# Supplementary material for: From Mouse to Human: Evolutionary Genomics Analysis of Human Orthologs of Essential Genes
Source: PLoS Genet. 2013 May 9;9(5):e1003484. doi: 10.1371/journal.pgen.1003484 (PMC3649967; doi:10.1371/journal.pgen.1003484)
Supplement: Table S6 — List of 20,029 protein coding genes from the CCDS database. Annotations include alternative gene names, chromosome position, essentiality status, number of exons, total length of exonic sequence and average GC content. (XLS) [file pgen.1003484.s022.xls]

## Sheet: Sheet1
Gene_symbol	Ensembl gene ID	Chrom	CDS_Begin	CDS_End	Essential	Non-essential	Overexpressed_in_the_brain	Exon_number	CDS_length	GC%
FAM138A	ENSG00000237613	1	34554	36081	N	N	N	3	258	50.26
OR4F5	ENSG00000186092	1	69091	70008	N	N	N	1	918	42.81
OR4F29	ENSG00000235249	1	367640	368634	N	N	N	1	939	45.73
OR4F16	ENSG00000185097	1	621059	622053	N	N	N	1	939	45.73
AL669831.1	ENSG00000197049	1	721320	722513	N	N	N	1	507	36.18
SAMD11	ENSG00000187634	1	860260	879955	N	N	N	14	2046	65.99
NOC2L	ENSG00000188976	1	879584	894689	N	N	N	19	2250	59.55
KLHL17	ENSG00000187961	1	895967	901095	N	N	N	12	1929	67.87
PLEKHN1	ENSG00000187583	1	901877	911245	N	N	N	15	1992	62.65
C1orf170	ENSG00000187642	1	910579	917497	N	N	N	5	2091	67.73
HES4	ENSG00000188290	1	934342	935552	N	N	N	3	744	74.32
ISG15	ENSG00000187608	1	948803	949920	N	Y	N	2	498	64.58
AGRN	ENSG00000188157	1	955503	991496	Y	N	N	36	6138	65.71
RNF223	ENSG00000237330	1	1007126	1009687	N	N	N	2	750	67.84
C1orf159	ENSG00000131591	1	1017198	1051741	N	N	N	11	1143	54.65
TTLL10	ENSG00000162571	1	1109264	1133315	N	N	N	16	2022	54.75
TNFRSF18	ENSG00000186891	1	1138888	1142071	N	Y	N	4	768	67.46
TNFRSF4	ENSG00000186827	1	1146706	1149518	N	Y	N	7	834	70.39
SDF4	ENSG00000078808	1	1152288	1167411	N	N	N	7	1089	61.35
B3GALT6	ENSG00000176022	1	1167629	1170421	N	N	N	1	990	64.2
FAM132A	ENSG00000184163	1	1177826	1182102	N	N	N	8	909	69.35
UBE2J2	ENSG00000160087	1	1189289	1209265	N	N	N	8	828	56.33
SCNN1D	ENSG00000162572	1	1214447	1227409	N	N	N	18	2409	64.86
ACAP3	ENSG00000131584	1	1227756	1244989	N	N	N	24	2505	67.3
PUSL1	ENSG00000169972	1	1243947	1247057	N	N	N	8	912	66.76
CPSF3L	ENSG00000127054	1	1246965	1260071	N	N	N	19	1821	60.46
GLTPD1	ENSG00000224051	1	1260136	1264277	N	N	N	3	645	65.26
TAS1R3	ENSG00000169962	1	1266694	1270686	N	Y	N	6	2559	66.74
DVL1	ENSG00000107404	1	1270656	1284730	N	Y	N	15	2088	66.24
MXRA8	ENSG00000162576	1	1288069	1297157	N	N	N	10	1353	65.3
AURKAIP1	ENSG00000175756	1	1309110	1310875	N	N	N	4	600	66.87
CCNL2	ENSG00000221978	1	1321091	1334708	N	N	N	11	1563	51.37
RP4-758J18.2	ENSG00000224870	1	1334902	1337426	N	N	N	3	414	59.37
MRPL20	ENSG00000242485	1	1337288	1342693	N	N	N	3	468	53.09
ANKRD65	ENSG00000235098	1	1353800	1357149	N	N	N	4	1200	66.51
TMEM88B	ENSG00000205116	1	1361508	1363167	N	N	N	2	492	70.6
VWA1	ENSG00000179403	1	1370241	1378262	N	Y	Y	3	1338	66.36
ATAD3C	ENSG00000215915	1	1385069	1405538	N	N	N	12	1236	56.98
ATAD3B	ENSG00000160072	1	1407143	1433228	N	N	N	16	1947	58.83
ATAD3A	ENSG00000197785	1	1447531	1470067	N	N	N	16	1905	59.87
TMEM240	ENSG00000205090	1	1470554	1475833	N	N	N	4	522	66.02
SSU72	ENSG00000160075	1	1477053	1510249	N	N	N	5	585	53.87
AL645728.1	ENSG00000215014	1	1510355	1511373	N	N	N	1	303	57.02
C1orf233	ENSG00000228594	1	1533392	1535476	N	N	N	1	681	70.31
MIB2	ENSG00000197530	1	1550795	1565990	N	Y	N	20	3213	66.41
MMP23B	ENSG00000189409	1	1567474	1570639	N	N	N	8	1173	70.47
CDK11B	ENSG00000248333	1	1570603	1590473	Y	N	N	21	2358	52.93
SLC35E2B	ENSG00000189339	1	1592939	1624167	N	N	Y	9	1218	53.64
CDK11A	ENSG00000008128	1	1634169	1655777	N	N	N	20	2352	51.99
SLC35E2	ENSG00000215790	1	1656277	1677431	N	N	N	6	801	52.17
NADK	ENSG00000008130	1	1682671	1711896	N	N	N	14	1776	53.7
GNB1	ENSG00000078369	1	1716725	1822502	Y	N	Y	12	1023	46.69
CALML6	ENSG00000169885	1	1846266	1848735	N	N	N	6	546	63.04
TMEM52	ENSG00000178821	1	1849029	1850712	N	N	N	5	630	67.46
C1orf222	ENSG00000142609	1	1853396	1935276	N	N	N	21	2604	55.66
GABRD	ENSG00000187730	1	1950780	1962192	Y	N	Y	9	1359	62.48
PRKCZ	ENSG00000067606	1	1981909	2116834	N	Y	Y	18	1779	56.44
C1orf86	ENSG00000162585	1	2115903	2144159	N	N	N	5	852	60.96
AL590822.1	ENSG00000203301	1	2143360	2145620	N	N	N	1	654	63.87
SKI	ENSG00000157933	1	2160134	2241558	Y	N	N	7	2187	57.48
MORN1	ENSG00000116151	1	2252692	2323146	N	N	N	14	1494	57.29
RER1	ENSG00000157916	1	2323267	2335190	N	Y	N	7	591	53.81
PEX10	ENSG00000157911	1	2336236	2345236	N	N	N	6	1041	62.25
PLCH2	ENSG00000149527	1	2398898	2436969	N	Y	N	22	4251	64.91
PANK4	ENSG00000157881	1	2439972	2458039	N	N	N	19	2322	60.71
HES5	ENSG00000197921	1	2460184	2461684	N	Y	N	3	501	68.29
TNFRSF14	ENSG00000157873	1	2487078	2497061	N	Y	N	8	852	63.73
FAM213B	ENSG00000157870	1	2517930	2522908	N	N	N	7	696	64.59
MMEL1	ENSG00000142606	1	2522078	2564481	N	Y	N	24	2340	54.95
TTC34	ENSG00000215912	1	2567415	2718286	N	N	N	7	1701	59.03
ACTRT2	ENSG00000169717	1	2938046	2939465	N	N	N	1	1134	61.55
PRDM16	ENSG00000142611	1	2985732	3355185	Y	N	N	18	3831	57.58
ARHGEF16	ENSG00000130762	1	3370990	3397677	N	N	N	15	2130	63.08
MEGF6	ENSG00000162591	1	3406484	3528059	N	N	N	37	4626	62.62
TPRG1L	ENSG00000158109	1	3541566	3546691	N	N	N	5	819	52.22
WRAP73	ENSG00000116213	1	3547331	3569325	N	N	N	12	1383	55.25
TP73	ENSG00000078900	1	3569084	3652765	Y	N	Y	14	1911	59.52
CCDC27	ENSG00000162592	1	3668962	3688208	N	N	N	12	1971	53.9
RP1-286D6.2	ENSG00000235169	1	3689352	3692546	N	N	N	4	237	64.91
LRRC47	ENSG00000130764	1	3696784	3713068	N	N	Y	7	1752	54.46
CEP104	ENSG00000116198	1	3728645	3773778	N	N	N	22	2778	47.92
DFFB	ENSG00000169598	1	3773845	3801993	N	Y	N	7	1017	51.66
C1orf174	ENSG00000198912	1	3805689	3816857	N	N	N	4	732	49.32
AJAP1	ENSG00000196581	1	4714792	4843850	N	N	N	6	1236	52.75
NPHP4	ENSG00000131697	1	5922871	6052533	N	Y	N	30	4281	49.94
KCNAB2	ENSG00000069424	1	6051526	6161253	N	Y	Y	16	1248	56.05
CHD5	ENSG00000116254	1	6161853	6240183	N	N	Y	42	5865	56.7
RPL22	ENSG00000116251	1	6241329	6269449	N	Y	Y	4	387	50.61
RNF207	ENSG00000158286	1	6265535	6281359	N	N	N	18	1905	57.32
ICMT	ENSG00000116237	1	6281252	6296032	Y	N	N	5	855	49.59
HES3	ENSG00000173673	1	6304252	6305638	N	Y	N	4	561	65.97
GPR153	ENSG00000158292	1	6307406	6321035	N	N	Y	6	1830	60.31
ACOT7	ENSG00000097021	1	6324333	6454451	N	N	Y	9	1143	54
HES2	ENSG00000069812	1	6472478	6484730	N	N	N	4	522	57.51
ESPN	ENSG00000187017	1	6484848	6521430	N	Y	N	13	2565	60.14
TNFRSF25	ENSG00000215788	1	6521211	6526255	N	Y	N	10	1281	59.7
PLEKHG5	ENSG00000171680	1	6526152	6580121	N	Y	N	22	3258	58.85
NOL9	ENSG00000162408	1	6581407	6614595	N	N	N	12	2109	47.78
TAS1R1	ENSG00000173662	1	6615241	6639817	N	Y	N	6	2526	52.51
ZBTB48	ENSG00000204859	1	6640061	6649340	N	N	N	11	2067	57.78
KLHL21	ENSG00000162413	1	6650784	6674667	N	N	N	4	1794	54.46
PHF13	ENSG00000116273	1	6673745	6684093	N	N	N	4	903	54.99
THAP3	ENSG00000041988	1	6684926	6695646	N	N	N	6	720	56.77
DNAJC11	ENSG00000007923	1	6694228	6761984	N	N	N	16	1680	46.6
CAMTA1	ENSG00000171735	1	6845384	7827916	N	N	N	23	5022	48.03
VAMP3	ENSG00000049245	1	7831329	7841492	N	Y	N	5	303	42.77
PER3	ENSG00000049246	1	7844380	7905237	N	Y	N	21	3633	40.53
UTS2	ENSG00000049247	1	7903143	7913572	N	N	N	7	420	40.81
TNFRSF9	ENSG00000049249	1	7979907	8000926	N	Y	N	8	768	43.31
PARK7	ENSG00000116288	1	8014351	8045565	N	Y	N	7	570	45.41
ERRFI1	ENSG00000116285	1	8064464	8086368	Y	N	N	4	1389	42.8
SLC45A1	ENSG00000162426	1	8377886	8404227	N	N	N	9	2349	52.36
RERE	ENSG00000142599	1	8412457	8877702	Y	N	N	23	4701	41.9
ENO1	ENSG00000074800	1	8921061	8939308	Y	N	N	12	1305	50.23
CA6	ENSG00000131686	1	9005922	9035151	N	Y	N	8	942	48.06
SLC2A7	ENSG00000197241	1	9063359	9086404	N	N	N	12	1539	52.44
SLC2A5	ENSG00000142583	1	9095166	9148537	N	N	N	12	1506	47.92
GPR157	ENSG00000180758	1	9160364	9189229	N	N	N	4	1008	50.06
H6PD	ENSG00000049239	1	9294863	9331396	N	Y	N	5	2376	52.28
SPSB1	ENSG00000171621	1	9352939	9429591	N	N	N	3	822	54.29
SLC25A33	ENSG00000171612	1	9599541	9642831	N	N	N	7	966	45.58
TMEM201	ENSG00000188807	1	9648932	9674935	N	N	N	11	2001	59.37
PIK3CD	ENSG00000171608	1	9711790	9789172	N	Y	N	23	3207	51.33
C1orf200	ENSG00000179840	1	9712668	9714644	N	N	N	2	504	55.29
CLSTN1	ENSG00000171603	1	9789084	9884584	N	N	Y	19	2946	47.37
CTNNBIP1	ENSG00000178585	1	9908334	9970394	Y	N	N	6	246	51.39
LZIC	ENSG00000162441	1	9982171	10003465	N	N	N	8	636	43.89
NMNAT1	ENSG00000173614	1	10003486	10045559	N	N	N	5	840	46.13
RBP7	ENSG00000162444	1	10057264	10076078	N	Y	N	5	546	48.33
UBE4B	ENSG00000130939	1	10092890	10241297	Y	N	N	28	3909	44.12
KIF1B	ENSG00000054523	1	10270863	10441661	Y	N	Y	48	5472	41.99
PGD	ENSG00000142657	1	10458649	10480201	N	N	N	13	1452	47.69
APITD1	ENSG00000175279	1	10490159	10512210	N	N	N	5	495	47.92
APITD1-CORT	ENSG00000251503	1	10490159	10512210	N	N	N	5	495	47.92
CORT	ENSG00000241563	1	10509776	10511959	N	Y	N	2	468	47.16
DFFA	ENSG00000160049	1	10516579	10532583	N	Y	N	6	996	48.52
PEX14	ENSG00000142655	1	10532345	10690815	Y	N	Y	9	1134	45.03
CASZ1	ENSG00000130940	1	10696661	10856707	N	N	N	21	5280	56.73
C1orf127	ENSG00000175262	1	11006528	11042094	N	N	N	13	2472	52.15
TARDBP	ENSG00000120948	1	11072414	11085796	Y	N	N	6	1245	44.02
MASP2	ENSG00000009724	1	11086580	11107290	N	Y	N	11	2061	50.21
SRM	ENSG00000116649	1	11114641	11120081	N	N	N	8	909	59.88
EXOSC10	ENSG00000171824	1	11126675	11159938	N	N	N	25	2658	46.38
MTOR	ENSG00000198793	1	11166592	11322564	Y	N	N	58	7650	44.54
ANGPTL7	ENSG00000171819	1	11249398	11256038	N	N	Y	5	1041	46.39
UBIAD1	ENSG00000120942	1	11333263	11356106	N	N	N	2	1017	48.21
PTCHD2	ENSG00000204624	1	11539223	11597641	N	N	N	21	4179	52.85
FBXO2	ENSG00000116661	1	11708424	11715842	N	Y	Y	6	891	61.17
FBXO44	ENSG00000132879	1	11714432	11723384	N	N	Y	6	771	54.94
FBXO6	ENSG00000116663	1	11724181	11734411	N	N	N	6	882	55.28
MAD2L2	ENSG00000116670	1	11734538	11751707	N	N	N	9	675	53.91
C1orf187	ENSG00000162490	1	11751786	11785914	N	Y	N	7	1050	53.39
AGTRAP	ENSG00000177674	1	11796141	11814859	N	N	N	5	480	54.37
C1orf167	ENSG00000215910	1	11821844	11849642	N	N	N	21	4422	55.19
MTHFR	ENSG00000177000	1	11845780	11866977	N	Y	N	12	2094	54.53
CLCN6	ENSG00000011021	1	11866207	11903201	N	Y	N	22	2862	47.77
NPPA	ENSG00000175206	1	11905766	11908402	N	Y	N	3	456	54.04
NPPB	ENSG00000120937	1	11917521	11918988	N	Y	N	3	405	54.43
KIAA2013	ENSG00000116685	1	11979648	11986485	N	N	N	2	2004	55.79
PLOD1	ENSG00000083444	1	11994262	12035599	N	Y	N	20	2325	53.54
MFN2	ENSG00000116688	1	12040238	12073571	Y	N	N	18	2274	51.12
MIIP	ENSG00000116691	1	12079523	12092102	N	N	N	10	1167	55.62
TNFRSF8	ENSG00000120949	1	12123434	12204264	N	Y	N	15	1788	50.55
TNFRSF1B	ENSG00000028137	1	12227060	12269285	N	Y	N	10	1386	55.39
VPS13D	ENSG00000048707	1	12290124	12572099	Y	N	Y	70	13167	42.33
DHRS3	ENSG00000162496	1	12627939	12677737	N	N	N	6	909	51.31
AADACL4	ENSG00000204518	1	12704566	12727097	N	N	N	4	1224	47.23
AADACL3	ENSG00000188984	1	12776118	12788726	N	N	N	4	1053	46.1
C1orf158	ENSG00000157330	1	12806163	12823847	N	N	N	4	585	43.88
PRAMEF12	ENSG00000116726	1	12834984	12838049	N	N	N	3	1452	53.2
PRAMEF1	ENSG00000116721	1	12851546	12856777	N	N	N	4	1425	46.5
PRAMEF11	ENSG00000204513	1	12884468	12891264	N	N	N	4	1311	47.99
HNRNPCL1	ENSG00000179172	1	12907261	12908578	N	N	N	2	882	46.13
PRAMEF2	ENSG00000120952	1	12916941	12921764	N	N	N	4	1425	47.14
PRAMEF4	ENSG00000243073	1	12939045	12946025	N	N	N	4	1437	48.17
PRAMEF10	ENSG00000187545	1	12952727	12958101	N	N	N	4	1425	47.87
PRAMEF7	ENSG00000204510	1	12976450	12980569	N	N	N	3	1425	49.85
PRAMEF6	ENSG00000232423	1	12998181	13117751	N	N	N	3	1431	45.87
PRAMEF22	ENSG00000204508	1	13035543	13038381	N	N	N	3	1446	51.46
WI2-3308P17.2	ENSG00000239810	1	13052394	13052998	N	N	N	1	273	46.94
WI2-2994D6.2	ENSG00000229571	1	13216356	13219581	N	N	N	2	1144	48.48
PRAMEF3	ENSG00000204503	1	13328196	13331692	N	N	N	3	1446	49.27
PRAMEF5	ENSG00000204502	1	13359819	13369057	N	N	N	4	1431	47.44
PRAMEF8	ENSG00000182330	1	13386646	13390765	N	N	N	4	1425	49.95
PRAMEF9	ENSG00000204501	1	13421176	13428191	N	N	N	4	1437	48.16
PRAMEF13	ENSG00000204495	1	13447414	13452656	N	N	N	4	1425	46.54
PRAMEF18	ENSG00000204491	1	13474053	13477569	N	N	N	3	1440	49.25
PRAMEF16	ENSG00000204488	1	13495254	13498260	N	N	N	3	1425	50.08
PRAMEF21	ENSG00000204486	1	13516066	13526943	N	N	N	4	1428	47.44
PRAMEF15	ENSG00000157358	1	13641973	13648988	N	N	N	4	1437	48.13
PRAMEF14	ENSG00000204481	1	13668269	13673511	N	N	N	4	1425	46.5
PRAMEF19	ENSG00000204480	1	13694889	13698405	N	N	N	3	1440	49.22
PRAMEF17	ENSG00000204479	1	13716088	13719064	N	N	N	3	1425	50.08
PRAMEF20	ENSG00000204478	1	13736907	13747803	N	N	N	4	1428	47.51
LRRC38	ENSG00000162494	1	13801445	13840543	N	N	N	2	885	50.15
PDPN	ENSG00000162493	1	13909960	13944452	Y	N	N	6	717	45.38
PRDM2	ENSG00000116731	1	14026693	14151560	N	Y	Y	10	5157	43.44
C1orf196	ENSG00000218328	1	14219052	14507087	N	N	N	2	279	43.09
KAZN	ENSG00000189337	1	14925200	15444539	N	N	Y	15	2328	49.01
TMEM51	ENSG00000171729	1	15479028	15546974	N	N	N	4	762	48.41
C1orf195	ENSG00000204464	1	15490840	15497813	N	N	N	2	381	43.36
FHAD1	ENSG00000142621	1	15573768	15726858	N	N	N	33	4362	47.42
EFHD2	ENSG00000142634	1	15736391	15756839	N	N	N	4	723	56.77
CTRC	ENSG00000162438	1	15764935	15775737	N	N	N	8	807	51.84
CELA2A	ENSG00000142615	1	15783223	15798586	N	N	N	8	810	48.28
CELA2B	ENSG00000215704	1	15792404	15817895	N	N	N	8	810	48.76
CASP9	ENSG00000132906	1	15817327	15853029	Y	N	N	8	1266	48.7
DNAJC16	ENSG00000116138	1	15853308	15918874	N	N	N	15	2349	44.67
AGMAT	ENSG00000116771	1	15898848	15911605	N	N	N	7	1059	49.63
DDI2	ENSG00000197312	1	15943995	15995539	N	N	N	10	1200	42.4
RSC1A1	ENSG00000215695	1	15986364	15988217	N	Y	N	1	1854	42.83
PLEKHM2	ENSG00000116786	1	16010827	16061264	N	N	Y	20	3060	52
SLC25A34	ENSG00000162461	1	16062900	16067891	N	N	N	5	915	58.85
TMEM82	ENSG00000162460	1	16068917	16074477	N	N	N	6	1032	58.89
FBLIM1	ENSG00000162458	1	16083102	16113089	N	N	N	6	1125	53.53
SPEN	ENSG00000065526	1	16174359	16266955	Y	N	N	15	10995	42.99
ZBTB17	ENSG00000116809	1	16268364	16302627	Y	N	N	16	2433	51.22
C1orf64	ENSG00000183888	1	16330731	16335302	N	N	N	2	510	52.32
HSPB7	ENSG00000173641	1	16340523	16346089	N	N	N	4	738	61.04
CLCNKA	ENSG00000186510	1	16345330	16360545	N	Y	N	20	2064	59.92
CLCNKB	ENSG00000184908	1	16370272	16383803	N	N	N	20	2064	59.27
FAM131C	ENSG00000185519	1	16384264	16400127	N	N	N	7	843	57.95
EPHA2	ENSG00000142627	1	16450832	16482582	N	Y	N	17	2931	57.33
ARHGEF19	ENSG00000142632	1	16524349	16539140	N	N	N	16	2409	57.36
ANO7L1	ENSG00000237276	1	16542404	16543823	N	N	N	3	304	55.14
C1orf134	ENSG00000204377	1	16555170	16556094	N	N	N	2	252	51.14
RSG1	ENSG00000132881	1	16555170	16563495	N	N	N	5	777	54.8
FBXO42	ENSG00000037637	1	16573334	16678949	N	N	N	10	2154	43.85
C1orf144	ENSG00000055070	1	16679070	16724640	N	N	N	4	477	48.1
SPATA21	ENSG00000187144	1	16713612	16763919	N	N	N	13	1410	50.37
NECAP2	ENSG00000157191	1	16767167	16786573	N	N	N	7	822	49.4
AL355149.1	ENSG00000197511	1	16862255	16864669	N	N	N	2	396	51.47
AL137798.1	ENSG00000237847	1	16999498	17000007	N	N	N	1	510	58.24
MST1P9	ENSG00000186715	1	17081405	17096732	N	N	N	16	2148	50.44
BX284668.1	ENSG00000196690	1	17196254	17198668	N	N	N	2	396	51.55
CROCC	ENSG00000058453	1	17222232	17299459	N	Y	N	37	6054	53.37
MFAP2	ENSG00000117122	1	17300997	17307330	N	Y	N	9	552	62.61
ATP13A2	ENSG00000159363	1	17312453	17338423	N	N	Y	29	3543	57.23
SDHB	ENSG00000117118	1	17345217	17380665	N	N	N	8	843	43.51
PADI2	ENSG00000117115	1	17393256	17445948	N	N	Y	16	1998	51.75
PADI1	ENSG00000142623	1	17531621	17572500	N	N	N	16	1992	53.3
PADI3	ENSG00000142619	1	17575593	17610728	N	N	N	16	1995	51.48
PADI4	ENSG00000159339	1	17634690	17690499	N	Y	N	16	1992	49.06
RCC2	ENSG00000179051	1	17733256	17766220	N	N	N	12	1569	51.68
ARHGEF10L	ENSG00000074964	1	17866330	18024369	N	N	N	29	3840	54.36
ACTL8	ENSG00000117148	1	18081808	18153558	N	N	N	3	1101	48.15
IGSF21	ENSG00000117154	1	18434240	18704977	N	N	Y	10	1404	49.91
KLHDC7A	ENSG00000179023	1	18807424	18812478	N	N	N	1	2334	58.18
PAX7	ENSG00000009709	1	18957500	19075360	Y	N	N	8	1563	52.35
TAS1R2	ENSG00000179002	1	19166093	19186176	N	Y	N	6	2520	49.67
RP13-279N23.2	ENSG00000255275	1	19175767	19247615	N	N	N	27	889	53.75
ALDH4A1	ENSG00000159423	1	19197926	19229275	N	N	N	15	1692	55.04
IFFO2	ENSG00000169991	1	19230775	19283180	N	N	N	9	1554	54.34
UBR4	ENSG00000127481	1	19401000	19536770	Y	N	N	107	15615	43.74
EMC1	ENSG00000127463	1	19542158	19578046	N	N	N	23	2982	46.63
MRTO4	ENSG00000053372	1	19578033	19586622	N	N	N	8	720	53.49
AKR7A3	ENSG00000162482	1	19609052	19615744	N	N	N	7	996	54.95
AKR7A2	ENSG00000053371	1	19630459	19638640	N	N	N	7	1080	52.87
PQLC2	ENSG00000040487	1	19638820	19655794	N	N	N	8	876	54.93
CAPZB	ENSG00000077549	1	19665267	19812066	N	N	N	9	906	49.22
MINOS1	ENSG00000173436	1	19923477	19956314	N	N	N	4	237	42.95
NBL1	ENSG00000158747	1	19967048	19984945	N	Y	N	4	651	56.98
HTR6	ENSG00000158748	1	19991780	20006055	N	Y	N	3	1323	52.93
TMCO4	ENSG00000162542	1	20008706	20126438	N	N	N	16	1905	48.92
RNF186	ENSG00000178828	1	20140523	20141771	N	N	N	1	684	58.13
OTUD3	ENSG00000169914	1	20209006	20239438	N	N	Y	8	1197	41.28
PLA2G2E	ENSG00000188784	1	20246502	20250110	N	N	N	4	429	59.6
PLA2G2A	ENSG00000188257	1	20301925	20306932	N	N	N	6	435	52.14
PLA2G5	ENSG00000127472	1	20354672	20417683	N	Y	N	5	417	44.61
PLA2G2D	ENSG00000117215	1	20438432	20446050	N	N	N	4	438	50.61
PLA2G2F	ENSG00000158786	1	20465819	20476879	N	N	N	5	636	56.01
PLA2G2C	ENSG00000187980	1	20487746	20503917	N	N	N	3	453	51.69
UBXN10	ENSG00000162543	1	20512578	20522541	N	N	N	2	843	47.24
VWA5B1	ENSG00000158816	1	20617412	20681387	N	N	N	21	3663	50.36
CAMK2N1	ENSG00000162545	1	20808884	20812713	N	N	Y	2	237	57.6
MUL1	ENSG00000090432	1	20825943	20834654	N	N	N	4	1059	47.53
FAM43B	ENSG00000183114	1	20878932	20881512	N	N	N	1	990	67.88
CDA	ENSG00000158825	1	20915441	20945401	N	N	N	4	441	48.54
PINK1	ENSG00000158828	1	20959948	20978004	N	Y	Y	8	1746	50.78
DDOST	ENSG00000244038	1	20978270	20988000	N	N	N	11	1371	50.54
KIF17	ENSG00000117245	1	20990507	21044510	N	N	N	15	3090	52.54
SH2D5	ENSG00000189410	1	21046225	21059330	N	N	N	10	1272	61.39
HP1BP3	ENSG00000127483	1	21069154	21113816	N	N	N	13	1662	41.17
EIF4G3	ENSG00000075151	1	21132972	21503377	N	Y	Y	32	4776	39.36
ECE1	ENSG00000117298	1	21543740	21671997	Y	N	N	19	2313	52.19
NBPF3	ENSG00000142794	1	21766621	21811498	N	N	N	15	1902	43.05
ALPL	ENSG00000162551	1	21835858	21904905	Y	N	N	12	1575	51.64
RAP1GAP	ENSG00000076864	1	21922708	21995856	N	N	Y	25	2184	56.63
USP48	ENSG00000090686	1	22004791	22110099	N	N	N	27	3144	41.84
LDLRAD2	ENSG00000187942	1	22138758	22151714	N	N	N	5	819	54.29
HSPG2	ENSG00000142798	1	22148738	22263790	Y	N	N	97	13176	56.09
CELA3B	ENSG00000219073	1	22303514	22325135	N	N	N	8	813	49.6
CELA3A	ENSG00000142789	1	22328149	22339032	N	N	N	8	813	50.62
CDC42	ENSG00000070831	1	22379120	22419437	Y	N	Y	7	702	41.82
WNT4	ENSG00000162552	1	22446461	22470462	Y	N	N	5	1056	58.11
ZBTB40	ENSG00000184677	1	22778344	22857650	N	N	N	18	3720	42.7
EPHA8	ENSG00000070886	1	22890057	22930087	N	Y	N	17	3018	56.79
C1QA	ENSG00000173372	1	22962999	22966101	N	Y	N	3	738	56.78
C1QC	ENSG00000159189	1	22970123	22974603	N	N	N	3	738	54.68
C1QB	ENSG00000173369	1	22979255	22988031	N	N	N	3	762	51.13
EPHB2	ENSG00000133216	1	23037332	23241818	N	Y	N	17	3168	51.87
LACTBL1	ENSG00000215906	1	23280239	23291797	N	N	N	6	904	50.9
RP4-805N21.1	ENSG00000227868	1	23337327	23342343	N	N	N	2	442	45.88
KDM1A	ENSG00000004487	1	23345941	23410182	Y	N	N	21	2631	39.16
LUZP1	ENSG00000169641	1	23410516	23504301	Y	N	N	3	3231	43.28
HTR1D	ENSG00000179546	1	23516993	23521222	N	Y	N	2	1134	48.04
HNRNPR	ENSG00000125944	1	23630264	23670829	N	N	N	11	1911	38.85
ZNF436	ENSG00000125945	1	23685941	23695935	N	N	N	3	1413	46
C1orf213	ENSG00000249087	1	23695490	23698332	N	N	N	1	381	51.57
TCEA3	ENSG00000204219	1	23707554	23751233	N	N	N	11	1047	48.56
ASAP3	ENSG00000088280	1	23755055	23810685	N	N	N	25	2712	49.49
E2F2	ENSG00000007968	1	23832922	23857712	N	Y	N	7	1314	51.66
ID3	ENSG00000117318	1	23884409	23886285	N	Y	N	3	360	57.27
MDS2	ENSG00000197880	1	23907985	23967058	N	N	N	7	423	49.57
RPL11	ENSG00000142676	1	24018269	24022915	N	N	N	6	537	46.18
TCEB3	ENSG00000011007	1	24069645	24088549	Y	N	N	11	2397	45.7
PITHD1	ENSG00000057757	1	24104895	24114722	N	N	N	6	636	44.59
LYPLA2	ENSG00000011009	1	24117460	24122029	N	N	N	10	696	62.39
GALE	ENSG00000117308	1	24122089	24127271	N	N	N	12	1047	60.06
HMGCL	ENSG00000117305	1	24128375	24165110	Y	N	N	9	978	46.84
FUCA1	ENSG00000179163	1	24171567	24194784	N	N	N	8	1401	45.7
CNR2	ENSG00000188822	1	24197016	24285549	N	Y	N	3	1083	46.42
PNRC2	ENSG00000189266	1	24285599	24289952	N	Y	N	3	420	43.71
SRSF10	ENSG00000188529	1	24291294	24307417	Y	N	N	6	789	39.02
MYOM3	ENSG00000142661	1	24382525	24438665	N	N	N	37	4323	52.63
IL22RA1	ENSG00000142677	1	24446261	24469611	N	N	N	7	1725	48.4
IL28RA	ENSG00000185436	1	24480647	24514449	N	Y	N	7	1563	47.37
GRHL3	ENSG00000158055	1	24645812	24690972	Y	N	N	16	1881	51
C1orf201	ENSG00000001460	1	24683489	24743424	N	N	N	9	1005	44.09
NIPAL3	ENSG00000001461	1	24742284	24799466	N	Y	Y	12	1221	45
RCAN3	ENSG00000117602	1	24829387	24863506	N	N	N	5	726	42.29
C1orf130	ENSG00000184454	1	24882602	24935819	N	N	N	4	309	47.91
SRRM1	ENSG00000133226	1	24958207	24999758	N	N	Y	18	2751	41.76
CLIC4	ENSG00000169504	1	25071848	25170815	N	Y	N	7	762	41.67
RUNX3	ENSG00000020633	1	25226002	25291612	Y	N	N	6	1290	54.8
SYF2	ENSG00000117614	1	25549170	25558993	N	N	N	7	732	43.61
C1orf63	ENSG00000117616	1	25568728	25664704	N	N	N	6	876	46.4
RHD	ENSG00000187010	1	25598884	25656936	N	N	N	9	1482	46.66
TMEM50A	ENSG00000183726	1	25664408	25688852	N	N	N	7	474	42.04
RHCE	ENSG00000188672	1	25688741	25756683	N	N	N	10	1254	46.8
TMEM57	ENSG00000204178	1	25757388	25826700	N	N	N	11	1995	40.67
LDLRAP1	ENSG00000157978	1	25870071	25895377	N	Y	N	9	927	54.63
MAN1C1	ENSG00000117643	1	25943959	26112698	N	N	N	12	1893	48.51
SEPN1	ENSG00000162430	1	26126667	26144713	N	Y	N	13	1773	56.77
RP1-317E23.6	ENSG00000255054	1	26137961	26150235	N	N	N	4	132	56.05
FAM54B	ENSG00000117640	1	26145131	26159432	N	N	N	7	879	49.43
AL020996.1	ENSG00000223474	1	26145212	26147288	N	N	N	1	507	61.77
C1orf135	ENSG00000127423	1	26158414	26185903	N	N	N	4	1116	42.49
PAQR7	ENSG00000182749	1	26187701	26197744	N	N	N	2	1041	51.15
STMN1	ENSG00000117632	1	26210672	26233482	N	Y	Y	5	525	48.24
PAFAH2	ENSG00000158006	1	26286258	26324648	N	Y	N	11	1179	45.67
EXTL1	ENSG00000158008	1	26346375	26362955	N	N	Y	11	2031	55.41
SLC30A2	ENSG00000158014	1	26363743	26372624	N	N	N	8	1119	55.89
TRIM63	ENSG00000158022	1	26377795	26394927	N	Y	N	9	1062	49.92
PDIK1L	ENSG00000175087	1	26437664	26452034	N	N	N	3	1026	43.1
FAM110D	ENSG00000197245	1	26485511	26489119	N	N	N	2	816	59.74
ZNF593	ENSG00000142684	1	26496362	26498551	N	N	N	2	471	61.64
CNKSR1	ENSG00000142675	1	26503894	26516377	N	N	N	21	2163	55.23
CATSPER4	ENSG00000188782	1	26517052	26529459	N	Y	N	9	1449	50.8
CEP85	ENSG00000130695	1	26560691	26605299	N	N	N	14	2289	44.68
SH3BGRL3	ENSG00000142669	1	26605667	26608007	N	N	N	3	282	61.77
UBXN11	ENSG00000158062	1	26607819	26644854	N	N	N	16	1563	53.25
CD52	ENSG00000169442	1	26644448	26647014	N	Y	N	2	186	54.58
AIM1L	ENSG00000176092	1	26648350	26680621	N	N	N	19	2364	52.16
ZNF683	ENSG00000176083	1	26688125	26701013	N	N	N	7	1575	52.46
LIN28A	ENSG00000131914	1	26737269	26756213	Y	N	N	4	630	46.58
DHDDS	ENSG00000117682	1	26758773	26797785	N	N	N	9	1005	45.47
HMGN2	ENSG00000198830	1	26798941	26802463	N	N	N	6	273	48.34
RPS6KA1	ENSG00000117676	1	26856252	26901521	N	N	N	21	2235	53.51
ARID1A	ENSG00000117713	1	27022524	27108595	Y	N	N	20	6858	45.93
PIGV	ENSG00000060642	1	27113963	27124889	N	N	N	4	1482	48.34
ZDHHC18	ENSG00000204160	1	27153201	27183391	N	N	N	8	1167	51.46
SFN	ENSG00000175793	1	27189633	27190947	Y	N	N	1	747	62.74
GPN2	ENSG00000142751	1	27205773	27216788	N	N	N	5	933	49.39
GPATCH3	ENSG00000198746	1	27216979	27226957	N	N	N	7	1578	50.12
NUDC	ENSG00000090273	1	27226729	27273353	N	N	Y	9	996	48.43
NR0B2	ENSG00000131910	1	27237980	27240457	N	Y	N	2	774	53.51
C1orf172	ENSG00000175707	1	27276053	27286897	N	N	N	4	1197	51.28
TRNP1	ENSG00000253368	1	27320198	27327389	N	N	N	2	684	55.78
FAM46B	ENSG00000158246	1	27331511	27339327	N	N	N	2	1278	55.49
SLC9A1	ENSG00000090020	1	27425306	27493472	Y	N	N	12	2448	51.71
WDTC1	ENSG00000142784	1	27561007	27635110	Y	N	N	16	2034	46.51
TMEM222	ENSG00000186501	1	27648651	27662891	N	N	N	6	627	51.85
SYTL1	ENSG00000142765	1	27668513	27680421	N	Y	N	14	1689	58.27
MAP3K6	ENSG00000142733	1	27681670	27693383	N	Y	N	29	3867	60.78
FCN3	ENSG00000142748	1	27695603	27701315	N	N	N	8	900	54.45
CD164L2	ENSG00000174950	1	27705666	27709870	N	N	N	6	525	60.4
GPR3	ENSG00000181773	1	27719148	27722318	N	Y	N	2	993	57.99
WASF2	ENSG00000158195	1	27730730	27816669	Y	N	N	9	1497	44.01
AHDC1	ENSG00000126705	1	27860546	27930942	N	N	N	7	4812	56.39
FGR	ENSG00000000938	1	27938575	27961788	N	Y	N	13	1590	52.97
IFI6	ENSG00000126709	1	27992572	27998729	N	N	N	5	417	50.03
FAM76A	ENSG00000009780	1	28052490	28088475	N	N	N	10	1026	43.62
STX12	ENSG00000117758	1	28099694	28150963	N	N	Y	9	831	41.41
PPP1R8	ENSG00000117751	1	28157289	28178187	Y	N	N	7	1056	44.44
C1orf38	ENSG00000130775	1	28199055	28213196	N	N	N	6	1932	54.04
RPA2	ENSG00000117748	1	28218035	28241257	N	N	N	8	1077	44.15
SMPDL3B	ENSG00000130768	1	28261504	28285668	N	N	N	8	1368	49.86
XKR8	ENSG00000158156	1	28285973	28294607	N	N	N	3	1188	55.55
EYA3	ENSG00000158161	1	28296855	28415207	N	Y	N	18	1722	39.52
PTAFR	ENSG00000169403	1	28473677	28520447	N	Y	N	2	1029	48
AL353354.1	ENSG00000215902	1	28527013	28527152	N	N	N	2	66	42.86
DNAJC8	ENSG00000126698	1	28527068	28559536	N	N	N	9	762	43.06
ATPIF1	ENSG00000130770	1	28562620	28573417	N	N	Y	3	321	44.37
SESN2	ENSG00000130766	1	28586038	28609002	N	Y	N	10	1443	50.06
MED18	ENSG00000130772	1	28655513	28662476	N	N	N	4	627	46.05
PHACTR4	ENSG00000204138	1	28696114	28826881	Y	N	N	13	2139	42.87
RCC1	ENSG00000180198	1	28832455	28865708	N	N	N	11	1359	50.06
TRNAU1AP	ENSG00000180098	1	28879597	28905051	N	N	N	9	864	47.61
TAF12	ENSG00000120656	1	28915835	28969597	N	N	N	6	486	47.17
RAB42	ENSG00000188060	1	28918712	28921955	N	N	N	2	318	58.17
GMEB1	ENSG00000162419	1	28995244	29045865	N	N	N	10	1722	45.96
YTHDF2	ENSG00000198492	1	29063133	29096287	N	N	N	5	1740	43.57
OPRD1	ENSG00000116329	1	29138654	29190208	N	Y	N	3	1119	49.92
EPB41	ENSG00000159023	1	29213603	29446553	N	Y	N	21	2595	41.87
TMEM200B	ENSG00000253304	1	29445940	29450447	N	N	N	2	924	64.64
SRSF4	ENSG00000116350	1	29474255	29508499	N	N	N	6	1485	43
MECR	ENSG00000116353	1	29519385	29557454	N	N	N	10	1122	48.21
PTPRU	ENSG00000060656	1	29563028	29653325	N	N	N	31	4341	51.58
MATN1	ENSG00000162510	1	31184124	31196434	N	Y	N	8	1491	56.36
LAPTM5	ENSG00000162511	1	31205316	31230667	N	Y	N	8	789	52.62
SDC3	ENSG00000162512	1	31342314	31381608	N	Y	Y	5	1329	55.72
PUM1	ENSG00000134644	1	31404353	31538838	N	N	Y	22	3675	41.05
NKAIN1	ENSG00000084628	1	31652592	31712401	N	N	Y	7	624	50.46
SNRNP40	ENSG00000060688	1	31732417	31769662	N	N	N	11	1230	42.04
ZCCHC17	ENSG00000121766	1	31769842	31837783	N	N	N	7	732	41.86
FABP3	ENSG00000121769	1	31838472	31849697	N	Y	N	4	402	50.62
SERINC2	ENSG00000168528	1	31882412	31907525	N	N	N	11	1395	52.8
TINAGL1	ENSG00000142910	1	32042116	32053288	N	N	N	12	1404	55.46
HCRTR1	ENSG00000121764	1	32083287	32098119	N	Y	N	7	1278	54.7
PEF1	ENSG00000162517	1	32095463	32110497	N	N	N	5	855	48.36
COL16A1	ENSG00000084636	1	32117848	32169920	N	N	N	72	4815	56
BAI2	ENSG00000121753	1	32192718	32230494	N	Y	Y	33	4758	58.75
SPOCD1	ENSG00000134668	1	32256023	32281652	N	N	N	16	3651	49.3
PTP4A2	ENSG00000184007	1	32372022	32410457	N	N	Y	6	504	41.84
AL136115.1	ENSG00000212673	1	32379174	32380745	N	N	N	1	318	37.02
KHDRBS1	ENSG00000121774	1	32479430	32526451	Y	N	N	9	1332	43.63
TMEM39B	ENSG00000121775	1	32537632	32568467	N	N	N	9	1479	48.85
KPNA6	ENSG00000025800	1	32573639	32642169	N	Y	N	14	1626	44.21
TXLNA	ENSG00000084652	1	32645287	32663886	N	N	N	11	1641	50.3
CCDC28B	ENSG00000160050	1	32665987	32670988	N	N	N	5	726	54.62
IQCC	ENSG00000160051	1	32671236	32674288	N	N	Y	5	1641	55.49
DCDC2B	ENSG00000222046	1	32674695	32681797	N	N	N	9	1050	53.13
TMEM234	ENSG00000160055	1	32680073	32687972	N	N	N	4	543	51.48
EIF3I	ENSG00000084623	1	32687529	32697205	N	N	N	11	978	50.5
FAM167B	ENSG00000183615	1	32712834	32714457	N	N	N	2	492	60.28
LCK	ENSG00000182866	1	32716840	32751766	N	Y	N	13	1620	49.59
HDAC1	ENSG00000116478	1	32757687	32799236	Y	N	N	14	1449	46.79
MARCKSL1	ENSG00000175130	1	32799433	32801980	Y	N	Y	2	588	64.21
TSSK3	ENSG00000162526	1	32817122	32829913	N	N	N	2	807	54.7
RP4-811H24.6	ENSG00000225828	1	32826871	32829879	N	N	N	3	384	61.28
BSDC1	ENSG00000160058	1	32830704	32860332	N	N	N	10	1425	47.99
RP1-27O5.3	ENSG00000254553	1	32930658	33066393	N	N	N	10	1539	44.62
ZBTB8B	ENSG00000215897	1	32930670	32953461	N	N	N	4	1488	46.57
ZBTB8A	ENSG00000160062	1	33005028	33066591	N	N	N	5	1326	43.71
ZBTB8OS	ENSG00000176261	1	33065773	33116504	N	N	N	7	540	44.37
RBBP4	ENSG00000162521	1	33116743	33146258	N	N	N	12	1278	43.27
SYNC	ENSG00000162520	1	33145507	33169197	N	Y	N	5	1449	47.85
KIAA1522	ENSG00000162522	1	33207486	33240571	N	N	N	7	3285	54.38
YARS	ENSG00000134684	1	33240840	33283754	N	N	N	13	1587	46.35
S100PBP	ENSG00000116497	1	33282368	33324476	N	N	N	7	1227	41.44
FNDC5	ENSG00000160097	1	33327869	33338083	N	N	N	6	414	54.01
HPCA	ENSG00000121905	1	33351595	33364042	N	Y	Y	4	582	57.12
TMEM54	ENSG00000121900	1	33360195	33367039	N	N	N	6	669	57.33
RNF19B	ENSG00000116514	1	33402046	33430286	N	Y	N	9	2199	44.34
AK2	ENSG00000004455	1	33473585	33546597	N	N	N	6	720	46.32
ADC	ENSG00000142920	1	33546705	33586131	N	N	N	9	1443	45.93
TRIM62	ENSG00000116525	1	33611003	33647660	N	N	N	6	1428	51.85
ZNF362	ENSG00000160094	1	33722146	33766320	N	N	N	9	1263	50.56
PHC2	ENSG00000134686	1	33789224	33896653	N	Y	N	15	2580	45.03
ZSCAN20	ENSG00000121903	1	33938246	33961995	N	N	N	8	3132	43.34
CSMD2	ENSG00000121904	1	33979609	34631443	N	N	N	71	10896	45.21
HMGB4	ENSG00000176256	1	34326076	34330392	N	N	N	2	561	45.43
C1orf94	ENSG00000142698	1	34632484	34684732	N	N	N	7	1797	47.51
C1orf212	ENSG00000163866	1	35178338	35325417	N	N	N	2	279	47.95
GJB5	ENSG00000189280	1	35220648	35224113	Y	N	N	2	822	54.15
GJB4	ENSG00000189433	1	35225342	35229325	N	Y	N	2	801	56.12
GJB3	ENSG00000188910	1	35246790	35251970	Y	N	N	2	813	56.92
GJA4	ENSG00000187513	1	35258599	35261348	N	Y	N	2	1002	59.35
DLGAP3	ENSG00000116544	1	35331037	35395186	N	Y	N	12	2940	48.59
ZMYM6	ENSG00000163867	1	35447134	35497569	N	N	N	16	3978	39.91
ZMYM6NB	ENSG00000243749	1	35447136	35450954	N	N	N	3	465	51.77
ZMYM1	ENSG00000197056	1	35525387	35581460	N	N	N	10	3429	41.67
SFPQ	ENSG00000116560	1	35641979	35658749	N	N	N	10	2124	41.83
ZMYM4	ENSG00000146463	1	35734568	35887659	N	N	N	30	4647	38.64
KIAA0319L	ENSG00000142687	1	35899091	36023551	N	N	N	21	3150	41.89
NCDN	ENSG00000020129	1	36023074	36032875	Y	N	Y	7	2190	57.71
TFAP2E	ENSG00000116819	1	36038971	36060929	N	Y	N	7	1329	52.53
PSMB2	ENSG00000126067	1	36067185	36107445	N	N	N	6	606	41
C1orf216	ENSG00000142686	1	36179476	36185073	N	N	Y	2	690	53.73
CLSPN	ENSG00000092853	1	36185819	36235568	N	N	N	25	4020	42.79
EIF2C4	ENSG00000134698	1	36273773	36323491	N	N	N	18	2586	41.53
EIF2C1	ENSG00000092847	1	36335409	36395211	N	N	N	19	2574	44.91
EIF2C3	ENSG00000126070	1	36396319	36522063	N	N	N	19	2583	38.93
TEKT2	ENSG00000092850	1	36549676	36553876	N	Y	N	10	1293	58.32
ADPRHL2	ENSG00000116863	1	36554476	36559533	N	N	N	6	1092	55.16
COL8A2	ENSG00000171812	1	36560837	36590821	N	Y	N	4	2112	55.63
TRAPPC3	ENSG00000054116	1	36602173	36615098	N	N	N	5	543	47.19
MAP7D1	ENSG00000116871	1	36621180	36646450	N	N	Y	17	2526	54.66
THRAP3	ENSG00000054118	1	36690017	36770958	N	N	N	12	2868	43.72
SH3D21	ENSG00000214193	1	36771988	36790484	N	N	N	16	2271	54.1
FAM176B	ENSG00000142694	1	36787632	36789755	N	N	N	3	498	70.2
AL591845.1	ENSG00000116883	1	36789335	36794818	N	N	N	2	324	52.9
STK40	ENSG00000196182	1	36805225	36851497	N	N	N	11	1323	52.28
LSM10	ENSG00000181817	1	36856839	36863493	N	N	N	2	372	50.65
OSCP1	ENSG00000116885	1	36881428	36916086	N	N	N	11	1170	45.46
MRPS15	ENSG00000116898	1	36921319	36930038	N	N	N	8	774	49.28
CSF3R	ENSG00000119535	1	36931644	36948879	N	Y	N	15	2592	53.16
GRIK3	ENSG00000163873	1	37261128	37499730	N	Y	N	16	2760	49.57
ZC3H12A	ENSG00000163874	1	37940153	37949978	N	Y	N	6	1800	59.32
MEAF6	ENSG00000163875	1	37958176	37980375	N	N	Y	8	606	42.74
SNIP1	ENSG00000163877	1	38002142	38019903	N	N	N	4	1191	43.16
DNALI1	ENSG00000163879	1	38022520	38032458	N	N	N	6	843	49.25
GNL2	ENSG00000134697	1	38032417	38061536	N	N	N	16	2196	42.77
RSPO1	ENSG00000169218	1	38076951	38100595	N	Y	N	9	792	52.57
C1orf109	ENSG00000116922	1	38147242	38157914	N	N	N	5	612	48.38
CDCA8	ENSG00000134690	1	38158090	38175391	Y	N	N	11	843	45.82
EPHA10	ENSG00000183317	1	38179552	38230805	N	N	N	20	3045	50.36
MANEAL	ENSG00000185090	1	38259474	38266809	N	N	N	4	1374	54.73
YRDC	ENSG00000196449	1	38268616	38273857	N	N	N	5	840	49.48
C1orf122	ENSG00000197982	1	38272651	38275126	N	N	Y	2	480	63.25
MTF1	ENSG00000188786	1	38279851	38325292	Y	N	N	11	2262	43.56
AL929472.1	ENSG00000230610	1	38292232	38293886	N	N	N	2	45	40
INPP5B	ENSG00000204084	1	38326369	38412729	N	Y	N	24	2982	46.64
SF3A3	ENSG00000183431	1	38422647	38456593	N	N	N	17	1506	44.59
FHL3	ENSG00000183386	1	38462442	38471278	N	N	N	6	843	56.84
UTP11L	ENSG00000183520	1	38474930	38490496	N	N	N	8	762	44.58
POU3F1	ENSG00000185668	1	38509523	38512450	Y	N	N	1	1356	63.25
RRAGC	ENSG00000116954	1	39303870	39325495	N	N	N	7	1200	41.45
MYCBP	ENSG00000214114	1	39328636	39347289	N	N	N	5	312	43.54
GJA9	ENSG00000131233	1	39330175	39347289	N	N	N	2	1548	43.89
RHBDL2	ENSG00000158315	1	39351479	39407471	N	N	N	8	1152	44.61
AKIRIN1	ENSG00000174574	1	39456895	39471731	N	Y	N	5	579	43.9
NDUFS5	ENSG00000168653	1	39491990	39500308	N	N	N	3	321	46.54
MACF1	ENSG00000127603	1	39546988	39952849	Y	N	Y	101	22779	42.57
KIAA0754	ENSG00000255103	1	39876151	39882154	N	N	N	1	3876	48.88
BMP8A	ENSG00000183682	1	39957318	39991607	N	Y	N	7	1209	55
PABPC4	ENSG00000090621	1	40026488	40042462	N	N	N	16	1983	47.27
HEYL	ENSG00000163909	1	40089825	40105617	N	Y	N	5	987	52.2
NT5C1A	ENSG00000116981	1	40124793	40137710	N	N	N	6	1107	52.18
HPCAL4	ENSG00000116983	1	40144320	40157361	N	N	Y	4	576	52.84
PPIE	ENSG00000084072	1	40157854	40229586	N	N	N	11	945	45.04
BMP8B	ENSG00000116985	1	40222854	40254533	Y	N	N	7	1209	55.56
OXCT2	ENSG00000198754	1	40235195	40237020	N	N	N	1	1554	63.36
TRIT1	ENSG00000043514	1	40306708	40349183	N	N	N	11	1404	42.47
MYCL1	ENSG00000116990	1	40361098	40367928	N	Y	N	3	1185	53.68
MFSD2A	ENSG00000168389	1	40420802	40435638	N	N	N	14	1632	53.7
CAP1	ENSG00000131236	1	40505905	40538321	N	N	N	13	1428	43.27
PPT1	ENSG00000131238	1	40538379	40563375	N	Y	N	9	921	44.07
RLF	ENSG00000117000	1	40627045	40706593	N	N	N	8	5745	39.69
TMCO2	ENSG00000188800	1	40711619	40717363	N	N	N	2	549	43.03
ZMPSTE24	ENSG00000084073	1	40723779	40759856	Y	N	N	10	1428	40.78
COL9A2	ENSG00000049089	1	40766159	40783488	N	N	N	32	2070	57.43
SMAP2	ENSG00000084070	1	40810522	40888998	N	N	N	10	1290	41.95
ZNF643	ENSG00000187801	1	40915774	40929390	N	N	N	6	1605	41.8
ZNF642	ENSG00000187815	1	40942887	40962015	N	N	N	6	1581	41.16
DEM1	ENSG00000164002	1	40974413	40982228	N	N	Y	2	1122	43.67
ZNF684	ENSG00000117010	1	40997233	41013841	N	N	N	5	1137	40.31
RIMS3	ENSG00000117016	1	41086351	41131329	N	N	Y	8	927	51.39
NFYC	ENSG00000066136	1	41157320	41237275	N	N	N	10	1377	42.65
KCNQ4	ENSG00000117013	1	41249684	41306124	N	Y	N	14	2088	55.42
CITED4	ENSG00000179862	1	41326729	41328018	N	N	N	1	555	73.72
CTPS1	ENSG00000171793	1	41445007	41478235	N	N	N	18	1776	45.27
SLFNL1	ENSG00000171790	1	41481269	41488909	N	N	N	5	1224	57.34
SCMH1	ENSG00000010803	1	41492872	41707826	N	Y	N	15	1983	39.5
FOXO6	ENSG00000204060	1	41827594	41849262	N	N	N	2	1680	58.03
EDN2	ENSG00000127129	1	41944446	41950344	N	N	N	5	537	56.98
HIVEP3	ENSG00000127124	1	41972036	42501596	N	Y	N	9	7221	46.45
GUCA2B	ENSG00000044012	1	42619092	42621495	N	Y	N	3	339	59.94
GUCA2A	ENSG00000197273	1	42628362	42630389	N	Y	N	3	348	57.54
FOXJ3	ENSG00000198815	1	42642210	42801548	N	Y	N	13	1869	38.57
RIMKLA	ENSG00000177181	1	42846466	42880850	N	N	N	5	1176	43.34
ZMYND12	ENSG00000066185	1	42896000	42921938	N	N	N	8	1098	42.83
PPCS	ENSG00000127125	1	42921788	42948411	N	N	N	3	936	40.84
CCDC30	ENSG00000186409	1	42929001	43120335	N	N	N	23	2352	39.32
PPIH	ENSG00000171960	1	43124096	43142429	N	N	N	10	534	43.8
YBX1	ENSG00000065978	1	43148098	43168020	Y	N	N	7	1124	40.41
CLDN19	ENSG00000164007	1	43198764	43205925	N	Y	N	5	675	59.56
LEPRE1	ENSG00000117385	1	43212006	43232755	N	Y	N	14	2415	50.03
C1orf50	ENSG00000164008	1	43232940	43264127	N	N	N	5	697	46.04
CCDC23	ENSG00000177868	1	43272723	43282954	N	N	N	4	201	41.46
ERMAP	ENSG00000164010	1	43282795	43310660	N	N	N	11	1428	43.13
ZNF691	ENSG00000164011	1	43312280	43318148	N	N	N	3	948	47.15
SLC2A1	ENSG00000117394	1	43391519	43424530	Y	N	N	10	1479	52.84
FAM183A	ENSG00000186973	1	43610029	43622067	N	N	N	4	419	44.31
EBNA1BP2	ENSG00000117395	1	43629846	43727589	N	N	N	10	1086	44.36
WDR65	ENSG00000243710	1	43637820	43720029	N	N	N	23	3753	44.04
TMEM125	ENSG00000179178	1	43735665	43739673	N	N	N	4	660	58.32
C1orf210	ENSG00000253313	1	43747554	43751288	N	N	N	3	342	53.9
TIE1	ENSG00000066056	1	43766664	43788779	Y	N	N	23	3417	54.59
MPL	ENSG00000117400	1	43803478	43818443	N	Y	N	12	1908	48.47
CDC20	ENSG00000117399	1	43824626	43828874	Y	N	N	11	1500	52.2
ELOVL1	ENSG00000066322	1	43829068	43833697	N	N	Y	8	840	58.53
MED8	ENSG00000159479	1	43849588	43855479	N	N	N	8	906	46.78
SZT2	ENSG00000198198	1	43855553	43918321	Y	N	N	71	10128	49.96
HYI	ENSG00000178922	1	43916824	43919660	N	N	N	9	909	59.89
PTPRF	ENSG00000142949	1	43990858	44089343	N	Y	N	32	5724	55.69
KDM4A	ENSG00000066135	1	44115829	44171186	N	N	N	22	3195	46.75
ST3GAL3	ENSG00000126091	1	44171495	44396831	N	N	N	13	1335	44.35
ARTN	ENSG00000117407	1	44398992	44402913	N	Y	N	2	714	63.77
IPO13	ENSG00000117408	1	44412611	44433694	N	N	N	20	2892	51.66
DPH2	ENSG00000132768	1	44435672	44439041	N	N	N	6	1470	56.05
ATP6V0B	ENSG00000117410	1	44440159	44443967	N	N	Y	7	786	57.08
B4GALT2	ENSG00000117411	1	44444615	44456840	N	Y	N	7	1206	56.94
CCDC24	ENSG00000159214	1	44457031	44462200	N	N	N	9	924	57.95
SLC6A9	ENSG00000196517	1	44457172	44497139	Y	N	N	14	2121	56.44
KLF17	ENSG00000171872	1	44584522	44600812	N	N	N	4	1170	45.36
DMAP1	ENSG00000178028	1	44679127	44686353	Y	N	N	10	1404	52.33
ERI3	ENSG00000117419	1	44686742	44820932	N	N	Y	9	1014	47.73
RNF220	ENSG00000187147	1	44870866	45117396	N	N	Y	14	1701	47.21
TMEM53	ENSG00000126106	1	45100910	45140227	N	N	N	3	834	51.56
C1orf228	ENSG00000198520	1	45140364	45191263	N	N	N	13	1323	47.54
KIF2C	ENSG00000142945	1	45205490	45233439	N	N	N	21	2178	49.08
RPS8	ENSG00000142937	1	45240923	45244451	N	N	N	6	627	55.11
BEST4	ENSG00000142959	1	45249257	45253377	N	N	N	9	1422	59.01
PLK3	ENSG00000173846	1	45265897	45271662	N	Y	N	15	1941	59.69
TCTEX1D4	ENSG00000188396	1	45271585	45272957	N	N	N	2	666	63.73
BTBD19	ENSG00000222009	1	45274154	45281257	N	N	N	8	876	56.17
PTCH2	ENSG00000117425	1	45285516	45308735	N	Y	N	22	3612	53.14
EIF2B3	ENSG00000070785	1	45316450	45452282	N	N	N	12	1359	42.52
HECTD3	ENSG00000126107	1	45468212	45477001	N	N	N	21	2586	56.66
UROD	ENSG00000126088	1	45477819	45481247	Y	N	N	10	1104	52.29
ZSWIM5	ENSG00000162415	1	45482071	45771881	N	N	N	14	3558	41.49
HPDL	ENSG00000186603	1	45792545	45794347	N	N	N	1	1116	61.06
MUTYH	ENSG00000132781	1	45794835	45806142	N	N	N	16	1650	51.03
TOE1	ENSG00000132773	1	45805342	45809647	N	N	N	8	1533	53.53
TESK2	ENSG00000070759	1	45809555	45956872	N	N	N	11	1716	42.23
CCDC163P	ENSG00000236624	1	45959538	45965751	N	N	N	4	495	50.89
MMACHC	ENSG00000132763	1	45965725	45976739	N	N	N	4	849	48.72
PRDX1	ENSG00000117450	1	45976708	45988719	N	Y	N	6	600	47.46
AKR1A1	ENSG00000117448	1	46016215	46035721	N	Y	N	10	978	49.1
NASP	ENSG00000132780	1	46049518	46084566	Y	N	N	16	2373	42.89
CCDC17	ENSG00000159588	1	46085716	46089729	N	N	N	13	1869	58.1
GPBP1L1	ENSG00000159592	1	46092976	46153785	N	N	N	12	1425	41.19
TMEM69	ENSG00000159596	1	46152886	46160115	N	N	N	3	744	44.47
IPP	ENSG00000197429	1	46159996	46216322	N	N	N	9	1755	42.34
MAST2	ENSG00000086015	1	46252659	46501896	N	N	N	29	5397	41.32
PIK3R3	ENSG00000117461	1	46505812	46642160	N	N	Y	10	1524	42.27
TSPAN1	ENSG00000117472	1	46640745	46651630	N	N	N	9	726	50.69
POMGNT1	ENSG00000085998	1	46654354	46685977	Y	N	N	23	2247	49.39
LURAP1	ENSG00000171357	1	46669006	46686933	N	N	N	2	720	46.79
RAD54L	ENSG00000085999	1	46713360	46744145	N	Y	N	18	2244	46.5
LRRC41	ENSG00000132128	1	46726868	46769280	N	N	N	10	2439	47.41
UQCRH	ENSG00000173660	1	46769303	46782448	N	N	N	4	276	46.3
NSUN4	ENSG00000117481	1	46805849	46830824	N	N	N	6	1155	47.35
FAAH	ENSG00000117480	1	46859937	46879520	N	Y	N	15	1740	55.38
DMBX1	ENSG00000197587	1	46972668	46979898	Y	N	N	4	1149	55.86
KNCN	ENSG00000162456	1	47011316	47017199	N	N	N	4	375	56.75
MKNK1	ENSG00000079277	1	47023090	47082515	N	Y	N	14	1398	48.24
MOB3C	ENSG00000142961	1	47073387	47082563	N	N	N	4	807	54.42
ATPAF1	ENSG00000123472	1	47098409	47139539	N	N	Y	9	1056	41.86
KIAA0494	ENSG00000159658	1	47124366	47184824	N	N	N	11	1488	41.66
ATPAF1-AS1	ENSG00000186118	1	47134527	47139266	N	N	N	2	783	48.86
CYP4B1	ENSG00000142973	1	47223510	47285085	N	N	N	12	1539	43.78
CYP4A11	ENSG00000187048	1	47394849	47407156	N	Y	N	13	1563	48.46
CYP4X1	ENSG00000186377	1	47427036	47516423	N	N	Y	12	1530	41.09
CYP4Z1	ENSG00000186160	1	47533160	47583991	N	N	N	12	1518	39.77
CYP4A22	ENSG00000162365	1	47603107	47615413	N	N	N	12	1560	48.58
PDZK1IP1	ENSG00000162366	1	47649265	47656716	N	N	N	4	345	57.89
TAL1	ENSG00000162367	1	47681963	47697892	Y	N	N	4	1002	53.16
STIL	ENSG00000123473	1	47715811	47779819	Y	N	N	17	3867	40.02
CMPK1	ENSG00000162368	1	47799469	47844511	N	N	N	6	687	42.2
FOXE3	ENSG00000186790	1	47881744	47883723	N	Y	N	1	960	68.28
FOXD2	ENSG00000186564	1	47901689	47906363	N	Y	N	1	1488	64.92
RP11-543D5.3	ENSG00000204018	1	48231308	48462567	N	N	N	7	1554	48.68
SLC5A9	ENSG00000117834	1	48688357	48714316	N	N	N	15	2121	48.99
SPATA6	ENSG00000132122	1	48761044	48937845	N	N	N	13	1467	37.03
AGBL4	ENSG00000186094	1	48998527	50489585	N	N	N	14	1512	39.05
BEND5	ENSG00000162373	1	49193195	49242641	N	N	N	6	1266	44.07
AL645730.2	ENSG00000227839	1	50459990	50461874	N	N	N	1	324	47.96
ELAVL4	ENSG00000162374	1	50513686	50669458	N	Y	Y	7	1158	40.1
DMRTA2	ENSG00000142700	1	50883222	50889172	N	N	N	2	1629	60.11
FAF1	ENSG00000185104	1	50905150	51425935	Y	N	N	20	1953	38.25
CDKN2C	ENSG00000123080	1	51426417	51440305	N	Y	N	4	507	40.97
C1orf185	ENSG00000204006	1	51567906	51613752	N	N	N	5	600	37.89
RNF11	ENSG00000123091	1	51701943	51739127	N	N	Y	3	465	41.25
TTC39A	ENSG00000085831	1	51752930	51810788	N	N	N	18	1842	51.4
EPS15	ENSG00000085832	1	51819935	51985000	N	N	Y	25	2691	38.05
OSBPL9	ENSG00000117859	1	52042851	52254889	N	N	N	24	2265	39.87
NRD1	ENSG00000078618	1	52254863	52344477	Y	N	N	33	3660	39.33
RAB3B	ENSG00000169213	1	52373628	52456436	N	Y	Y	6	660	44.37
TXNDC12	ENSG00000117862	1	52485803	52521843	N	N	N	7	519	43.03
KTI12	ENSG00000198841	1	52497775	52499488	N	N	N	1	1065	55.37
BTF3L4	ENSG00000134717	1	52521797	52556388	N	N	N	6	477	41.19
ZFYVE9	ENSG00000157077	1	52608046	52812358	N	N	N	18	4278	40.79
CC2D1B	ENSG00000154222	1	52811395	52831865	N	N	N	24	2577	51.22
ORC1	ENSG00000085840	1	52838501	52870131	N	N	N	17	2586	44.76
PRPF38A	ENSG00000134748	1	52870236	52883992	N	N	N	10	939	42.09
ZCCHC11	ENSG00000134744	1	52873954	53019159	N	N	N	30	4938	38.59
GPX7	ENSG00000116157	1	53068044	53074723	N	N	N	3	564	49.67
FAM159A	ENSG00000182183	1	53099016	53135355	N	N	N	3	573	45.98
SELRC1	ENSG00000162377	1	53152508	53164038	N	N	N	3	696	46.41
ZYG11B	ENSG00000162378	1	53192126	53293014	N	N	Y	14	2235	41.29
ZYG11A	ENSG00000203995	1	53308183	53360670	N	N	N	14	2280	43.56
ECHDC2	ENSG00000121310	1	53361656	53392884	N	N	N	10	879	47.15
SCP2	ENSG00000116171	1	53392901	53517375	N	Y	N	16	1644	40.01
PODN	ENSG00000174348	1	53527854	53551174	N	N	N	11	1986	55.94
SLC1A7	ENSG00000162383	1	53552855	53608289	N	N	N	11	1683	53.19
CPT2	ENSG00000157184	1	53662101	53679869	N	N	N	5	1977	44.68
C1orf123	ENSG00000162384	1	53679771	53686289	N	N	N	8	483	46.92
MAGOH	ENSG00000162385	1	53692564	53704282	Y	N	N	5	441	41.63
LRP8	ENSG00000157193	1	53711217	53793742	N	Y	N	19	2892	52.24
DMRTB1	ENSG00000143006	1	53925072	53933161	N	N	N	4	1029	54.92
GLIS1	ENSG00000174332	1	53971910	54199877	N	Y	N	10	1863	50.76
TMEM48	ENSG00000058804	1	54231133	54304533	N	N	N	18	2025	40.26
YIPF1	ENSG00000058799	1	54317392	54356407	N	N	N	10	996	43.57
DIO1	ENSG00000211452	1	54356912	54376759	N	Y	N	4	750	47.96
HSPB11	ENSG00000081870	1	54387234	54411975	N	N	N	6	435	40.37
LRRC42	ENSG00000116212	1	54411750	54433841	N	N	N	9	1287	43.06
LDLRAD1	ENSG00000203985	1	54474412	54483856	N	N	N	6	618	54.45
TMEM59	ENSG00000116209	1	54497347	54519177	N	N	N	8	972	38.71
TCEANC2	ENSG00000116205	1	54519260	54578192	N	N	N	4	717	42.31
AL161915.1	ENSG00000212670	1	54569968	54571750	N	N	N	1	393	49.13
CDCP2	ENSG00000157211	1	54598747	54619443	N	N	N	4	1350	49.47
RP11-446E24.4	ENSG00000256407	1	54606897	54665746	N	N	N	8	213	49.13
AL357673.1	ENSG00000248835	1	54635333	54637997	N	N	N	1	381	49.76
CYB5RL	ENSG00000215883	1	54638009	54665709	N	N	N	6	948	48.94
MRPL37	ENSG00000116221	1	54649714	54686603	N	N	N	7	1272	48.16
SSBP3	ENSG00000157216	1	54692190	54879152	Y	N	N	18	1167	50.92
C1orf191	ENSG00000198711	1	54703710	54704736	N	N	N	1	303	58.52
ACOT11	ENSG00000162390	1	55007930	55104865	N	N	N	17	1824	51.2
FAM151A	ENSG00000162391	1	55074855	55089229	N	N	N	8	1758	51.79
HEATR8	ENSG00000184313	1	55107459	55207981	N	N	N	24	3972	46.98
TTC4	ENSG00000243725	1	55181495	55208330	N	N	N	10	1197	42.06
PARS2	ENSG00000162396	1	55222571	55230187	N	N	N	2	1428	49.77
TTC22	ENSG00000006555	1	55245385	55266940	N	N	N	7	1710	52.26
C1orf177	ENSG00000162398	1	55271736	55307925	N	N	N	10	1257	47.08
DHCR24	ENSG00000116133	1	55315306	55352891	Y	N	N	9	1551	47.68
TMEM61	ENSG00000143001	1	55446465	55457966	N	N	N	3	633	52.92
BSND	ENSG00000162399	1	55464606	55476556	Y	N	N	4	963	51.94
PCSK9	ENSG00000169174	1	55505221	55530525	N	Y	N	12	2079	55.51
USP24	ENSG00000162402	1	55532032	55681039	N	N	N	68	7863	37.85
PPAP2B	ENSG00000162407	1	56960419	57110974	Y	N	Y	6	936	41.42
PRKAA2	ENSG00000162409	1	57110995	57181008	N	Y	N	9	1659	36.6
C1orf168	ENSG00000187889	1	57184477	57285369	N	N	N	20	2187	38.48
C8A	ENSG00000157131	1	57320479	57383894	N	N	N	11	1755	40.56
C8B	ENSG00000021852	1	57394883	57431813	N	Y	N	12	1776	42.82
DAB1	ENSG00000173406	1	57460451	59012406	Y	N	Y	15	1767	40.83
OMA1	ENSG00000162600	1	58881056	59012474	N	N	N	9	1575	39.98
TACSTD2	ENSG00000184292	1	59041099	59043166	N	N	N	1	972	59.38
MYSM1	ENSG00000162601	1	59120411	59165764	N	N	N	20	2487	36.33
JUN	ENSG00000177606	1	59246465	59249785	Y	N	N	1	996	56.01
FGGY	ENSG00000172456	1	59762310	60233347	N	N	N	17	1728	40.59
HOOK1	ENSG00000134709	1	60280458	60342050	N	Y	N	22	2187	34.37
CYP2J2	ENSG00000134716	1	60358980	60392462	N	N	N	9	1509	39.79
C1orf87	ENSG00000162598	1	60452941	60539442	N	N	N	12	1641	38.38
NFIA	ENSG00000162599	1	61330931	61928465	Y	N	N	12	1665	40.05
TM2D1	ENSG00000162604	1	62146717	62191095	N	N	Y	7	810	39.63
INADL	ENSG00000132849	1	62208149	62629592	N	N	N	43	5406	40.43
L1TD1	ENSG00000240563	1	62660503	62678000	N	Y	N	4	2598	43.27
KANK4	ENSG00000132854	1	62702651	62785085	N	N	N	10	2988	46.96
USP1	ENSG00000162607	1	62901968	62917475	Y	N	N	9	2358	39.48
DOCK7	ENSG00000116641	1	62920399	63153969	N	Y	N	49	6390	36.06
ANGPTL3	ENSG00000132855	1	63063158	63071830	N	Y	N	7	1383	29.4
ATG4C	ENSG00000125703	1	63249806	63331184	N	Y	Y	11	1377	35.44
FOXD3	ENSG00000187140	1	63788730	63790797	Y	N	N	1	1437	63.97
ALG6	ENSG00000088035	1	63833261	63904233	N	N	N	14	1530	37.93
ITGB3BP	ENSG00000142856	1	63906441	64059392	N	N	N	10	651	36.68
EFCAB7	ENSG00000203965	1	63989043	64038364	N	N	Y	14	1890	35.15
DLEU2L	ENSG00000116652	1	64014635	64015911	N	N	N	2	168	32.65
PGM1	ENSG00000079739	1	64058947	64125916	N	N	N	11	1743	42.42
ROR1	ENSG00000185483	1	64239693	64647181	Y	N	N	9	2814	40.97
UBE2U	ENSG00000177414	1	64669310	64733051	N	N	N	10	966	37.76
CACHD1	ENSG00000158966	1	64936428	65158741	N	N	N	27	3825	39.93
RAVER2	ENSG00000162437	1	65210778	65298915	N	N	Y	12	2076	37.2
JAK1	ENSG00000162434	1	65298912	65432187	Y	N	N	25	3465	42.69
AK4	ENSG00000162433	1	65613232	65697828	N	N	N	6	672	42.62
DNAJC6	ENSG00000116675	1	65713902	65881552	Y	N	Y	19	2913	40.01
LEPR	ENSG00000116678	1	65886248	66107242	N	Y	Y	20	3498	37.79
LEPROT	ENSG00000213625	1	65886270	65901690	N	N	N	4	396	40.78
PDE4B	ENSG00000184588	1	66258197	66840259	N	Y	N	17	2211	37.45
SGIP1	ENSG00000118473	1	66999066	67213982	N	N	Y	27	2580	37.83
AL139147.1	ENSG00000248458	1	67131547	67142710	N	N	N	2	546	38.22
TCTEX1D1	ENSG00000152760	1	67218142	67244470	N	N	N	5	540	37.34
INSL5	ENSG00000172410	1	67263424	67266939	N	Y	N	2	408	37.34
WDR78	ENSG00000152763	1	67278568	67390570	N	N	N	17	2547	36.44
MIER1	ENSG00000198160	1	67390578	67454302	N	N	N	14	1698	36.15
SLC35D1	ENSG00000116704	1	67465015	67519782	Y	N	N	12	1068	37.83
C1orf141	ENSG00000203963	1	67557859	67600639	N	N	N	8	1203	37.83
IL23R	ENSG00000162594	1	67632083	67725662	N	Y	N	11	1890	39.89
IL12RB2	ENSG00000081985	1	67773047	67862583	N	Y	N	16	2589	41.65
SERBP1	ENSG00000142864	1	67873493	67896098	N	N	N	8	1227	38.87
GADD45A	ENSG00000116717	1	68150744	68154021	N	Y	N	4	498	52.9
GNG12	ENSG00000172380	1	68167149	68299150	N	N	N	4	219	41.54
DIRAS3	ENSG00000162595	1	68511645	68517314	N	N	Y	2	690	44.02
WLS	ENSG00000116729	1	68564142	68698803	Y	N	Y	12	1638	41.57
RPE65	ENSG00000116745	1	68894505	68915642	N	Y	N	14	1602	38.82
DEPDC1	ENSG00000024526	1	68939835	68962904	N	N	N	12	2436	34.94
LRRC7	ENSG00000033122	1	70034081	70589164	N	Y	Y	25	4614	35.28
LRRC40	ENSG00000066557	1	70610488	70671303	N	N	Y	15	1809	35.14
SRSF11	ENSG00000116754	1	70671365	70718735	N	N	Y	13	1455	37.01
ANKRD13C	ENSG00000118454	1	70726271	70820417	N	N	N	13	1626	37.55
HHLA3	ENSG00000197568	1	70820488	70851022	N	N	N	4	465	42.14
CTH	ENSG00000116761	1	70876901	70905534	N	Y	N	12	1218	39.51
PTGER3	ENSG00000050628	1	71318036	71513491	N	Y	Y	5	1290	38.05
ZRANB2	ENSG00000132485	1	71528974	71546980	N	N	N	10	993	34.21
NEGR1	ENSG00000172260	1	71868625	72748417	N	N	N	7	1065	34.92
LRRIQ3	ENSG00000162620	1	74491699	74663871	N	N	N	7	1875	34
FPGT	ENSG00000254685	1	74663922	74699770	N	N	N	4	1785	34.31
FPGT-TNNI3K	ENSG00000116783	1	74663926	75009666	N	N	N	27	2811	36.51
LRRC53	ENSG00000162621	1	74937776	74978298	N	N	N	4	1530	37.67
C1orf173	ENSG00000178965	1	75033795	75139422	N	N	N	15	4593	36.46
CRYZ	ENSG00000116791	1	75171170	75199092	N	N	N	9	990	39.61
TYW3	ENSG00000162623	1	75198836	75232362	N	N	N	6	780	40.26
LHX8	ENSG00000162624	1	75594119	75627218	Y	N	N	10	1071	39.78
SLC44A5	ENSG00000137968	1	75667816	76076801	N	N	N	24	2160	36.99
ACADM	ENSG00000117054	1	76190036	76253260	Y	N	N	13	1365	40.45
RABGGTB	ENSG00000137955	1	76251879	76260764	N	N	Y	9	996	37.87
MSH4	ENSG00000057468	1	76262567	76378923	N	Y	N	20	2811	37.01
ASB17	ENSG00000154007	1	76384558	76398116	N	N	N	3	888	35.16
ST6GALNAC3	ENSG00000184005	1	76540404	77100286	N	N	N	5	918	38.78
ST6GALNAC5	ENSG00000117069	1	77333126	77531396	N	N	Y	5	1011	39.93
PIGK	ENSG00000142892	1	77554675	77685115	N	N	N	11	1188	35.83
AK5	ENSG00000154027	1	77747736	78025651	N	N	Y	14	1689	39.61
ZZZ3	ENSG00000036549	1	78028101	78149104	N	N	N	15	2712	37.17
USP33	ENSG00000077254	1	78161672	78225537	N	N	Y	25	2829	38.35
FAM73A	ENSG00000180488	1	78245309	78344106	N	N	N	16	1899	39.67
NEXN	ENSG00000162614	1	78354198	78409580	N	N	N	13	2028	39.06
FUBP1	ENSG00000162613	1	78409740	78444794	N	N	N	21	1998	36.32
DNAJB4	ENSG00000162616	1	78444859	78483648	N	N	N	3	1014	37.07
GIPC2	ENSG00000137960	1	78445226	78604133	N	N	N	6	948	38.79
PTGFR	ENSG00000122420	1	78769568	79005434	N	Y	N	4	1080	37.27
IFI44L	ENSG00000137959	1	79085607	79108484	N	N	N	9	1359	34.05
IFI44	ENSG00000137965	1	79115481	79129763	N	N	N	9	1335	35.31
ELTD1	ENSG00000162618	1	79355449	79472403	N	N	N	15	2073	33.94
LPHN2	ENSG00000117114	1	81771845	82458107	N	N	N	26	4425	36.78
TTLL7	ENSG00000137941	1	84330711	84464833	N	N	Y	21	2664	35.53
PRKACB	ENSG00000142875	1	84543745	84704181	N	Y	Y	10	1197	34.7
SAMD13	ENSG00000203943	1	84764049	84855640	N	N	N	4	369	39.5
DNASE2B	ENSG00000137976	1	84864215	84880701	N	Y	N	6	1086	39.33
RPF1	ENSG00000117133	1	84944942	84963473	N	N	N	9	1050	37.23
GNG5	ENSG00000174021	1	84964008	84972248	N	N	N	4	207	40.66
CTBS	ENSG00000117151	1	85018804	85040163	N	N	N	7	1158	37.62
C1orf180	ENSG00000180869	1	85093913	85100703	N	N	N	3	372	41.95
SSX2IP	ENSG00000117155	1	85109390	85156486	N	N	Y	14	1845	37.23
LPAR3	ENSG00000171517	1	85277285	85358896	N	Y	N	3	1062	41.6
MCOLN2	ENSG00000153898	1	85391268	85462796	N	N	N	14	1701	40.38
WDR63	ENSG00000162643	1	85464830	85598821	N	N	N	23	2676	39.43
MCOLN3	ENSG00000055732	1	85483765	85514182	Y	N	N	13	1662	40.77
SYDE2	ENSG00000097096	1	85622556	85666729	N	N	N	7	3585	36.31
C1orf52	ENSG00000162642	1	85715639	85725355	N	N	Y	3	549	39.67
BCL10	ENSG00000142867	1	85731931	85743771	Y	N	N	3	702	40.74
DDAH1	ENSG00000153904	1	85784168	86044046	Y	N	Y	6	858	39.19
CYR61	ENSG00000142871	1	86046444	86049645	Y	N	N	5	1146	50.25
ZNHIT6	ENSG00000117174	1	86115106	86174116	N	N	N	10	1413	36.46
COL24A1	ENSG00000171502	1	86194916	86622626	N	N	N	60	5145	36.41
ODF2L	ENSG00000122417	1	86812508	86862025	N	N	N	18	2022	34.88
CLCA2	ENSG00000137975	1	86889769	86922241	N	Y	N	14	2832	37.98
CLCA1	ENSG00000016490	1	86934051	86965972	N	N	N	14	2745	40.09
CLCA4	ENSG00000016602	1	87012761	87046437	N	N	N	14	2760	37.99
SH3GLB1	ENSG00000097033	1	87170259	87213867	N	Y	N	11	1161	36.11
RP4-604K5.1	ENSG00000183291	1	87328132	87380107	N	N	N	5	489	37.87
HS2ST1	ENSG00000153936	1	87380331	87634887	Y	N	N	7	1071	38.72
LMO4	ENSG00000143013	1	87794151	87812788	Y	N	Y	5	498	43.02
PKN2	ENSG00000065243	1	89149905	89301938	N	N	N	22	2955	36.25
GTF2B	ENSG00000137947	1	89318615	89357627	N	N	N	7	951	39.88
CCBL2	ENSG00000137944	1	89401456	89458636	N	N	N	14	1365	38.59
RBMXL1	ENSG00000213516	1	89445139	89458643	N	N	N	3	1173	41.18
GBP3	ENSG00000117226	1	89472349	89488577	N	N	N	11	1788	40.11
GBP1	ENSG00000117228	1	89518002	89531043	N	N	N	11	1779	38.12
GBP2	ENSG00000162645	1	89571815	89616139	N	Y	N	15	1776	38
GBP7	ENSG00000213512	1	89597434	89641723	N	N	N	11	1917	37.88
GBP4	ENSG00000162654	1	89646831	89664615	N	N	N	11	1923	38.85
GBP5	ENSG00000154451	1	89724633	89738544	N	N	N	12	1761	38.32
GBP6	ENSG00000183347	1	89829617	89853719	N	N	N	11	1902	38.89
LRRC8B	ENSG00000197147	1	89990395	90063423	N	N	Y	6	2412	38.63
LRRC8C	ENSG00000171488	1	90098631	90398809	N	N	N	3	2412	40.42
LRRC8D	ENSG00000171492	1	90286573	90402170	N	N	Y	3	2577	40.31
ZNF326	ENSG00000162664	1	90460671	90494097	N	N	N	12	1749	35.74
BARHL2	ENSG00000143032	1	91177159	91182794	Y	N	N	3	1164	50.6
ZNF644	ENSG00000122482	1	91380859	91487829	N	N	N	6	3984	36.39
HFM1	ENSG00000162669	1	91726323	91870426	N	N	N	39	4308	37.16
CDC7	ENSG00000097046	1	91966408	91991321	Y	N	N	12	1725	36.66
TGFBR3	ENSG00000069702	1	92145902	92371892	Y	N	N	17	2556	42.29
BRDT	ENSG00000137948	1	92414928	92479983	N	Y	N	19	2844	39.43
EPHX4	ENSG00000172031	1	92495539	92529093	N	N	N	7	1089	38.35
BTBD8	ENSG00000189195	1	92545862	92613393	N	N	N	9	1137	39.23
KIAA1107	ENSG00000069712	1	92632542	92650280	N	N	Y	9	4230	34.59
C1orf146	ENSG00000203910	1	92683497	92711370	N	N	N	6	543	39.2
GLMN	ENSG00000174842	1	92711959	92764544	N	N	N	19	1785	38
RPAP2	ENSG00000122484	1	92764522	92853730	N	N	N	13	1839	38.01
GFI1	ENSG00000162676	1	92940319	92952433	N	Y	N	7	1269	55.35
EVI5	ENSG00000067208	1	92974253	93257961	N	N	N	19	2466	38.19
RPL5	ENSG00000122406	1	93297615	93307481	N	N	N	8	894	40.26
FAM69A	ENSG00000154511	1	93307724	93427057	N	N	N	5	1287	39.49
MTF2	ENSG00000143033	1	93544792	93604638	Y	N	N	15	1782	37.37
TMED5	ENSG00000117500	1	93615299	93646285	N	N	N	4	690	38.24
CCDC18	ENSG00000122483	1	93645476	93744287	N	N	N	29	4526	36.98
DR1	ENSG00000117505	1	93811445	93828149	N	N	N	3	531	36.34
FNBP1L	ENSG00000137942	1	93913658	94020218	N	N	Y	17	1818	37.35
BCAR3	ENSG00000137936	1	94027347	94312706	N	Y	N	12	2478	45.08
DNTTIP2	ENSG00000067334	1	94333373	94345474	N	N	N	7	2271	38.94
GCLM	ENSG00000023909	1	94350761	94374966	N	Y	N	7	825	36.34
ABCA4	ENSG00000198691	1	94458393	94586688	N	Y	N	50	6822	46.44
ARHGAP29	ENSG00000137962	1	94614544	94740624	N	N	N	23	3786	38.07
ABCD3	ENSG00000117528	1	94883933	94984222	N	N	N	24	2052	37.07
F3	ENSG00000117525	1	94994781	95007356	Y	N	N	6	888	43.51
SLC44A3	ENSG00000143036	1	95285898	95360802	N	N	N	15	1962	43.92
CNN3	ENSG00000117519	1	95362507	95392834	N	N	N	8	990	43.02
ALG14	ENSG00000172339	1	95448297	95538501	N	N	N	4	651	40.37
TMEM56	ENSG00000152078	1	95582894	95663163	N	N	N	7	792	39
RWDD3	ENSG00000122481	1	95699711	95712781	N	N	N	4	804	40.77
PTBP2	ENSG00000117569	1	97187221	97280349	N	N	Y	15	1647	35.84
DPYD	ENSG00000188641	1	97543299	98386605	N	N	N	23	3078	35.09
SNX7	ENSG00000162627	1	99127236	99226056	N	N	N	9	1356	36.06
LPPR5	ENSG00000117598	1	99355806	99470588	N	N	N	6	966	37.21
RP4-788L13.1	ENSG00000117600	1	99729509	99775146	N	N	Y	7	2292	36.26
PALMD	ENSG00000099260	1	100111499	100160097	N	N	N	8	1656	37.53
FRRS1	ENSG00000156869	1	100174259	100232187	N	N	N	17	1881	38.03
AGL	ENSG00000162688	1	100315640	100389579	N	N	N	34	4599	36.47
SLC35A3	ENSG00000117620	1	100435345	100492535	N	N	N	8	1104	37.39
HIAT1	ENSG00000156875	1	100503653	100548933	N	N	N	12	1473	39.5
SASS6	ENSG00000156876	1	100549119	100598511	N	N	N	17	1974	36.48
TRMT13	ENSG00000122435	1	100598706	100616053	N	N	N	11	1446	35.8
LRRC39	ENSG00000122477	1	100614409	100643771	N	N	N	11	1020	36.29
DBT	ENSG00000137992	1	100659736	100715390	Y	N	N	11	1449	39.16
RTCA	ENSG00000137996	1	100731763	100758325	N	N	N	12	1140	39.07
CDC14A	ENSG00000079335	1	100810584	100985833	N	N	N	15	1872	38.39
GPR88	ENSG00000181656	1	101003693	101007574	N	N	Y	2	1155	52.47
VCAM1	ENSG00000162692	1	101185305	101204601	Y	N	N	9	2220	36.92
EXTL2	ENSG00000162694	1	101337943	101361554	N	N	N	5	993	38.7
SLC30A7	ENSG00000162695	1	101361632	101447309	N	Y	N	11	1131	35.85
DPH5	ENSG00000117543	1	101455179	101491644	N	N	N	8	858	37.71
S1PR1	ENSG00000170989	1	101702444	101707074	Y	N	N	2	1149	47.92
OLFM3	ENSG00000118733	1	102268130	102462586	N	N	Y	6	1437	35.12
COL11A1	ENSG00000060718	1	103342023	103574052	Y	N	Y	67	5457	33.13
RNPC3	ENSG00000185946	1	104068313	104097854	N	N	N	16	1554	35.04
AMY2B	ENSG00000240038	1	104096437	104122156	N	N	N	12	1536	34.92
AMY2A	ENSG00000243480	1	104159999	104168402	N	N	N	10	1536	33.56
AMY1A	ENSG00000237763	1	104197912	104207173	N	N	N	11	1536	34.57
AMY1B	ENSG00000174876	1	104230037	104239302	N	N	N	11	1536	34.59
AMY1C	ENSG00000187733	1	104293028	104301312	N	N	N	10	1536	34.04
PRMT6	ENSG00000198890	1	107599267	107601916	N	N	N	1	1128	50.6
NTNG1	ENSG00000162631	1	107682629	108026080	N	N	N	9	1620	37.35
VAV3	ENSG00000134215	1	108113782	108507766	N	Y	N	28	2628	37.54
SLC25A24	ENSG00000085491	1	108676658	108743471	N	N	N	10	1434	39.44
NBPF4	ENSG00000196427	1	108765087	108786703	N	N	N	14	1917	44.98
NBPF6	ENSG00000186086	1	108918421	109013624	N	N	N	16	2004	40.25
FAM102B	ENSG00000162636	1	109102711	109187522	N	N	N	11	1083	39.64
HENMT1	ENSG00000162639	1	109190912	109204148	N	N	N	9	1275	41.28
PRPF38B	ENSG00000134186	1	109234945	109244425	N	N	N	6	1641	37.93
FNDC7	ENSG00000143107	1	109255279	109285365	N	N	N	12	2205	42.76
STXBP3	ENSG00000116266	1	109289296	109352148	Y	N	Y	19	1779	36.03
AKNAD1	ENSG00000162641	1	109358520	109506106	N	N	N	16	2511	41.11
GPSM2	ENSG00000121957	1	109417972	109473044	N	Y	N	16	2055	38.69
CLCC1	ENSG00000121940	1	109472130	109506111	N	N	N	12	1656	41.68
WDR47	ENSG00000085433	1	109512836	109584850	N	N	Y	15	2784	41.23
TAF13	ENSG00000197780	1	109605121	109618624	N	N	N	4	375	43.54
TMEM167B	ENSG00000215717	1	109633357	109639556	N	N	N	3	225	42.08
C1orf194	ENSG00000179902	1	109648573	109656479	N	N	N	5	510	47.38
KIAA1324	ENSG00000116299	1	109656301	109749401	N	N	N	22	3042	45.89
SARS	ENSG00000031698	1	109756540	109780791	N	N	N	12	1611	43.12
CELSR2	ENSG00000143126	1	109792641	109818377	N	Y	Y	34	8772	59.75
PSRC1	ENSG00000134222	1	109822178	109825808	N	N	Y	7	1092	53.68
MYBPHL	ENSG00000221986	1	109834987	109849663	N	N	N	9	1065	49.85
SORT1	ENSG00000134243	1	109852192	109940573	N	Y	N	20	2496	42.27
PSMA5	ENSG00000143106	1	109941653	109969062	N	N	N	9	726	40.75
SYPL2	ENSG00000143028	1	110009180	110024759	N	Y	N	6	819	49.25
ATXN7L2	ENSG00000162650	1	110026101	110035426	N	N	N	11	2169	56.87
CYB561D1	ENSG00000174151	1	110036674	110045554	N	N	N	3	756	52.44
AMIGO1	ENSG00000181754	1	110046797	110052360	N	N	N	2	1482	53.22
GPR61	ENSG00000156097	1	110082494	110091028	N	N	N	5	1356	49.33
GNAI3	ENSG00000065135	1	110091233	110136975	N	Y	N	9	1065	38.75
GNAT2	ENSG00000134183	1	110145889	110155679	N	Y	N	8	1065	44.42
AMPD2	ENSG00000116337	1	110158726	110174673	N	N	N	18	2640	56.74
GSTM4	ENSG00000168765	1	110198703	110208118	N	N	N	8	657	49.68
GSTM2	ENSG00000213366	1	110210644	110252173	N	N	N	8	663	46.7
GSTM1	ENSG00000134184	1	110230436	110251307	N	Y	N	8	714	46.35
GSTM5	ENSG00000134201	1	110254877	110260888	N	N	N	8	714	52.64
GSTM3	ENSG00000134202	1	110276554	110284384	N	N	N	9	678	46.74
EPS8L3	ENSG00000198758	1	110292702	110306649	N	N	N	19	1785	53.84
CSF1	ENSG00000184371	1	110452864	110473614	Y	N	N	9	1665	54.81
AHCYL1	ENSG00000168710	1	110527308	110566357	N	N	Y	17	1593	40.97
FAM40A	ENSG00000143093	1	110574199	110597263	N	N	N	21	2514	48.59
ALX3	ENSG00000156150	1	110602616	110613234	N	Y	N	4	1032	58.74
UBL4B	ENSG00000186150	1	110655062	110656569	N	N	N	1	525	57.03
SLC6A17	ENSG00000197106	1	110693108	110744824	N	N	N	12	2184	50.59
KCNC4	ENSG00000116396	1	110753965	110825722	N	N	N	5	1908	49.53
RBM15	ENSG00000162775	1	110881128	110889299	Y	N	N	3	2934	44.02
SLC16A4	ENSG00000168679	1	110905470	110933704	N	N	N	9	1464	40.4
HBXIP	ENSG00000134248	1	110943871	110950564	N	N	N	4	522	42.55
PROK1	ENSG00000143125	1	110993822	110999976	N	N	N	3	318	50.74
KCNA10	ENSG00000143105	1	111059839	111061797	N	N	N	1	1536	50.33
KCNA2	ENSG00000177301	1	111136202	111174096	Y	N	N	2	1500	46.86
KCNA3	ENSG00000177272	1	111214310	111217655	N	Y	N	1	1728	53.35
CD53	ENSG00000143119	1	111415772	111442550	N	N	N	8	660	39.22
LRIF1	ENSG00000121931	1	111489807	111506701	N	N	N	4	2310	36.58
DRAM2	ENSG00000156171	1	111659955	111682838	N	N	N	9	801	37.94
CEPT1	ENSG00000134255	1	111682249	111727724	N	N	N	9	1251	36.54
DENND2D	ENSG00000162777	1	111729796	111747157	N	N	N	12	1416	50.09
CHI3L2	ENSG00000064886	1	111743393	111786062	N	N	N	11	1173	44.63
CHIA	ENSG00000134216	1	111833484	111863188	N	N	N	11	1431	38.26
C1orf88	ENSG00000173947	1	111888910	111895635	Y	N	N	6	576	42.28
OVGP1	ENSG00000085465	1	111956936	111970399	N	N	N	11	2037	45.7
WDR77	ENSG00000116455	1	111982512	111991998	Y	N	N	10	1029	44.57
ATP5F1	ENSG00000116459	1	111991486	112005395	N	N	N	7	771	39.38
C1orf162	ENSG00000143110	1	112016414	112021134	N	N	N	6	468	41.81
ADORA3	ENSG00000121933	1	112025970	112106584	N	Y	N	6	1044	41.45
RAP1A	ENSG00000116473	1	112084840	112259313	Y	N	N	8	555	39.31
FAM212B	ENSG00000197852	1	112223252	112298446	N	N	N	2	894	43.96
DDX20	ENSG00000064703	1	112297867	112310638	Y	N	N	11	2475	40.24
KCND3	ENSG00000171385	1	112313284	112531777	N	N	Y	8	1968	47.27
CTTNBP2NL	ENSG00000143079	1	112938803	113003786	N	N	N	6	1920	39.42
WNT2B	ENSG00000134245	1	113009163	113065288	N	Y	N	5	1176	44.82
ST7L	ENSG00000007341	1	113066140	113163447	N	N	N	15	1728	39.05
CAPZA1	ENSG00000116489	1	113161795	113214241	N	N	N	10	861	40.34
MOV10	ENSG00000155363	1	113215763	113243368	N	N	N	21	3012	48.61
RHOC	ENSG00000155366	1	113243728	113250056	N	Y	N	7	687	57.18
PPM1J	ENSG00000155367	1	113245236	113258099	N	N	N	10	1518	55.88
FAM19A3	ENSG00000184599	1	113263041	113269857	N	N	N	5	510	50.43
SLC16A1	ENSG00000155380	1	113454469	113499635	N	N	N	5	1503	40.76
LRIG2	ENSG00000198799	1	113615831	113669822	N	N	N	18	3198	41.18
MAGI3	ENSG00000081026	1	113933371	114228545	N	N	N	21	4446	37.11
PHTF1	ENSG00000116793	1	114239453	114302111	N	N	N	18	2289	39.1
RSBN1	ENSG00000081019	1	114304454	114355098	N	N	Y	7	2409	37.22
PTPN22	ENSG00000134242	1	114356433	114414381	N	Y	N	21	2424	38.85
BCL2L15	ENSG00000188761	1	114420790	114430169	N	N	N	4	492	42.33
AP4B1	ENSG00000134262	1	114437370	114447823	N	Y	N	11	2220	43.25
DCLRE1B	ENSG00000118655	1	114447763	114456708	Y	N	N	4	1599	45.65
HIPK1	ENSG00000163349	1	114471814	114520426	N	Y	N	16	3846	39.82
OLFML3	ENSG00000116774	1	114522063	114524876	N	Y	N	3	1221	51.95
SYT6	ENSG00000134207	1	114631914	114696541	N	N	N	7	1533	48.58
TRIM33	ENSG00000197323	1	114935399	115053781	Y	N	N	20	3384	38.2
BCAS2	ENSG00000116752	1	115110178	115124260	N	N	N	7	678	40.33
DENND2C	ENSG00000175984	1	115125469	115213043	N	N	N	21	2787	39.41
AMPD1	ENSG00000116748	1	115215719	115238239	N	N	N	16	2343	40.74
NRAS	ENSG00000213281	1	115247090	115259515	N	Y	N	7	570	39
CSDE1	ENSG00000009307	1	115259534	115301297	N	N	N	20	2535	38.28
SIKE1	ENSG00000052723	1	115312100	115323306	N	N	N	5	636	36.9
SYCP1	ENSG00000198765	1	115397424	115537991	N	Y	N	32	2931	35.32
TSHB	ENSG00000134200	1	115572415	115576941	N	N	N	2	417	33.86
TSPAN2	ENSG00000134198	1	115590632	115632121	N	N	N	8	666	43.44
NGF	ENSG00000134259	1	115828539	115880857	Y	N	N	3	726	43.8
VANGL1	ENSG00000173218	1	116184574	116240845	N	Y	N	7	1575	45.32
CASQ2	ENSG00000118729	1	116242628	116311402	N	Y	N	11	1200	43.23
NHLH2	ENSG00000177551	1	116378998	116386538	N	Y	Y	3	408	46.33
SLC22A15	ENSG00000163393	1	116519119	116612675	N	N	N	12	1644	39.5
MAB21L3	ENSG00000173212	1	116654376	116677861	N	N	N	7	1089	43.49
ATP1A1	ENSG00000163399	1	116915290	116952883	Y	N	N	23	3072	44.46
ATP1A1OS	ENSG00000203865	1	116941622	116961197	N	N	N	3	288	46.35
CD58	ENSG00000116815	1	117057157	117113661	N	N	N	6	753	41.62
IGSF3	ENSG00000143061	1	117117031	117210375	N	N	Y	11	3645	46.14
C1orf137	ENSG00000203864	1	117236734	117249225	N	N	N	4	297	39.77
CD2	ENSG00000116824	1	117297007	117311850	N	Y	N	5	1056	47.15
PTGFRN	ENSG00000134247	1	117452679	117532980	N	N	N	9	2640	44.19
CD101	ENSG00000134256	1	117544382	117579167	N	Y	N	10	3066	42.65
TTF2	ENSG00000116830	1	117602925	117645492	N	N	N	23	3489	40.99
TRIM45	ENSG00000134253	1	117653682	117665209	N	N	N	6	1743	46.89
VTCN1	ENSG00000134258	1	117686209	117753556	N	Y	N	6	858	42.41
MAN1A2	ENSG00000198162	1	117910071	118071494	Y	N	N	13	1926	35.34
FAM46C	ENSG00000183508	1	118148556	118170994	N	N	N	2	1176	44.16
GDAP2	ENSG00000196505	1	118412037	118472253	N	N	N	14	1494	36.6
WDR3	ENSG00000065183	1	118472343	118503049	N	N	N	27	2832	36.75
SPAG17	ENSG00000155761	1	118496484	118727846	N	N	N	49	6672	37.52
TBX15	ENSG00000092607	1	119425669	119532179	Y	N	N	8	1809	41.12
WARS2	ENSG00000116874	1	119573839	119683294	N	N	N	6	1083	38.11
HAO2	ENSG00000116882	1	119911402	119936753	N	N	N	9	1095	41.51
HSD3B2	ENSG00000203859	1	119957554	119965658	N	N	N	4	1119	43.8
HSD3B1	ENSG00000203857	1	120049821	120057681	N	N	N	4	1128	44.54
ZNF697	ENSG00000143067	1	120162045	120190396	N	N	N	3	1638	44.33
PHGDH	ENSG00000092621	1	120202421	120286838	Y	N	N	12	1602	44.18
HMGCS2	ENSG00000134240	1	120290619	120311528	N	N	N	10	1527	41.86
REG4	ENSG00000134193	1	120336641	120354283	N	N	N	6	477	43.63
ADAM30	ENSG00000134249	1	120436156	120439118	N	N	N	1	2373	43.81
NOTCH2	ENSG00000134250	1	120454176	120612240	Y	N	N	34	7416	39.74
FAM72B	ENSG00000188610	1	120837272	120855681	N	N	N	4	450	42.24
FCGR1B	ENSG00000198019	1	120926979	120935937	N	N	N	5	843	42.08
PPIAL4G	ENSG00000236334	1	143767144	143767881	N	N	N	1	495	46.21
FAM72D	ENSG00000215784	1	143896452	143913143	N	N	N	4	450	40.18
RP3-377D14.1	ENSG00000162825	1	144146808	144224481	N	N	N	91	11423	44.21
AL592284.2	ENSG00000231360	1	144339738	144521058	N	N	N	2	807	39.62
PPIAL4B	ENSG00000255854	1	144363462	144364246	N	N	N	1	495	45.22
NBPF9	ENSG00000168614	1	144811744	144830302	N	N	N	15	2051	43.61
PDE4DIP	ENSG00000178104	1	144836157	145076186	N	N	Y	47	7449	40.99
NOTCH2NL	ENSG00000213240	1	145209119	145291954	N	N	N	6	711	39.19
RP11-458D21.5	ENSG00000255168	1	145209145	145319796	N	N	N	23	717	40.47
NBPF10	ENSG00000163386	1	145289772	145370303	N	N	N	84	10662	43.94
HFE2	ENSG00000168509	1	145413095	145417545	N	Y	N	4	1281	49.05
TXNIP	ENSG00000117289	1	145438469	145442635	N	Y	N	8	1176	42.5
POLR3GL	ENSG00000121851	1	145456236	145470388	N	N	N	8	657	44.9
ANKRD34A	ENSG00000181039	1	145470508	145475646	N	N	Y	4	1491	55.91
LIX1L	ENSG00000152022	1	145477085	145501669	N	N	N	6	1014	43.6
RBM8A	ENSG00000131795	1	145507598	145511444	N	N	N	6	525	45.2
GNRHR2	ENSG00000211451	1	145509752	145516076	N	N	N	4	879	44.54
PEX11B	ENSG00000131779	1	145516252	145523730	Y	N	Y	4	780	45.5
ITGA10	ENSG00000143127	1	145524891	145543868	N	Y	Y	30	3504	48.42
ANKRD35	ENSG00000198483	1	145549230	145568526	N	N	N	14	3006	48.18
PIAS3	ENSG00000131788	1	145575233	145586546	N	N	N	14	1887	52.28
NUDT17	ENSG00000186364	1	145586115	145590461	N	N	N	8	987	52.8
POLR3C	ENSG00000186141	1	145592605	145611025	N	N	N	15	1605	43.11
RNF115	ENSG00000121848	1	145611036	145690661	N	N	N	9	915	41.94
CD160	ENSG00000117281	1	145695798	145715614	N	N	N	5	546	42.03
PDZK1	ENSG00000174827	1	145726918	145764074	N	Y	N	9	1560	44.63
GPR89A	ENSG00000117262	1	145764411	145827103	N	N	N	14	1368	38.92
GPR89C	ENSG00000196644	1	145883868	145924373	N	N	N	9	963	39.05
WI2-3658N16.1	ENSG00000232637	1	146032648	146253110	N	N	N	38	5072	42.86
NBPF11	ENSG00000152042	1	146032648	146082765	N	N	N	20	2598	45.45
NBPF12	ENSG00000186275	1	146373546	146467744	N	N	N	82	9996	44.07
PRKAB2	ENSG00000131791	1	146626685	146644129	N	Y	N	8	819	39.83
FMO5	ENSG00000131781	1	146646930	146714700	N	N	N	9	1602	40.78
CHD1L	ENSG00000131778	1	146714291	146767443	N	N	N	23	2694	40.27
BCL9	ENSG00000116128	1	147013182	147098017	N	N	N	10	4281	42.09
ACP6	ENSG00000162836	1	147119170	147142618	N	N	N	10	1287	43.98
GJA5	ENSG00000143140	1	147228332	147245484	Y	N	N	2	1077	46.16
GJA8	ENSG00000121634	1	147374946	147381393	N	Y	N	2	1302	45.34
GPR89B	ENSG00000188092	1	147400506	147465753	N	N	N	14	1368	39.86
NBPF24	ENSG00000203836	1	147574428	147624601	N	N	N	21	2598	45.46
PPIAL4A	ENSG00000255963	1	147954635	147955419	N	N	N	1	495	45.1
NBPF14	ENSG00000122497	1	148003642	148025863	N	N	N	22	2783	43.72
PPIAL4D	ENSG00000256374	1	148201752	148202536	N	N	N	1	495	45.73
NBPF20	ENSG00000203832	1	148250249	148347506	N	N	N	111	13866	44.24
NBPF15	ENSG00000243452	1	148555979	148596267	N	N	N	21	2013	42.75
NBPF16	ENSG00000203827	1	148739443	148758311	N	N	N	16	2013	43.32
HIST2H3PS2	ENSG00000203818	1	149398877	149400542	N	N	N	2	411	53
FAM72C	ENSG00000203817	1	149438750	149459549	N	N	N	2	220	40.14
PPIAL4C	ENSG00000198161	1	149553003	149553787	N	N	N	1	495	45.35
AL358813.2	ENSG00000203815	1	149675978	149676609	N	N	N	1	510	57.28
FCGR1A	ENSG00000150337	1	149754227	149764074	N	Y	N	6	1125	41.93
HIST2H2BF	ENSG00000203814	1	149754245	149783928	N	N	N	2	501	41.91
HIST2H3D	ENSG00000183598	1	149784826	149785236	N	N	N	1	411	67.4
HIST2H4A	ENSG00000183941	1	149804221	149811339	N	N	N	2	312	46.89
HIST2H3C	ENSG00000203811	1	149811110	149812765	N	N	N	1	411	61.23
HIST2H2AA3	ENSG00000183558	1	149813505	149814478	N	N	N	1	393	60.88
HIST2H2AA4	ENSG00000203812	1	149822643	149823191	N	N	N	1	393	61.75
HIST2H3A	ENSG00000203852	1	149824181	149825836	N	N	N	1	411	61.23
HIST2H4B	ENSG00000182217	1	149825607	149832714	N	N	N	2	312	46.89
HIST2H2BE	ENSG00000184678	1	149856010	149858232	N	N	N	1	381	47.95
BOLA1	ENSG00000178096	1	149858486	149872351	N	N	N	2	414	46.36
HIST2H2AC	ENSG00000184260	1	149858525	149858961	N	N	N	1	390	60.87
HIST2H2AB	ENSG00000184270	1	149859019	149859466	N	N	N	1	393	60.71
SV2A	ENSG00000159164	1	149874870	149889434	Y	N	Y	13	2229	52.21
SF3B4	ENSG00000143368	1	149895209	149900236	N	N	N	6	1275	48.41
MTMR11	ENSG00000014914	1	149900543	149908791	N	N	N	17	2130	50.01
OTUD7B	ENSG00000163113	1	149912231	149982625	N	N	N	12	2532	42.22
VPS45	ENSG00000136631	1	150039369	150117505	N	N	N	15	1713	39.12
PLEKHO1	ENSG00000023902	1	150121373	150132260	N	Y	N	6	1230	52.6
ANP32E	ENSG00000143401	1	150190717	150208504	N	Y	N	7	807	42.57
CA14	ENSG00000118298	1	150230169	150237478	N	Y	N	11	1014	50.42
APH1A	ENSG00000117362	1	150237804	150241980	Y	N	N	7	798	53.84
C1orf54	ENSG00000118292	1	150240600	150253327	N	N	N	8	396	46.5
C1orf51	ENSG00000159208	1	150254953	150259505	N	N	N	6	1158	47.53
MRPS21	ENSG00000187145	1	150266289	150281414	N	N	N	3	264	46.41
AL138795.1	ENSG00000215857	1	150273648	150277452	N	N	N	6	318	46.12
PRPF3	ENSG00000117360	1	150293925	150325671	Y	N	N	16	2052	44.24
RPRD2	ENSG00000163125	1	150335567	150449042	N	N	N	11	4386	41.76
TARS2	ENSG00000143374	1	150459887	150480078	N	N	N	18	2157	48.51
ECM1	ENSG00000143369	1	150480538	150486265	N	Y	N	10	1704	55.19
ADAMTSL4	ENSG00000143382	1	150521884	150533413	N	N	N	19	3294	60.07
AL356356.1	ENSG00000225996	1	150521897	150524367	N	N	N	3	465	60.38
C1orf138	ENSG00000203804	1	150533480	150533969	N	N	N	1	390	63.06
MCL1	ENSG00000143384	1	150547032	150552066	N	Y	N	3	1053	44.43
ENSA	ENSG00000143420	1	150573327	150602088	N	N	Y	5	564	45.32
GOLPH3L	ENSG00000143457	1	150618701	150669630	N	N	N	5	858	40.09
HORMAD1	ENSG00000143452	1	150670536	150693364	N	Y	N	15	1185	36.71
CTSS	ENSG00000163131	1	150702551	150738433	N	Y	N	8	996	39.37
CTSK	ENSG00000143387	1	150768684	150780799	N	Y	N	8	990	43
ARNT	ENSG00000143437	1	150782181	150849244	Y	N	N	22	2370	41.21
SETDB1	ENSG00000143379	1	150898739	150937213	Y	N	N	22	3876	44.16
CERS2	ENSG00000143418	1	150933059	150947479	N	Y	N	11	1143	52.38
ANXA9	ENSG00000143412	1	150954493	150968110	N	N	N	14	1038	49.92
FAM63A	ENSG00000143409	1	150969025	150980851	N	N	N	11	1554	49.19
PRUNE	ENSG00000143363	1	150980896	151008189	N	Y	N	8	1362	46.61
BNIPL	ENSG00000163141	1	151009046	151020076	N	N	N	10	1074	46.98
C1orf56	ENSG00000143443	1	151020216	151024462	N	N	N	2	1026	48.39
CDC42SE1	ENSG00000197622	1	151023447	151032249	N	N	N	6	240	49.99
MLLT11	ENSG00000213190	1	151030234	151040970	N	N	Y	2	273	46.39
GABPB2	ENSG00000143458	1	151043054	151098018	N	Y	N	9	1347	44.85
SEMA6C	ENSG00000143434	1	151104161	151119104	N	Y	N	20	2889	57.44
TNFAIP8L2	ENSG00000163154	1	151129105	151132225	N	Y	N	2	555	51.62
LYSMD1	ENSG00000163155	1	151132224	151138424	N	N	N	3	684	46.07
SCNM1	ENSG00000163156	1	151138498	151142773	N	N	N	7	693	49.11
TMOD4	ENSG00000163157	1	151142462	151148492	N	N	N	10	1038	50.42
VPS72	ENSG00000163159	1	151142463	151167797	N	N	Y	6	1128	47.36
PIP5K1A	ENSG00000143398	1	151170425	151222012	N	Y	N	16	1689	45.21
PSMD4	ENSG00000159352	1	151227179	151239955	Y	N	Y	10	1143	47.67
RP11-126K1.2	ENSG00000232671	1	151252500	151254405	N	N	N	2	180	54.93
ZNF687	ENSG00000143373	1	151254094	151264381	N	N	N	10	3714	58.33
PI4KB	ENSG00000143393	1	151264273	151300191	N	N	Y	12	2487	48.45
RFX5	ENSG00000143390	1	151313116	151319833	N	Y	N	11	1851	49.78
SELENBP1	ENSG00000143416	1	151336778	151345209	N	N	N	12	1419	54.96
PSMB4	ENSG00000159377	1	151372010	151374420	N	N	N	7	795	49.27
POGZ	ENSG00000143442	1	151375200	151431941	N	N	N	19	4233	41.79
CGN	ENSG00000143375	1	151482986	151511168	N	N	N	21	3612	49.43
TUFT1	ENSG00000143367	1	151512781	151556059	N	N	N	14	1230	45.93
SNX27	ENSG00000143376	1	151584541	151671567	Y	N	Y	12	1626	40.41
CELF3	ENSG00000159409	1	151674880	151689290	N	Y	Y	14	1400	57.78
RIIAD1	ENSG00000178796	1	151682909	151702281	N	N	N	9	309	51.01
AL589765.1	ENSG00000240510	1	151682909	151702070	N	N	N	9	414	50.91
MRPL9	ENSG00000143436	1	151732119	151736040	N	N	N	7	804	48.42
OAZ3	ENSG00000143450	1	151735445	151743808	N	Y	N	6	612	48.76
TDRKH	ENSG00000182134	1	151742583	151763892	N	N	N	14	1686	43.72
LINGO4	ENSG00000213171	1	151772740	151778630	N	N	N	2	1782	55.36
RORC	ENSG00000143365	1	151778547	151804348	N	Y	N	12	1719	53.08
C2CD4D	ENSG00000225556	1	151810295	151813033	N	N	N	2	1062	66.3
THEM5	ENSG00000196407	1	151818220	151826173	N	N	N	5	752	52.15
THEM4	ENSG00000159445	1	151846060	151882284	N	Y	N	6	723	42.1
S100A10	ENSG00000197747	1	151955391	151966866	N	Y	N	3	294	45.97
S100A11	ENSG00000163191	1	152004982	152020383	N	Y	N	3	318	45.08
TCHHL1	ENSG00000182898	1	152056620	152061540	N	N	N	3	2715	42.57
TCHH	ENSG00000159450	1	152078793	152086556	N	N	N	2	5832	53.85
RPTN	ENSG00000215853	1	152126071	152131704	N	N	N	3	2355	44.75
HRNR	ENSG00000197915	1	152184558	152196669	N	N	N	3	8553	50.91
FLG	ENSG00000143631	1	152274651	152297679	Y	N	N	3	12186	44
FLG2	ENSG00000143520	1	152321213	152332482	N	N	N	3	7176	45.82
CRNN	ENSG00000143536	1	152381719	152386739	N	N	N	3	1488	49.09
LCE5A	ENSG00000186207	1	152483320	152484653	N	N	N	2	357	50.3
CRCT1	ENSG00000169509	1	152486978	152488486	N	N	N	2	300	55.4
LCE3E	ENSG00000185966	1	152538130	152539248	N	N	N	2	279	54.16
LCE3D	ENSG00000163202	1	152551857	152552980	N	N	N	2	279	54.63
LCE3C	ENSG00000244057	1	152573138	152573562	N	N	N	1	285	57.41
LCE3B	ENSG00000187238	1	152586287	152586574	N	N	N	1	288	64.58
LCE3A	ENSG00000185962	1	152595310	152595579	N	N	N	1	270	64.81
LCE2D	ENSG00000187223	1	152635872	152637135	N	N	N	2	333	49.37
LCE2C	ENSG00000187180	1	152647771	152649050	N	N	N	2	333	49.3
LCE2B	ENSG00000159455	1	152647771	152659877	N	N	N	2	333	43.33
LCE2A	ENSG00000187173	1	152670840	152671918	N	N	N	2	321	47.82
LCE4A	ENSG00000187170	1	152680636	152681967	N	N	N	2	300	47.6
C1orf68	ENSG00000198854	1	152691082	152692946	N	N	N	1	753	52.28
KPRP	ENSG00000203786	1	152730506	152734529	N	N	N	2	1740	52.51
LCE1F	ENSG00000240386	1	152748848	152749445	N	N	N	1	357	59.36
LCE1E	ENSG00000186226	1	152758690	152760902	N	N	N	2	357	48.98
LCE1D	ENSG00000172155	1	152769227	152770657	N	N	N	2	345	51.99
LCE1C	ENSG00000197084	1	152777311	152779107	N	N	N	2	357	48.75
LCE1B	ENSG00000196734	1	152784447	152785585	N	N	N	1	357	48.64
LCE1A	ENSG00000186844	1	152798523	152800665	N	N	N	1	333	47.97
LCE6A	ENSG00000235942	1	152815344	152816459	N	N	N	2	243	48.48
SMCP	ENSG00000163206	1	152850793	152857523	N	Y	N	2	351	48.94
IVL	ENSG00000163207	1	152881021	152884362	N	Y	N	2	1758	55.86
SPRR4	ENSG00000184148	1	152943142	152945050	N	N	N	2	240	48.93
SPRR1A	ENSG00000169474	1	152956557	152958289	N	N	N	1	270	45.12
SPRR3	ENSG00000163209	1	152974223	152976332	N	N	N	2	510	43.98
SPRR1B	ENSG00000169469	1	153003678	153005376	N	N	N	2	270	42.67
SPRR2D	ENSG00000163216	1	153012201	153014407	N	N	N	3	219	44.63
SPRR2A	ENSG00000241794	1	153028589	153030013	N	N	N	2	219	44
SPRR2B	ENSG00000196805	1	153042704	153113927	N	N	N	2	219	37.53
SPRR2E	ENSG00000203785	1	153065611	153078660	N	N	N	2	219	37.98
SPRR2F	ENSG00000244094	1	153084590	153085991	N	N	N	2	219	44.51
SPRR2G	ENSG00000159516	1	153122058	153123345	N	N	N	2	222	44.33
LELP1	ENSG00000203784	1	153175919	153177596	N	N	N	2	297	45.83
PRR9	ENSG00000203783	1	153190060	153191793	N	N	N	2	351	46.42
LOR	ENSG00000203782	1	153232176	153234598	N	Y	N	2	939	60.26
PGLYRP3	ENSG00000159527	1	153270338	153283194	N	Y	N	7	1026	46.94
PGLYRP4	ENSG00000163218	1	153302596	153321316	N	Y	N	9	1122	44.46
S100A9	ENSG00000163220	1	153330330	153333503	N	Y	N	3	345	52.55
S100A12	ENSG00000163221	1	153346184	153348125	N	N	N	3	279	49.33
S100A8	ENSG00000143546	1	153362508	153363664	Y	N	N	3	282	54.11
S100A7A	ENSG00000184330	1	153388945	153395701	N	N	N	2	306	48.1
S100A7L2	ENSG00000197364	1	153409471	153412503	N	N	N	3	339	50.97
S100A7	ENSG00000143556	1	153430220	153433177	N	N	N	3	306	51.15
S100A6	ENSG00000197956	1	153507075	153508720	N	N	N	3	273	58.51
S100A5	ENSG00000196420	1	153509623	153514241	N	N	N	4	333	52.52
S100A4	ENSG00000196154	1	153516089	153522612	Y	N	N	4	306	56.3
S100A3	ENSG00000188015	1	153519805	153521848	N	N	N	3	306	58.02
S100A2	ENSG00000196754	1	153533584	153540366	N	N	N	4	417	53.99
S100A16	ENSG00000188643	1	153579362	153585644	N	N	N	3	312	57.23
S100A14	ENSG00000189334	1	153586731	153589462	N	N	N	3	315	57.25
S100A13	ENSG00000189171	1	153591263	153606873	N	N	N	5	297	51.25
S100A1	ENSG00000160678	1	153600402	153604513	N	Y	N	4	444	55.62
CHTOP	ENSG00000160679	1	153606525	153618782	N	N	Y	6	747	44.31
SNAPIN	ENSG00000143553	1	153631130	153634306	Y	N	N	4	411	51.31
ILF2	ENSG00000143621	1	153634512	153643524	Y	N	N	14	1173	44.75
NPR1	ENSG00000169418	1	153651113	153666468	N	Y	N	22	3186	55.44
INTS3	ENSG00000143624	1	153700543	153746555	N	N	N	30	3129	48.26
SLC27A3	ENSG00000143554	1	153746830	153752633	N	N	N	10	2436	59.39
GATAD2B	ENSG00000143614	1	153777201	153895451	N	N	N	11	1782	43.62
DENND4B	ENSG00000198837	1	153901977	153919172	N	N	N	28	4491	56.48
CRTC2	ENSG00000160741	1	153920145	153931101	N	Y	N	14	2082	53.2
SLC39A1	ENSG00000143570	1	153931575	153940188	N	Y	N	4	975	52.25
CREB3L4	ENSG00000143578	1	153940010	153946839	N	Y	N	10	1188	52.02
JTB	ENSG00000143543	1	153946745	153950164	N	N	N	5	441	50.96
RAB13	ENSG00000143545	1	153954127	153958834	N	N	N	8	612	48.79
RPS27	ENSG00000177954	1	153963235	153964626	N	N	N	4	255	45.91
NUP210L	ENSG00000143552	1	153965161	154127592	N	Y	N	40	5667	42.89
TPM3	ENSG00000143549	1	154127784	154167124	Y	N	N	10	858	45.14
C1orf189	ENSG00000163263	1	154171848	154178809	N	N	N	4	306	46.57
C1orf43	ENSG00000143612	1	154179196	154193104	N	N	N	7	762	45.88
UBAP2L	ENSG00000143569	1	154192655	154243986	N	Y	N	26	3264	43.58
HAX1	ENSG00000143575	1	154244987	154248351	N	Y	N	7	864	49.78
AQP10	ENSG00000143595	1	154293566	154297801	N	N	N	6	906	52.64
ATP8B2	ENSG00000143515	1	154298029	154323783	N	N	N	28	3672	52.37
IL6R	ENSG00000160712	1	154377669	154441926	N	Y	N	10	1407	49.12
SHE	ENSG00000169291	1	154442248	154474589	N	N	N	6	1488	45.01
TDRD10	ENSG00000163239	1	154474695	154520623	N	N	N	12	1101	47.53
UBE2Q1	ENSG00000160714	1	154521053	154531504	N	N	N	13	1269	50.99
CHRNB2	ENSG00000160716	1	154540257	154552502	N	Y	N	6	1509	54.69
ADAR	ENSG00000160710	1	154554538	154600475	Y	N	N	15	3810	45.35
KCNN3	ENSG00000143603	1	154679902	154842756	N	Y	N	8	2196	49.37
PMVK	ENSG00000163344	1	154897210	154909467	N	N	N	5	579	49.94
PBXIP1	ENSG00000163346	1	154916552	154928599	N	N	N	11	2196	54.24
PYGO2	ENSG00000163348	1	154929502	154936329	Y	N	N	3	1221	54.77
SHC1	ENSG00000160691	1	154934774	154946871	Y	N	N	12	1755	53.79
CKS1B	ENSG00000173207	1	154947129	154951725	N	Y	N	3	240	44.4
FLAD1	ENSG00000160688	1	154955814	154965587	N	N	N	7	1764	51.25
LENEP	ENSG00000163352	1	154966062	154966791	N	N	N	1	186	54.66
ZBTB7B	ENSG00000160685	1	154975127	154990998	N	Y	N	5	1722	60.39
DCST2	ENSG00000163354	1	154990996	155006257	N	N	N	15	2322	53.65
DCST1	ENSG00000163357	1	155006300	155023406	N	N	N	17	2121	53.42
ADAM15	ENSG00000143537	1	155023042	155035252	N	Y	N	23	2592	58.25
EFNA4	ENSG00000243364	1	155036207	155042029	N	N	N	4	624	54.15
EFNA3	ENSG00000143590	1	155036224	155060014	N	Y	Y	5	717	57.57
RP11-540D14.8	ENSG00000251246	1	155036224	155059283	N	N	N	5	702	57.63
EFNA1	ENSG00000169242	1	155099936	155107333	N	Y	N	5	618	54.81
SLC50A1	ENSG00000169241	1	155107820	155111329	N	N	N	6	666	55.67
DPM3	ENSG00000179085	1	155112367	155113071	N	N	N	1	369	60.71
KRTCAP2	ENSG00000163463	1	155141884	155159747	N	N	N	5	489	56.2
TRIM46	ENSG00000163462	1	155145873	155157447	N	N	N	10	2280	57.56
MUC1	ENSG00000185499	1	155158300	155162707	N	Y	N	8	1686	61.03
THBS3	ENSG00000169231	1	155165379	155178842	N	Y	N	23	2871	55.29
MTX1	ENSG00000173171	1	155178490	155183614	N	N	N	8	1401	55.86
GBA	ENSG00000177628	1	155204239	155214653	Y	N	N	12	1611	51.64
FAM189B	ENSG00000160767	1	155216996	155225274	N	N	N	12	2007	57.4
SCAMP3	ENSG00000116521	1	155225770	155232221	N	N	N	9	1044	51.95
CLK2	ENSG00000176444	1	155232659	155248282	N	N	N	13	1500	50.41
HCN3	ENSG00000143630	1	155247374	155259639	N	N	N	8	2325	53.79
PKLR	ENSG00000143627	1	155259630	155271225	N	Y	N	11	1725	52.59
FDPS	ENSG00000160752	1	155278539	155290457	N	N	N	11	1260	50.48
RUSC1	ENSG00000160753	1	155290687	155300905	N	N	Y	10	2709	58.03
ASH1L	ENSG00000116539	1	155305059	155532598	N	N	N	28	8910	41.38
MSTO1	ENSG00000125459	1	155579979	155718153	N	N	N	14	1713	45.17
YY1AP1	ENSG00000163374	1	155629237	155658791	N	N	N	10	2667	44.64
DAP3	ENSG00000132676	1	155657751	155708803	Y	N	N	13	1197	44.89
GON4L	ENSG00000116580	1	155719508	155829191	N	Y	N	32	6726	44.03
SYT11	ENSG00000132718	1	155829300	155854990	N	Y	Y	4	1296	46.5
RIT1	ENSG00000143622	1	155867599	155881195	N	N	N	6	711	43.8
KIAA0907	ENSG00000132680	1	155882834	155904191	N	N	N	14	1845	42.57
RXFP4	ENSG00000173080	1	155911480	155912625	N	N	N	1	1125	62.13
ARHGEF2	ENSG00000116584	1	155916645	155966129	N	N	N	22	2964	51.71
SSR2	ENSG00000163479	1	155978839	155990750	N	N	N	6	552	46.99
UBQLN4	ENSG00000160803	1	156005092	156023585	N	N	N	11	1806	50.71
LAMTOR2	ENSG00000116586	1	156024543	156028301	Y	N	N	4	453	50.94
RAB25	ENSG00000132698	1	156030951	156040295	N	Y	N	5	642	51.24
MEX3A	ENSG00000254726	1	156046280	156051789	N	N	N	2	1563	57.06
LMNA	ENSG00000160789	1	156052364	156109880	N	Y	N	12	1995	53.04
SEMA4A	ENSG00000196189	1	156117157	156147543	N	Y	N	15	2286	51.59
SLC25A44	ENSG00000160785	1	156163880	156182587	N	N	Y	4	945	48.19
RP11-54H19.8	ENSG00000260238	1	156182773	156213123	N	N	N	7	663	50.18
PMF1	ENSG00000160783	1	156182784	156212874	N	N	N	7	663	50.08
BGLAP	ENSG00000242252	1	156211753	156213112	N	N	N	4	303	63.38
PAQR6	ENSG00000160781	1	156213206	156217881	N	N	Y	5	1092	61.1
SMG5	ENSG00000198952	1	156219015	156252616	N	N	N	22	3051	49.82
TMEM79	ENSG00000163472	1	156252726	156262976	N	N	N	4	1185	50.78
C1orf85	ENSG00000198715	1	156259880	156265463	N	N	N	6	1221	53.9
VHLL	ENSG00000189030	1	156268415	156269428	N	N	N	1	420	52.37
CCT3	ENSG00000163468	1	156278759	156337664	Y	N	N	14	1638	45.93
C1orf182	ENSG00000163467	1	156307105	156316786	N	N	N	4	378	46.44
RHBG	ENSG00000132677	1	156339003	156355011	N	Y	N	11	1374	51.83
C1orf61	ENSG00000125462	1	156374044	156400493	N	N	Y	5	566	51.53
MEF2D	ENSG00000116604	1	156433519	156470620	N	N	Y	12	1566	54.23
IQGAP3	ENSG00000183856	1	156495197	156542396	N	N	N	38	4896	50.86
TTC24	ENSG00000187862	1	156549519	156556562	N	N	N	10	1749	55.15
APOA1BP	ENSG00000163382	1	156561554	156564091	N	N	N	6	867	56.38
GPATCH4	ENSG00000160818	1	156564279	156571288	N	N	N	8	1128	48.64
HAPLN2	ENSG00000132702	1	156589086	156595517	N	Y	Y	7	1023	54.21
BCAN	ENSG00000132692	1	156611182	156629324	N	Y	Y	14	2736	55.82
NES	ENSG00000132688	1	156638555	156647189	Y	N	Y	4	4866	59
CRABP2	ENSG00000143320	1	156669398	156675608	N	Y	N	4	417	55.42
ISG20L2	ENSG00000143319	1	156691683	156698591	N	N	N	4	1062	50.3
RRNAD1	ENSG00000143303	1	156698234	156706752	N	N	N	8	1428	51
MRPL24	ENSG00000143314	1	156707095	156711382	N	N	N	6	651	48.93
HDGF	ENSG00000143321	1	156711899	156736717	N	Y	N	6	771	51.35
PRCC	ENSG00000143294	1	156720402	156770607	N	N	N	7	1476	46.54
SH2D2A	ENSG00000027869	1	156776035	156786654	N	Y	N	9	1200	55.56
NTRK1	ENSG00000198400	1	156785432	156851642	Y	N	N	17	2391	53.11
INSRR	ENSG00000027644	1	156809855	156828810	N	Y	N	22	3894	55.51
PEAR1	ENSG00000187800	1	156863490	156886226	N	N	N	23	3114	57.04
LRRC71	ENSG00000160838	1	156890442	156902886	N	N	N	15	1680	54.62
ARHGEF11	ENSG00000132694	1	156904632	157015162	N	N	N	41	4689	44.51
ETV3L	ENSG00000253831	1	157061836	157069600	N	N	N	5	1086	53.1
ETV3	ENSG00000117036	1	157090983	157108266	N	N	N	5	1539	43.29
FCRL5	ENSG00000143297	1	157483167	157522310	N	N	N	17	2934	42.97
FCRL4	ENSG00000163518	1	157543539	157567870	N	N	N	12	1548	42.08
FCRL3	ENSG00000160856	1	157646271	157670775	N	N	N	16	2229	40.32
FCRL2	ENSG00000132704	1	157715523	157746922	N	N	N	12	1527	40.89
FCRL1	ENSG00000163534	1	157764193	157789895	N	N	N	11	1290	41.02
CD5L	ENSG00000073754	1	157800704	157868046	N	Y	N	6	1044	39.69
KIRREL	ENSG00000183853	1	157963063	158070052	Y	N	N	15	2322	49.16
CD1D	ENSG00000158473	1	158149737	158154686	N	Y	N	7	1008	49.88
CD1A	ENSG00000158477	1	158223927	158228059	N	N	N	6	984	45.1
CD1C	ENSG00000158481	1	158259576	158263420	N	N	N	6	1002	43.64
CD1B	ENSG00000158485	1	158297741	158301321	N	N	N	6	1002	42.81
CD1E	ENSG00000158488	1	158323254	158327343	N	N	N	6	1167	44.62
OR10T2	ENSG00000186306	1	158368312	158369256	N	N	N	1	945	47.62
OR10K2	ENSG00000180708	1	158389718	158390656	N	N	N	1	939	46.33
OR10K1	ENSG00000173285	1	158435272	158436344	N	N	N	1	942	47.62
OR10R2	ENSG00000198965	1	158449668	158450675	N	N	N	1	1008	43.55
OR6Y1	ENSG00000197532	1	158516918	158517895	N	N	N	1	978	47.24
OR6P1	ENSG00000186440	1	158532441	158533394	N	N	N	1	954	49.37
OR10X1	ENSG00000186400	1	158548709	158549689	N	N	N	1	981	44.34
OR10Z1	ENSG00000198967	1	158576229	158577170	N	N	N	1	942	50.74
SPTA1	ENSG00000163554	1	158580278	158656488	Y	N	N	52	7260	37.53
OR6K2	ENSG00000196171	1	158669369	158670486	N	N	N	1	975	44.9
OR6K3	ENSG00000203757	1	158686958	158687953	N	N	N	1	996	44.38
OR6K6	ENSG00000180433	1	158724510	158725681	N	N	N	1	1032	45.65
OR6N1	ENSG00000197403	1	158735466	158736492	N	N	N	1	939	51.41
OR6N2	ENSG00000188340	1	158746472	158747425	N	N	N	1	954	44.86
MNDA	ENSG00000163563	1	158801107	158819296	N	N	N	7	1224	34.65
PYHIN1	ENSG00000163564	1	158900586	158946844	N	N	N	9	1479	38.93
IFI16	ENSG00000163565	1	158969758	159024945	N	N	N	12	2358	38.34
AIM2	ENSG00000163568	1	159032274	159116886	N	Y	N	6	1032	40.1
CADM3	ENSG00000162706	1	159141399	159173103	N	Y	Y	10	1299	46.2
DARC	ENSG00000213088	1	159173097	159176290	N	Y	Y	1	1017	54.48
FCER1A	ENSG00000179639	1	159259504	159278014	N	Y	N	6	774	38.03
OR10J3	ENSG00000196266	1	159283460	159284449	N	N	N	1	990	48.69
OR10J1	ENSG00000196184	1	159409512	159410600	N	N	N	1	963	46.56
OR10J5	ENSG00000184155	1	159504793	159505842	N	N	N	1	930	43.33
APCS	ENSG00000132703	1	159557615	159558655	N	Y	N	2	672	44.96
CRP	ENSG00000132693	1	159682079	159684379	N	Y	N	2	675	48.59
DUSP23	ENSG00000158716	1	159750722	159752333	N	N	N	2	453	59.37
FCRL6	ENSG00000181036	1	159770301	159786041	N	N	N	10	1305	47.58
SLAMF8	ENSG00000158714	1	159796540	159807039	N	N	N	5	858	49.75
C1orf204	ENSG00000188004	1	159804264	159825137	N	N	N	6	708	48.18
VSIG8	ENSG00000243284	1	159824106	159832447	N	N	N	7	1245	56.31
RP11-190A12.7	ENSG00000256029	1	159827690	159842843	N	N	N	3	186	52.67
CCDC19	ENSG00000213085	1	159842154	159869953	N	N	N	12	1656	46.23
TAGLN2	ENSG00000158710	1	159887897	159895522	N	N	N	5	663	56.56
IGSF9	ENSG00000085552	1	159896829	159915386	N	Y	N	21	3540	55.8
SLAMF9	ENSG00000162723	1	159921282	159924044	N	N	N	4	870	51.39
PIGM	ENSG00000143315	1	159997462	160001783	N	N	N	1	1272	41.3
KCNJ10	ENSG00000177807	1	160007257	160040038	Y	N	N	2	1140	48.34
KCNJ9	ENSG00000162728	1	160051360	160060353	N	Y	Y	3	1182	54.83
IGSF8	ENSG00000162729	1	160061130	160068733	N	N	N	7	1842	58.9
ATP1A2	ENSG00000018625	1	160085549	160113381	Y	N	Y	23	3063	50.38
ATP1A4	ENSG00000132681	1	160121360	160156767	N	Y	N	22	3090	45.77
CASQ1	ENSG00000143318	1	160160285	160171676	N	Y	N	11	1191	50.61
PEA15	ENSG00000162734	1	160175127	160185166	N	Y	Y	6	456	51.85
DCAF8	ENSG00000132716	1	160185505	160254920	N	N	N	18	2256	43.13
RP11-574F21.3	ENSG00000258465	1	160187254	160254920	N	N	N	18	2256	43.08
PEX19	ENSG00000162735	1	160246602	160256138	N	N	N	8	900	46.35
COPA	ENSG00000122218	1	160259063	160313190	N	N	N	33	3702	40.67
NCSTN	ENSG00000162736	1	160313062	160328742	Y	N	N	17	2130	46.85
NHLH1	ENSG00000171786	1	160336857	160342638	N	Y	N	2	402	50.12
VANGL2	ENSG00000162738	1	160370376	160398468	Y	N	N	8	1566	51.65
SLAMF6	ENSG00000162739	1	160454820	160493052	N	Y	N	8	999	39.67
CD84	ENSG00000066294	1	160510885	160549306	N	Y	N	8	1038	41.6
SLAMF1	ENSG00000117090	1	160577890	160617085	N	Y	N	7	1008	42.25
CD48	ENSG00000117091	1	160648536	160681641	N	Y	N	4	732	42.18
SLAMF7	ENSG00000026751	1	160709037	160724611	N	Y	N	7	1008	44.04
LY9	ENSG00000122224	1	160765896	160798045	N	Y	N	10	1971	44
CD244	ENSG00000122223	1	160799950	160832692	N	Y	N	9	1113	43.82
ITLN1	ENSG00000179914	1	160846329	160854960	N	N	N	8	942	47.49
ITLN2	ENSG00000158764	1	160914815	160924589	N	N	N	8	978	48.23
F11R	ENSG00000158769	1	160965001	161008784	Y	N	N	10	912	47.15
TSTD1	ENSG00000215845	1	161007421	161008780	N	N	N	4	369	60.15
USF1	ENSG00000158773	1	161009041	161015767	N	Y	N	11	933	50.71
ARHGAP30	ENSG00000186517	1	161016736	161039760	N	N	N	12	3306	49.52
PVRL4	ENSG00000143217	1	161040785	161059389	N	N	N	9	1533	52.53
KLHDC9	ENSG00000162755	1	161068151	161070136	N	N	N	4	1050	56.24
PFDN2	ENSG00000143256	1	161070346	161087901	Y	N	Y	4	465	44.14
NIT1	ENSG00000158793	1	161087876	161095235	N	Y	N	7	984	49.13
DEDD	ENSG00000158796	1	161090764	161102478	N	Y	N	5	1047	46.36
UFC1	ENSG00000143222	1	161122566	161128646	N	N	N	6	504	46.11
USP21	ENSG00000143258	1	161129240	161135513	N	N	N	14	1698	53.43
PPOX	ENSG00000143224	1	161136200	161147803	N	N	N	13	1434	53.01
B4GALT3	ENSG00000158850	1	161141100	161147287	N	N	N	8	1182	51.54
ADAMTS4	ENSG00000158859	1	161159538	161168846	N	Y	N	9	2514	54.62
NDUFS2	ENSG00000158864	1	161166894	161184185	N	N	N	15	1392	49.73
FCER1G	ENSG00000158869	1	161185024	161190489	N	Y	N	5	339	49.29
APOA2	ENSG00000158874	1	161192082	161193421	N	Y	N	4	303	53.51
TOMM40L	ENSG00000158882	1	161195793	161200408	N	N	N	10	927	52.92
NR1I3	ENSG00000143257	1	161199456	161208092	N	Y	N	8	1074	48.84
PCP4L1	ENSG00000248485	1	161228517	161255240	N	N	N	3	207	45.82
MPZ	ENSG00000158887	1	161274525	161279762	N	Y	Y	6	777	50.52
SDHC	ENSG00000143252	1	161284047	161332984	N	N	N	6	510	42.37
C1orf192	ENSG00000188931	1	161334521	161337664	N	N	N	5	534	42.27
FCGR2A	ENSG00000143226	1	161475220	161493803	N	Y	N	7	954	43.82
HSPA6	ENSG00000173110	1	161494036	161496681	N	N	N	1	1932	59.83
FCGR3A	ENSG00000203747	1	161511549	161600917	N	N	N	5	873	44.3
FCGR2B	ENSG00000072694	1	161551101	161648444	N	Y	N	8	933	44.75
FCGR3B	ENSG00000162747	1	161592986	161601753	N	N	N	5	810	44.5
FCRLA	ENSG00000132185	1	161676762	161684142	N	Y	N	6	1149	46.05
FCRLB	ENSG00000162746	1	161691353	161697933	N	Y	N	8	1281	53.88
DUSP12	ENSG00000081721	1	161719548	161727028	N	N	N	6	1023	39.87
ATF6	ENSG00000118217	1	161736084	161933860	N	Y	N	16	2013	37.21
OLFML2B	ENSG00000162745	1	161952982	161993644	N	N	N	8	2256	48.22
NOS1AP	ENSG00000198929	1	162039564	162353321	N	N	N	10	1521	42.72
RP11-565P22.6	ENSG00000254706	1	162335197	162351905	N	N	N	3	541	49.3
C1orf226	ENSG00000239887	1	162336698	162356600	N	N	N	3	948	50.44
C1orf111	ENSG00000171722	1	162343515	162346660	N	N	N	3	786	51.97
SH2D1B	ENSG00000198574	1	162365056	162381928	N	Y	N	4	399	41.4
UHMK1	ENSG00000152332	1	162467041	162499419	N	Y	N	8	1260	38.32
UAP1	ENSG00000117143	1	162531321	162569627	N	N	N	11	1569	39.65
DDR2	ENSG00000162733	1	162601163	162750237	N	Y	N	19	2568	40.59
HSD17B7	ENSG00000132196	1	162760492	162782607	Y	N	N	9	1026	39.34
C1orf110	ENSG00000185860	1	162794248	162838605	N	N	N	4	909	39.71
RGS4	ENSG00000117152	1	163038565	163046592	Y	N	Y	6	909	39.47
RGS5	ENSG00000143248	1	163080911	163187426	N	Y	Y	6	606	37.33
NUF2	ENSG00000143228	1	163236366	163325554	N	N	N	14	1395	36.44
PBX1	ENSG00000185630	1	164524821	164868533	Y	N	Y	9	1293	41.67
LMX1A	ENSG00000162761	1	165171104	165325952	Y	N	N	8	1149	43.25
RXRG	ENSG00000143171	1	165370159	165414433	N	Y	N	10	1392	44.03
LRRC52	ENSG00000162763	1	165513244	165533198	N	N	N	2	942	44.07
MGST3	ENSG00000143198	1	165600098	165631033	N	N	Y	7	501	43.51
ALDH9A1	ENSG00000143149	1	165631453	165668100	N	N	N	11	1557	40.34
TMCO1	ENSG00000143183	1	165693530	165796992	N	N	N	7	720	39.88
UCK2	ENSG00000143179	1	165796768	165880855	N	N	N	7	786	44.22
FAM78B	ENSG00000188859	1	166026674	166136206	N	N	N	3	786	45.09
POGK	ENSG00000143157	1	166808681	166825581	N	N	N	5	1830	47.02
TADA1	ENSG00000152382	1	166825747	166845564	N	N	N	8	1008	40.95
ILDR2	ENSG00000143195	1	166887996	166944719	N	Y	N	10	1920	42.9
MAEL	ENSG00000143194	1	166958346	166991451	N	Y	N	12	1305	36.94
GPA33	ENSG00000143167	1	167022073	167059868	N	N	N	7	960	47.54
DUSP27	ENSG00000198842	1	167063282	167098402	N	N	N	6	3477	44.81
POU2F1	ENSG00000143190	1	167190066	167396582	Y	N	N	16	2301	37.96
CD247	ENSG00000198821	1	167399877	167487847	Y	N	N	8	495	47.24
CREG1	ENSG00000143162	1	167498914	167523004	N	N	N	4	663	44.46
RCSD1	ENSG00000198771	1	167599330	167675486	N	N	N	7	1251	46.77
MPZL1	ENSG00000197965	1	167690429	167761156	N	N	N	6	810	41.24
ADCY10	ENSG00000143199	1	167778625	167883453	N	Y	N	33	4833	41.76
BRP44	ENSG00000143158	1	167885967	167906278	N	N	N	6	384	37.86
DCAF6	ENSG00000143164	1	167905021	168045081	N	N	N	22	2856	35.91
AL033532.1	ENSG00000235471	1	168048781	168054469	N	N	N	2	423	46.37
GPR161	ENSG00000143147	1	168053997	168106821	N	Y	Y	7	1650	46.93
TIPRL	ENSG00000143155	1	168148171	168169950	N	N	N	7	819	39.04
SFT2D2	ENSG00000213064	1	168195176	168212378	N	N	N	8	483	44.78
ANKRD36BP1	ENSG00000214262	1	168214803	168216581	N	N	N	1	360	36.14
TBX19	ENSG00000143178	1	168250278	168283664	N	Y	N	8	1347	42.83
XCL2	ENSG00000143185	1	168510003	168513235	N	N	N	3	345	42.16
XCL1	ENSG00000143184	1	168545711	168551315	N	Y	N	3	345	39.98
DPT	ENSG00000143196	1	168664697	168698502	N	Y	N	4	606	42.2
ATP1B1	ENSG00000143153	1	169074935	169101960	N	Y	Y	7	912	43.48
NME7	ENSG00000143156	1	169101769	169337205	N	Y	N	12	1131	36.61
BLZF1	ENSG00000117475	1	169337208	169365778	N	N	N	8	1203	35.78
C1orf114	ENSG00000117477	1	169364108	169429907	N	N	N	6	1530	36.8
SLC19A2	ENSG00000117479	1	169433147	169455241	N	Y	N	6	1494	38.72
F5	ENSG00000198734	1	169483404	169555826	Y	N	N	25	6690	38.1
SELP	ENSG00000174175	1	169558037	169599380	N	Y	N	17	2493	40.48
C1orf112	ENSG00000000460	1	169631245	169823221	N	N	N	25	2562	39.22
SELL	ENSG00000188404	1	169659808	169680839	N	Y	N	9	1158	38.85
SELE	ENSG00000007908	1	169691781	169703220	N	Y	N	14	1833	39.01
METTL18	ENSG00000171806	1	169761670	169764107	N	N	N	2	1119	40.77
SCYL3	ENSG00000000457	1	169821804	169863408	N	N	N	14	2229	40.34
KIFAP3	ENSG00000075945	1	169890467	170054349	Y	N	Y	20	2379	34.27
METTL11B	ENSG00000203740	1	170115142	170136931	N	N	N	4	852	38.04
GORAB	ENSG00000120370	1	170501270	170522974	N	N	N	5	1185	36.31
PRRX1	ENSG00000116132	1	170631869	170708560	Y	N	N	4	738	39.17
C1orf129	ENSG00000117501	1	170904612	171033906	N	N	N	22	2586	37.59
FMO3	ENSG00000007933	1	171060018	171086959	N	N	N	9	1599	36.5
FMO6P	ENSG00000117507	1	171106879	171130707	N	N	N	8	1620	38.94
FMO2	ENSG00000094963	1	171154347	171181822	N	N	N	9	1416	38.87
FMO1	ENSG00000010932	1	171217638	171255117	N	N	N	9	1599	40.92
FMO4	ENSG00000076258	1	171283347	171311223	N	N	N	10	1677	40.13
PRRC2C	ENSG00000117523	1	171454651	171562650	N	N	N	35	8697	38.3
MYOC	ENSG00000034971	1	171604557	171621811	N	Y	N	3	1515	45.7
VAMP4	ENSG00000117533	1	171669300	171711387	N	N	N	8	426	36.68
METTL13	ENSG00000010165	1	171750788	171783163	N	N	N	8	2100	43.62
DNM3	ENSG00000197959	1	171810621	172387606	N	Y	Y	21	2610	37.28
PIGC	ENSG00000135845	1	172339329	172413230	N	N	N	1	894	38.22
C1orf105	ENSG00000180999	1	172389828	172437971	N	N	N	7	552	41.63
C1orf9	ENSG00000094975	1	172501489	172580971	N	N	N	23	4221	36.42
FASLG	ENSG00000117560	1	172628154	172636014	N	Y	N	4	846	41.71
TNFSF18	ENSG00000120337	1	173009100	173020103	N	N	N	3	600	36.87
TNFSF4	ENSG00000117586	1	173152873	173176452	N	Y	N	3	552	39.89
PRDX6	ENSG00000117592	1	173446405	173457946	N	Y	N	5	675	40.72
SLC9C2	ENSG00000162753	1	173469603	173572233	N	N	N	28	3375	38.59
ANKRD45	ENSG00000183831	1	173578700	173639001	N	N	N	6	801	39.48
BX248409.1	ENSG00000228394	1	173626484	173644582	N	N	N	5	264	39.6
KLHL20	ENSG00000076321	1	173684080	173755840	N	Y	N	12	1830	38.32
CENPL	ENSG00000120334	1	173768688	173793858	N	N	N	7	1173	40.71
DARS2	ENSG00000117593	1	173793641	173827684	N	N	N	17	1938	40.56
ZBTB37	ENSG00000185278	1	173837220	173866494	N	N	N	5	1512	40.55
SERPINC1	ENSG00000117601	1	173872947	173886516	Y	N	N	7	1395	46.32
RC3H1	ENSG00000135870	1	173900352	173991435	N	Y	N	19	3402	38.58
RABGAP1L	ENSG00000152061	1	174128548	174964445	N	Y	Y	21	2448	37.91
GPR52	ENSG00000203737	1	174417212	174418683	N	N	N	1	1086	42.05
CACYBP	ENSG00000116161	1	174968300	174980851	N	Y	Y	6	687	40.3
MRPS14	ENSG00000120333	1	174979925	174992561	N	N	N	3	387	40.16
TNN	ENSG00000120332	1	175036994	175117202	N	N	N	19	3900	45.69
Z99715.1	ENSG00000265365	1	175126123	175135877	N	N	N	2	462	45.56
KIAA0040	ENSG00000235750	1	175126123	175162135	N	N	N	3	300	44.88
TNR	ENSG00000116147	1	175291935	175712906	N	Y	N	24	4077	43.87
RFWD2	ENSG00000143207	1	175913967	176176629	N	N	N	20	2196	36.32
PAPPA2	ENSG00000116183	1	176432307	176814735	N	Y	N	23	5376	39.35
ASTN1	ENSG00000152092	1	176826438	177134109	N	Y	Y	23	3909	41.64
FAM5B	ENSG00000198797	1	177140633	177251558	N	N	Y	8	2352	41.76
SEC16B	ENSG00000120341	1	177896701	177939348	N	N	N	26	3183	44.75
RASAL2	ENSG00000075391	1	178062864	178448644	N	N	N	18	3843	36.99
C1orf49	ENSG00000240021	1	178482212	178517734	N	N	N	9	702	48.38
C1orf220	ENSG00000213057	1	178511887	178518024	N	N	N	3	321	49.25
AL513013.1	ENSG00000184909	1	178511950	178517579	N	N	N	3	405	49.91
RALGPS2	ENSG00000116191	1	178694300	178889238	N	N	N	20	1752	36.84
ANGPTL1	ENSG00000116194	1	178818840	178840187	N	Y	N	6	1476	33.73
FAM20B	ENSG00000116199	1	178994939	179045697	N	N	N	8	1230	43.17
TOR3A	ENSG00000186283	1	179050512	179067158	N	N	N	6	1194	52.61
ABL2	ENSG00000143322	1	179068462	179198819	N	Y	N	12	3549	41.31
SOAT1	ENSG00000057252	1	179262925	179327815	N	Y	N	16	1653	39.59
AXDND1	ENSG00000162779	1	179334855	179523870	N	N	N	26	3039	39.37
NPHS2	ENSG00000116218	1	179519674	179545087	Y	N	N	8	1152	41.64
TDRD5	ENSG00000162782	1	179560748	179660407	N	Y	N	18	3108	36.77
FAM163A	ENSG00000143340	1	179712298	179785333	N	N	N	5	504	47.32
TOR1AIP2	ENSG00000169905	1	179809102	179846934	N	N	N	6	1413	38.85
AL359853.2	ENSG00000258664	1	179833916	179834311	N	N	N	1	396	40.91
TOR1AIP1	ENSG00000143337	1	179851177	179888412	Y	N	N	11	1800	38.98
CEP350	ENSG00000135837	1	179923873	180084015	N	N	Y	38	9354	36.47
QSOX1	ENSG00000116260	1	180123969	180173165	N	N	N	12	2244	51.87
LHX4	ENSG00000121454	1	180199421	180249380	Y	N	N	6	1173	51.15
ACBD6	ENSG00000135847	1	180244515	180472089	N	N	N	8	849	37.34
XPR1	ENSG00000143324	1	180601140	180859387	N	Y	N	15	2091	36.95
KIAA1614	ENSG00000135835	1	180882290	180920750	N	N	N	9	3573	54.17
AL162431.1	ENSG00000234237	1	180941695	180949868	N	N	N	2	168	41.46
STX6	ENSG00000135823	1	180941861	180992047	N	N	Y	8	768	40.62
MR1	ENSG00000153029	1	181003067	181031074	N	Y	N	6	1026	46.15
IER5	ENSG00000162783	1	181057638	181059977	N	N	N	1	984	62.14
CACNA1E	ENSG00000198216	1	181382238	181777219	N	Y	N	48	6942	43.7
ZNF648	ENSG00000179930	1	182023705	182030847	N	N	N	2	1707	51.55
GLUL	ENSG00000135821	1	182350839	182361341	Y	N	N	8	1122	47.77
TEDDM1	ENSG00000203730	1	182367252	182369751	N	N	N	1	822	45.48
RGSL1	ENSG00000121446	1	182419256	182529734	N	N	N	22	3231	40.26
RNASEL	ENSG00000135828	1	182542769	182558391	N	Y	N	7	2226	41.52
RGS16	ENSG00000143333	1	182567758	182573543	N	Y	Y	5	609	50.88
RGS8	ENSG00000135824	1	182615239	182653711	N	N	N	6	597	44.16
NPL	ENSG00000135838	1	182758428	182799519	N	Y	N	12	963	41.95
DHX9	ENSG00000135829	1	182808504	182856886	Y	N	N	28	3813	38.24
SHCBP1L	ENSG00000157060	1	182869000	182922660	N	N	N	10	1962	38.47
LAMC1	ENSG00000135862	1	182992597	183114727	Y	N	N	28	4830	40.08
LAMC2	ENSG00000058085	1	183155373	183214035	Y	N	N	23	3582	43.28
NMNAT2	ENSG00000157064	1	183217372	183387737	N	N	Y	11	924	44.41
SMG7	ENSG00000116698	1	183441351	183567381	N	N	N	23	3537	40.28
NCF2	ENSG00000116701	1	183524698	183560011	N	N	N	15	1581	46.59
ARPC5	ENSG00000162704	1	183592401	183604892	N	N	N	4	465	38.73
RGL1	ENSG00000143344	1	183605208	183897666	N	N	N	19	2412	39.98
APOBEC4	ENSG00000173627	1	183615541	183622451	N	N	N	2	1104	38.78
GLT25D2	ENSG00000198756	1	183898796	184006863	N	N	Y	12	1881	40.45
TSEN15	ENSG00000198860	1	184020811	184043346	N	N	N	5	516	35.04
C1orf21	ENSG00000116667	1	184356192	184598154	N	N	Y	6	366	40.26
EDEM3	ENSG00000116406	1	184659637	184724047	N	N	N	20	2799	34.4
FAM129A	ENSG00000135842	1	184759858	184943682	N	Y	N	14	2787	40.12
RNF2	ENSG00000121481	1	185014496	185071740	Y	N	N	7	1011	39.39
TRMT1L	ENSG00000121486	1	185087220	185126204	N	Y	N	15	2202	35.55
SWT1	ENSG00000116668	1	185126212	185260897	N	N	N	19	2703	37.64
IVNS1ABP	ENSG00000116679	1	185265520	185286461	Y	N	N	15	1929	37.35
HMCN1	ENSG00000143341	1	185703683	186160085	N	N	N	107	16908	35.97
PRG4	ENSG00000116690	1	186265405	186283694	N	Y	N	13	4215	38.06
TPR	ENSG00000047410	1	186282954	186344825	N	N	N	51	7092	34.22
C1orf27	ENSG00000157181	1	186344890	186390510	N	N	N	14	1365	35.21
OCLM	ENSG00000262180	1	186369704	186370587	N	N	N	1	135	35.52
PDC	ENSG00000116703	1	186412698	186430254	N	Y	N	3	741	35.3
PTGS2	ENSG00000073756	1	186640923	186649559	Y	N	N	10	1815	34.87
PLA2G4A	ENSG00000116711	1	186798085	186958113	N	Y	N	18	2250	36.1
FAM5C	ENSG00000162670	1	190066792	190446759	N	N	Y	8	2301	33.22
RGS18	ENSG00000150681	1	192127587	192154945	N	N	N	5	708	33.96
RGS21	ENSG00000253148	1	192286122	192336415	N	N	N	5	459	32.78
RGS1	ENSG00000090104	1	192544857	192549161	N	Y	Y	5	630	33.89
RGS13	ENSG00000127074	1	192605275	192629390	N	Y	N	6	480	35.75
RGS2	ENSG00000116741	1	192778169	192781403	N	Y	N	5	636	40.83
UCHL5	ENSG00000116750	1	192984889	193029237	Y	N	N	12	1107	35.21
TROVE2	ENSG00000116747	1	193028552	193060907	N	Y	Y	9	1617	35.99
GLRX2	ENSG00000023572	1	193065598	193075244	N	N	N	4	498	41.92
CDC73	ENSG00000134371	1	193091147	193223031	Y	N	N	17	1596	35.71
B3GALT2	ENSG00000162630	1	193148175	193155784	N	Y	Y	2	1269	32.61
KCNT2	ENSG00000162687	1	196194909	196577541	N	N	N	28	3408	33.8
CFH	ENSG00000000971	1	196621008	196716634	N	Y	Y	22	3696	35.2
CFHR3	ENSG00000116785	1	196743925	196763203	N	N	N	6	993	35.61
CFHR1	ENSG00000244414	1	196788875	196801319	N	N	N	6	993	33.72
CFHR2	ENSG00000080910	1	196788898	196928356	N	N	N	5	813	35.89
CFHR4	ENSG00000134365	1	196857144	196887843	N	N	N	10	1734	34.14
CFHR5	ENSG00000134389	1	196946667	196978804	N	N	N	10	1782	34.88
F13B	ENSG00000143278	1	197008321	197036397	N	N	N	12	1986	34.07
ASPM	ENSG00000066279	1	197053258	197115824	N	Y	N	28	10434	34.66
ZBTB41	ENSG00000177888	1	197127572	197169672	N	N	N	10	2730	33.75
CRB1	ENSG00000134376	1	197170592	197447585	Y	N	N	12	4221	36.51
DENND1B	ENSG00000213047	1	197473878	197744826	N	N	N	16	1281	34.32
C1orf53	ENSG00000203724	1	197871777	197876497	N	N	N	3	438	40.35
LHX9	ENSG00000143355	1	197881618	197904608	N	Y	N	5	1194	42.73
NEK7	ENSG00000151414	1	198126093	198291550	Y	N	N	10	909	35.84
ATP6V1G3	ENSG00000151418	1	198492352	198510075	N	N	N	4	375	35.29
PTPRC	ENSG00000081237	1	198607801	198726545	Y	N	N	33	3921	34.25
NR5A2	ENSG00000116833	1	199996730	200146552	Y	N	N	8	1626	40.7
C1orf98	ENSG00000203721	1	200311672	200343482	N	N	N	5	276	42.83
ZNF281	ENSG00000162702	1	200375827	200379184	N	N	N	2	2688	47.68
KIF14	ENSG00000118193	1	200520628	200589862	N	N	N	30	4947	37.83
DDX59	ENSG00000118197	1	200593024	200639097	N	N	N	8	1860	42
CAMSAP2	ENSG00000118200	1	200708686	200829832	N	N	Y	18	4470	37.69
GPR25	ENSG00000170128	1	200842083	200843306	N	N	N	1	1086	72.71
C1orf106	ENSG00000163362	1	200860176	200884863	N	N	N	10	1992	53.22
KIF21B	ENSG00000116852	1	200938520	200992828	N	N	Y	35	4914	55
CACNA1S	ENSG00000081248	1	201008642	201081694	Y	N	N	44	5622	51.6
TMEM9	ENSG00000116857	1	201103900	201140702	N	N	N	6	561	48.53
IGFN1	ENSG00000163395	1	201159953	201198080	N	N	N	24	11127	52.47
PKP1	ENSG00000081277	1	201252580	201302121	N	N	N	14	2244	52.24
TNNT2	ENSG00000118194	1	201328136	201346890	Y	N	N	16	894	54.6
LAD1	ENSG00000159166	1	201342372	201368736	N	N	N	10	1596	54.48
TNNI1	ENSG00000159173	1	201373625	201398994	N	N	N	8	564	52.94
PHLDA3	ENSG00000174307	1	201434620	201438365	N	N	N	2	384	60.3
CSRP1	ENSG00000159176	1	201452658	201478584	N	Y	Y	6	582	50.68
NAV1	ENSG00000134369	1	201592411	201796102	N	N	Y	30	5634	47.41
IPO9	ENSG00000198700	1	201798269	201853422	Y	N	Y	24	3126	41.91
SHISA4	ENSG00000198892	1	201857808	201861434	N	Y	Y	5	594	58.4
LMOD1	ENSG00000163431	1	201865580	201915715	N	N	N	3	1803	48.52
TIMM17A	ENSG00000134375	1	201924619	201939789	N	N	Y	6	516	42.32
RNPEP	ENSG00000176393	1	201951500	201975275	N	N	N	11	1953	48.75
ELF3	ENSG00000163435	1	201977073	201986316	Y	N	N	8	1116	54.78
GPR37L1	ENSG00000170075	1	202091986	202098640	N	Y	N	2	1446	54.71
ARL8A	ENSG00000143862	1	202102532	202113869	N	N	Y	7	561	53.34
PTPN7	ENSG00000143851	1	202116141	202130716	N	Y	N	10	1398	52.92
LGR6	ENSG00000133067	1	202163029	202288909	N	Y	N	18	2904	49.61
UBE2T	ENSG00000077152	1	202300785	202311108	N	N	N	7	594	40.71
PPP1R12B	ENSG00000077157	1	202317827	202557697	N	N	N	24	2949	39.4
SYT2	ENSG00000143858	1	202559724	202679545	Y	N	Y	9	1260	50.15
KDM5B	ENSG00000117139	1	202696526	202778598	N	N	N	28	4743	41.13
RP11-480I12.4	ENSG00000184774	1	202789394	202796353	N	N	N	3	618	47.67
RABIF	ENSG00000183155	1	202848085	202858263	N	N	N	2	372	45.67
KLHL12	ENSG00000117153	1	202860228	202897764	N	N	N	12	1821	41.92
ADIPOR1	ENSG00000159346	1	202909951	202927700	N	Y	N	9	1128	44.28
CYB5R1	ENSG00000159348	1	202930997	202936408	N	N	N	9	918	50.33
TMEM183A	ENSG00000163444	1	202976514	202993976	N	N	Y	8	1131	41.5
PPFIA4	ENSG00000143847	1	202995626	203047864	N	N	Y	29	3561	52.66
MYOG	ENSG00000122180	1	203052260	203055164	Y	N	Y	3	675	58.07
ADORA1	ENSG00000163485	1	203059782	203136533	N	Y	Y	6	981	48.14
MYBPH	ENSG00000133055	1	203136939	203144941	N	N	N	11	1434	57.62
CHI3L1	ENSG00000133048	1	203148059	203155877	N	Y	Y	10	1152	54.78
CHIT1	ENSG00000133063	1	203181955	203242769	N	N	N	11	1401	45.2
BTG2	ENSG00000159388	1	203274619	203278730	N	Y	N	3	477	53.33
FMOD	ENSG00000122176	1	203309753	203320617	N	Y	N	3	1131	50.16
PRELP	ENSG00000188783	1	203444956	203460480	N	N	Y	3	1149	50
OPTC	ENSG00000188770	1	203463271	203477992	N	N	N	8	999	51.14
ATP2B4	ENSG00000058668	1	203595689	203713209	N	Y	Y	21	3618	46.5
LAX1	ENSG00000122188	1	203734304	203745361	N	Y	N	5	1197	46.18
ZC3H11A	ENSG00000058673	1	203764782	203823252	N	N	N	20	2433	40.85
ZBED6	ENSG00000257315	1	203765437	203769686	N	N	N	1	2940	41.18
SNRPE	ENSG00000182004	1	203830731	203839678	N	N	N	5	279	42.59
SOX13	ENSG00000143842	1	204042243	204096863	N	Y	N	14	1869	51.76
ETNK2	ENSG00000143845	1	204100190	204121307	N	Y	N	8	1185	52.76
REN	ENSG00000143839	1	204123944	204135465	Y	N	N	10	1221	51.87
KISS1	ENSG00000170498	1	204159469	204165614	N	Y	N	3	417	51.69
GOLT1A	ENSG00000174567	1	204167288	204183220	N	N	N	5	399	47.52
PLEKHA6	ENSG00000143850	1	204190349	204346793	N	N	N	23	3207	48.95
PPP1R15B	ENSG00000158615	1	204372515	204380919	Y	N	N	2	2142	40.43
PIK3C2B	ENSG00000133056	1	204391756	204463852	N	N	N	34	4905	49.35
MDM4	ENSG00000198625	1	204485511	204542871	Y	N	N	11	1473	43.49
LRRN2	ENSG00000170382	1	204586298	204654861	N	N	N	1	2142	50.12
NFASC	ENSG00000163531	1	204797779	204991950	Y	N	Y	32	4044	47.92
CNTN2	ENSG00000184144	1	205012325	205047627	N	Y	N	23	3123	54.05
TMEM81	ENSG00000174529	1	205052258	205053645	N	N	N	1	768	47.19
RBBP5	ENSG00000117222	1	205055270	205091143	N	N	N	14	1617	40.77
DSTYK	ENSG00000133059	1	205111632	205180727	N	N	N	13	2790	43.57
TMCC2	ENSG00000133069	1	205197304	205242471	N	N	Y	5	2130	51.21
NUAK2	ENSG00000163545	1	205271187	205290883	Y	N	N	7	1887	51.29
KLHDC8A	ENSG00000162873	1	205305220	205326166	N	N	N	9	1053	50.87
LEMD1	ENSG00000186007	1	205350506	205425082	N	N	N	6	546	46.82
CDK18	ENSG00000117266	1	205473723	205501921	N	N	N	16	1515	55.7
MFSD4	ENSG00000174514	1	205538013	205572046	N	N	N	10	1545	50.98
ELK4	ENSG00000158711	1	205577071	205601090	N	Y	N	5	1296	40.65
SLC45A3	ENSG00000158715	1	205626979	205649587	N	N	N	5	1662	54.41
NUCKS1	ENSG00000069275	1	205681947	205719404	N	N	N	7	732	39.57
RAB7L1	ENSG00000117280	1	205737114	205744588	N	N	N	6	612	45.95
SLC41A1	ENSG00000133065	1	205758221	205782876	N	N	N	11	1542	50.84
PM20D1	ENSG00000162877	1	205797150	205819260	N	N	N	13	1509	46.64
SLC26A9	ENSG00000174502	1	205882176	205912588	N	Y	N	21	2664	52.02
FAM72A	ENSG00000196550	1	206136916	206155151	N	N	N	4	450	42.13
AVPR1B	ENSG00000198049	1	206223976	206231639	N	Y	N	2	1275	51.59
C1orf186	ENSG00000196533	1	206238872	206288647	N	N	N	6	519	44.25
CTSE	ENSG00000196188	1	206317459	206332104	N	Y	N	9	1206	43.75
SRGAP2	ENSG00000163486	1	206516198	206637783	N	N	Y	20	2956	43.28
IKBKE	ENSG00000143466	1	206643791	206670223	N	Y	N	22	2151	53.36
C1orf147	ENSG00000162888	1	206664449	206671061	N	N	N	2	813	52.91
RASSF5	ENSG00000136653	1	206680879	206762616	N	Y	N	6	1257	48.2
EIF2D	ENSG00000143486	1	206744620	206785904	N	N	N	15	1755	46.23
DYRK3	ENSG00000143479	1	206808881	206857764	N	Y	N	3	1767	44.46
MAPKAPK2	ENSG00000162889	1	206858289	206907628	N	Y	N	10	1203	48.7
IL10	ENSG00000136634	1	206940947	206945839	N	Y	N	5	537	47.76
IL19	ENSG00000142224	1	206972215	207016324	N	N	N	6	648	43.87
IL20	ENSG00000162891	1	207038699	207042568	N	N	N	6	531	43.7
IL24	ENSG00000162892	1	207070788	207077484	N	N	N	7	624	48.47
FAIM3	ENSG00000162894	1	207077731	207096592	N	Y	N	8	1173	48.63
PIGR	ENSG00000162896	1	207101863	207119811	N	Y	N	11	2295	49.28
FCAMR	ENSG00000162897	1	207131310	207143970	N	Y	N	8	1734	48.99
C1orf116	ENSG00000182795	1	207191866	207206101	N	N	N	4	1806	47.46
YOD1	ENSG00000180667	1	207217194	207226325	N	N	N	2	1047	39.45
PFKFB2	ENSG00000123836	1	207222801	207254369	N	N	N	15	1518	44.86
C4BPB	ENSG00000123843	1	207262187	207273338	N	N	N	7	759	40.01
C4BPA	ENSG00000123838	1	207277607	207318317	N	N	N	12	1794	39.21
CD55	ENSG00000196352	1	207494853	207534311	N	Y	N	10	1335	36.33
CR2	ENSG00000117322	1	207627575	207663240	N	Y	N	20	3279	39.17
CR1	ENSG00000203710	1	207669492	207813992	N	N	N	47	7470	39.21
CR1L	ENSG00000197721	1	207818458	207911761	N	N	N	12	1710	40.5
CD46	ENSG00000117335	1	207925402	207968858	N	Y	N	13	1200	38.21
C1orf132	ENSG00000203709	1	207986905	208042495	N	N	N	4	437	47.71
CD34	ENSG00000174059	1	208057594	208084747	N	Y	N	8	1158	46.06
PLXNA2	ENSG00000076356	1	208195587	208417665	N	Y	Y	32	5685	47.98
CAMK1G	ENSG00000008118	1	209757062	209787283	N	Y	Y	13	1431	47.01
LAMB3	ENSG00000196878	1	209788220	209825811	Y	N	N	23	3519	49.95
G0S2	ENSG00000123689	1	209848765	209849733	N	N	N	2	312	57.59
HSD11B1	ENSG00000117594	1	209859510	209908295	N	Y	N	7	879	40.88
TRAF3IP3	ENSG00000009790	1	209929377	209955668	N	N	N	17	1656	45.61
C1orf74	ENSG00000162757	1	209955661	209957904	N	N	N	2	810	48.53
IRF6	ENSG00000117595	1	209959036	209979465	Y	N	N	9	1404	44.9
DIEXF	ENSG00000117597	1	210001352	210025558	N	N	N	12	2271	40.9
SYT14	ENSG00000143469	1	210111538	210337636	N	N	N	10	1860	36.57
C1orf133	ENSG00000203706	1	210404801	210407392	N	N	N	2	303	58.06
SERTAD4	ENSG00000082497	1	210406144	210419976	N	N	N	4	1071	43.15
HHAT	ENSG00000054392	1	210501596	210849638	Y	N	N	12	1557	42.26
KCNH1	ENSG00000143473	1	210856555	211307457	N	N	N	11	2970	41
RCOR3	ENSG00000117625	1	211431719	211489727	N	N	N	12	1662	37.38
TRAF5	ENSG00000082512	1	211499957	211548288	N	Y	N	11	1674	44.65
RD3	ENSG00000198570	1	211649864	211666259	N	Y	N	3	588	51.2
SLC30A1	ENSG00000170385	1	211744910	211752084	Y	N	N	2	1524	38.51
NEK2	ENSG00000117650	1	211836114	211848960	N	N	N	8	1338	38.68
LPGAT1	ENSG00000123684	1	211916799	212004114	N	N	N	8	1113	38.3
INTS7	ENSG00000143493	1	212113741	212208884	N	N	N	20	2889	38.12
DTL	ENSG00000143476	1	212208919	212280742	Y	N	N	15	2193	38.43
PPP2R5A	ENSG00000066027	1	212458782	212535200	N	N	N	13	1461	39.32
TMEM206	ENSG00000065600	1	212537273	212588243	N	N	N	9	1236	44.57
NENF	ENSG00000117691	1	212606229	212619714	N	N	N	4	519	47.73
ATF3	ENSG00000162772	1	212738676	212794119	N	Y	N	4	546	43.16
FAM71A	ENSG00000162771	1	212797789	212800120	N	N	N	1	1785	55.4
BATF3	ENSG00000123685	1	212859760	212873327	N	Y	N	3	384	49.13
NSL1	ENSG00000117697	1	212899495	212965124	N	N	N	6	846	39.75
TATDN3	ENSG00000203705	1	212965170	212989968	N	N	N	10	846	40.66
C1orf227	ENSG00000185523	1	213003483	213020991	N	N	N	3	297	43.95
FLVCR1	ENSG00000162769	1	213031597	213072705	Y	N	N	10	1668	40.27
VASH2	ENSG00000143494	1	213123862	213165379	N	Y	N	7	1068	48.23
ANGEL2	ENSG00000174606	1	213165524	213189168	N	N	Y	9	1635	38.68
RPS6KC1	ENSG00000136643	1	213224589	213448116	N	N	N	15	3201	37.51
PROX1	ENSG00000117707	1	214156524	214214853	Y	N	N	5	2214	41.17
SMYD2	ENSG00000143499	1	214454445	214510474	N	N	N	12	1302	43.58
PTPN14	ENSG00000152104	1	214530851	214725792	N	Y	N	19	3564	41.26
CENPF	ENSG00000117724	1	214776538	214837931	N	N	N	20	9345	40.92
KCNK2	ENSG00000082482	1	215179118	215410436	N	Y	N	7	1281	36.37
KCTD3	ENSG00000136636	1	215740735	215795073	N	N	N	18	2448	36.06
USH2A	ENSG00000042781	1	215796236	216596738	N	Y	N	73	15681	36.36
ESRRG	ENSG00000196482	1	216676588	217311097	Y	N	N	8	1413	38.06
GPATCH2	ENSG00000092978	1	217600334	217804424	N	N	N	10	1587	36.36
SPATA17	ENSG00000162814	1	217804666	218045038	N	N	N	11	1086	35.7
RRP15	ENSG00000067533	1	218458629	218511325	N	N	N	5	849	37.64
TGFB2	ENSG00000092969	1	218519577	218617961	Y	N	N	8	1329	41.85
C1orf143	ENSG00000228208	1	218683438	218699320	N	N	N	3	312	40.57
LYPLAL1	ENSG00000143353	1	219347186	219386207	N	N	N	5	714	33.96
SLC30A10	ENSG00000196660	1	219858769	220131989	N	N	N	4	1458	39.84
EPRS	ENSG00000136628	1	220141943	220220000	N	N	N	32	4539	38.15
BPNT1	ENSG00000162813	1	220230824	220263804	N	N	N	10	927	40.42
IARS2	ENSG00000067704	1	220267444	220321380	N	N	N	23	3039	39.21
RAB3GAP2	ENSG00000118873	1	220321635	220445796	N	N	N	35	4182	37.8
AC096644.1	ENSG00000224867	1	220603286	220608023	N	N	N	3	153	41.58
MARK1	ENSG00000116141	1	220701568	220837803	N	N	Y	18	2388	37.08
C1orf115	ENSG00000162817	1	220863187	220872499	N	N	Y	2	429	48.31
2012-03-02	ENSG00000117791	1	220921567	220958150	N	N	N	8	1008	44.02
2012-03-01	ENSG00000186205	1	220960101	220987735	N	N	N	7	1014	45.15
HLX	ENSG00000136630	1	221051699	221059124	Y	N	N	4	1467	54.83
DUSP10	ENSG00000143507	1	221874766	221915518	N	Y	N	4	1449	41.35
HHIPL2	ENSG00000143512	1	222695602	222721445	N	N	N	9	2175	43.76
TAF1A	ENSG00000143498	1	222731244	222763275	N	N	N	11	1353	36.34
MIA3	ENSG00000154305	1	222791428	222841354	N	N	N	28	5724	39.15
AIDA	ENSG00000186063	1	222841355	222886552	N	N	N	10	921	38.46
BROX	ENSG00000162819	1	222885895	222908538	N	N	N	13	1236	36.81
FAM177B	ENSG00000197520	1	222910549	222924147	N	N	N	6	477	39.61
DISP1	ENSG00000154309	1	222988406	223179337	N	N	N	8	4575	37.24
TLR5	ENSG00000187554	1	223282748	223316624	N	Y	N	6	2577	46.61
SUSD4	ENSG00000143502	1	223394161	223537544	N	N	Y	8	1473	44.23
C1orf65	ENSG00000178395	1	223566715	223568812	N	N	N	1	1872	63.3
CAPN8	ENSG00000203697	1	223711349	223853436	N	Y	N	20	2046	48.27
CAPN2	ENSG00000162909	1	223889295	223963720	Y	N	N	21	2103	48.73
TP53BP2	ENSG00000143514	1	223967601	224033674	Y	N	Y	18	3405	39.79
FBXO28	ENSG00000143756	1	224301789	224349749	N	N	N	5	1107	40.97
DEGS1	ENSG00000143753	1	224363458	224381143	N	N	N	3	972	46.06
NVL	ENSG00000143748	1	224415036	224518089	N	N	N	23	2571	41.59
CNIH4	ENSG00000143771	1	224544552	224567161	N	N	N	5	420	43.22
WDR26	ENSG00000162923	1	224572845	224624735	N	N	N	14	1986	38.39
CNIH3	ENSG00000143786	1	224622362	224928251	N	N	Y	6	483	44.14
DNAH14	ENSG00000185842	1	225083964	225586996	N	N	N	83	13548	37.4
LBR	ENSG00000143815	1	225589204	225616627	Y	N	N	14	1848	41.69
AC092811.1	ENSG00000203691	1	225600404	225602040	N	N	N	1	348	39.46
ENAH	ENSG00000154380	1	225677502	225840844	N	Y	N	15	2454	38.51
SRP9	ENSG00000143742	1	225965531	225978168	N	N	N	3	261	40.55
EPHX1	ENSG00000143819	1	225997794	226033260	N	Y	N	9	1368	50.77
TMEM63A	ENSG00000196187	1	226033237	226070069	N	N	Y	25	2424	51.62
LEFTY1	ENSG00000243709	1	226073982	226099082	Y	N	N	4	1101	50.49
RP4-559A3.7	ENSG00000255835	1	226074396	226111978	N	N	N	8	1080	50.88
PYCR2	ENSG00000143811	1	226107578	226111978	N	N	N	7	963	54.71
LEFTY2	ENSG00000143768	1	226124298	226129189	Y	N	N	4	1101	56.28
C1orf55	ENSG00000143751	1	226170403	226187032	N	N	N	7	1356	40.61
H3F3A	ENSG00000163041	1	226249552	226259702	Y	N	N	4	411	44.56
ACBD3	ENSG00000182827	1	226332380	226374431	N	N	N	8	1587	41.45
MIXL1	ENSG00000185155	1	226411319	226414785	Y	N	N	2	723	50.74
LIN9	ENSG00000183814	1	226418850	226497570	Y	N	N	15	1842	39.7
PARP1	ENSG00000143799	1	226548392	226595780	Y	N	N	23	3045	46.8
C1orf95	ENSG00000203685	1	226736501	226796915	N	N	Y	4	426	49.66
ITPKB	ENSG00000143772	1	226819391	226927024	N	Y	N	7	2841	49.82
PSEN2	ENSG00000143801	1	227057885	227083806	N	Y	N	11	1446	52.42
ADCK3	ENSG00000163050	1	227085237	227175246	N	N	N	15	1944	49.11
CDC42BPA	ENSG00000143776	1	227177566	227506175	N	N	Y	37	5346	36.66
ZNF678	ENSG00000181450	1	227751236	227847594	N	N	N	4	1743	40.44
SNAP47	ENSG00000143740	1	227916240	227968927	N	N	N	5	1395	53.99
JMJD4	ENSG00000081692	1	227918126	227923112	N	N	N	6	1392	61.26
PRSS38	ENSG00000185888	1	228003394	228034171	N	N	N	5	981	42.65
WNT9A	ENSG00000143816	1	228106357	228135631	Y	N	N	4	1098	57.27
WNT3A	ENSG00000154342	1	228194752	228248961	Y	N	N	5	1158	52.48
ARF1	ENSG00000143761	1	228270361	228286912	N	N	Y	5	546	52.33
C1orf35	ENSG00000143793	1	228288427	228293112	N	N	N	8	792	60.86
MRPL55	ENSG00000162910	1	228294380	228297013	N	N	N	6	495	56.68
GUK1	ENSG00000143774	1	228327663	228336685	N	N	Y	8	818	61.76
GJC2	ENSG00000198835	1	228337553	228347527	N	Y	N	2	1320	62.41
C1orf148	ENSG00000203684	1	228351787	228353213	N	N	N	2	333	52.98
IBA57	ENSG00000181873	1	228353516	228369958	N	N	N	3	1071	54.59
C1orf145	ENSG00000162913	1	228391207	228401365	N	N	N	4	477	60.11
OBSCN	ENSG00000154358	1	228395831	228566575	N	Y	N	113	26037	53.87
TRIM11	ENSG00000154370	1	228581377	228594541	N	N	N	6	1407	56.97
TRIM17	ENSG00000162931	1	228595641	228604562	N	N	Y	6	1434	56.75
HIST3H3	ENSG00000168148	1	228612546	228613026	N	N	N	1	411	63.41
HIST3H2A	ENSG00000181218	1	228645065	228645560	N	N	N	1	393	65.73
HIST3H2BB	ENSG00000196890	1	228645808	228646259	N	N	N	1	381	60.18
RNF187	ENSG00000168159	1	228674762	228683467	N	N	Y	4	381	56.59
BTNL10	ENSG00000215811	1	228698126	228700004	N	N	N	3	693	53.59
RHOU	ENSG00000116574	1	228870824	228882416	N	N	N	3	777	46.54
TMEM78	ENSG00000177800	1	229385383	229387557	N	N	N	1	411	44.55
RAB4A	ENSG00000168118	1	229406822	229441641	N	N	Y	8	657	41.31
SPHAR	ENSG00000213029	1	229440129	229441248	N	N	N	1	192	33.3
CCSAP	ENSG00000154429	1	229456758	229479041	N	N	N	3	813	43.59
ACTA1	ENSG00000143632	1	229566992	229569845	Y	N	N	7	1134	62.54
NUP133	ENSG00000069248	1	229577045	229644103	Y	N	N	26	3471	40.19
ABCB10	ENSG00000135776	1	229652329	229694442	N	N	N	13	2217	43.62
TAF5L	ENSG00000135801	1	229728858	229761794	N	N	N	5	1770	41.9
URB2	ENSG00000135763	1	229761981	229795946	N	N	N	10	4575	43.59
GALNT2	ENSG00000143641	1	230193536	230417870	N	N	N	16	1716	45.95
PGBD5	ENSG00000177614	1	230457392	230561475	N	N	Y	9	1665	48.08
COG2	ENSG00000135775	1	230778235	230829728	N	N	N	18	2217	39.42
AGT	ENSG00000135744	1	230838269	230850043	Y	N	N	5	1458	53.69
CAPN9	ENSG00000135773	1	230883130	230937749	N	Y	Y	20	2073	47.85
C1orf198	ENSG00000119280	1	230972865	231005335	N	N	Y	4	984	47.8
TTC13	ENSG00000143643	1	231041989	231114621	N	N	N	23	2583	39.73
ARV1	ENSG00000173409	1	231114727	231136341	N	N	N	6	875	41.75
FAM89A	ENSG00000182118	1	231154704	231175992	N	N	N	2	555	47.02
TRIM67	ENSG00000119283	1	231297858	231357302	N	N	N	10	2352	48.93
C1orf131	ENSG00000143633	1	231359509	231376933	N	N	N	7	882	43.5
GNPAT	ENSG00000116906	1	231376953	231413719	N	Y	N	16	2043	41.77
EXOC8	ENSG00000116903	1	231468480	231473598	N	N	N	1	2178	43.15
SPRTN	ENSG00000010072	1	231472850	231490769	N	N	N	5	1470	41.57
EGLN1	ENSG00000135766	1	231499497	231560790	Y	N	N	5	1281	39.65
TSNAX	ENSG00000116918	1	231664287	231702270	N	N	N	6	873	37.77
DISC1	ENSG00000162946	1	231762561	232177018	N	Y	N	13	2565	42.18
SIPA1L2	ENSG00000116991	1	232533711	232697304	N	N	Y	22	5169	41.11
KIAA1383	ENSG00000212916	1	232940643	232946092	N	N	N	1	3144	39.61
NTPCR	ENSG00000135778	1	233086351	233114548	N	N	N	5	687	41.95
PCNXL2	ENSG00000135749	1	233119881	233431459	N	N	Y	34	6414	40.86
RP5-862P8.2	ENSG00000143674	1	233463514	233520894	N	N	N	10	3111	39.87
KCNK1	ENSG00000135750	1	233749750	233808258	N	N	Y	3	1011	42.16
SLC35F3	ENSG00000183780	1	234040679	234460262	N	N	N	8	1473	42.36
C1orf31	ENSG00000168275	1	234509202	234519795	N	N	N	3	468	44.99
TARBP1	ENSG00000059588	1	234527059	234614849	N	N	N	30	4866	40.27
IRF2BP2	ENSG00000168264	1	234740015	234745271	N	N	N	2	1764	48.01
TOMM20	ENSG00000173726	1	235272651	235292251	N	N	N	5	438	41.67
RBM34	ENSG00000188739	1	235294498	235324772	N	N	N	11	1293	44.48
ARID4B	ENSG00000054267	1	235294949	235491534	Y	N	N	24	3939	39.95
GGPS1	ENSG00000152904	1	235490665	235507847	N	N	Y	4	903	43.09
TBCE	ENSG00000116957	1	235530675	235612283	N	Y	N	18	1737	44.4
B3GALNT2	ENSG00000162885	1	235613238	235667781	N	N	N	12	1503	40.37
GNG4	ENSG00000168243	1	235710987	235814054	N	N	N	3	228	48.07
LYST	ENSG00000143669	1	235824341	236046940	N	Y	N	53	11406	37.77
NID1	ENSG00000116962	1	236139130	236228462	N	Y	N	20	3744	44.98
GPR137B	ENSG00000077585	1	236305832	236385165	N	N	Y	7	1200	43.62
ERO1LB	ENSG00000086619	1	236378855	236445319	N	Y	N	16	1404	37.49
EDARADD	ENSG00000186197	1	236511562	236648026	Y	N	N	6	648	44.64
LGALS8	ENSG00000116977	1	236681300	236716281	N	Y	N	11	1080	43.48
HEATR1	ENSG00000119285	1	236712305	236767804	N	N	N	45	6435	38.51
ACTN2	ENSG00000077522	1	236849754	236927931	N	N	Y	21	2685	43.06
MTR	ENSG00000116984	1	236958610	237067281	Y	N	N	33	3798	40.72
RYR2	ENSG00000198626	1	237205505	238129359	Y	N	Y	107	14922	38.91
ZP4	ENSG00000116996	1	238045705	238054094	N	N	N	12	1623	46.45
CHRM3	ENSG00000133019	1	239549865	240078750	N	Y	Y	5	1773	38.67
FMN2	ENSG00000155816	1	240177648	240638489	N	Y	Y	18	5169	39.28
GREM2	ENSG00000180875	1	240652873	240775449	N	N	N	2	507	40.58
RGS7	ENSG00000182901	1	240931554	241520530	N	Y	Y	17	1488	39.15
FH	ENSG00000091483	1	241660903	241683061	Y	N	N	10	1533	36.87
KMO	ENSG00000117009	1	241695434	241758944	N	N	N	15	1461	38
OPN3	ENSG00000054277	1	241753404	241840678	N	N	N	4	1209	39.62
CHML	ENSG00000203668	1	241792155	241799232	N	N	N	1	1971	34.95
WDR64	ENSG00000162843	1	241815580	241965435	N	N	N	27	3246	38.51
EXO1	ENSG00000174371	1	242011269	242058450	N	Y	N	14	2541	39.58
MAP1LC3C	ENSG00000197769	1	242158792	242162375	N	N	N	4	444	49.02
PLD5	ENSG00000180287	1	242251689	242687998	N	N	N	10	1611	40.39
CEP170	ENSG00000143702	1	243287730	243418650	N	N	Y	20	4755	36.28
SDCCAG8	ENSG00000054282	1	243419320	243663394	N	N	N	18	2142	39.81
AKT3	ENSG00000117020	1	243651535	244014381	N	Y	Y	13	1440	37.34
ZNF238	ENSG00000179456	1	244214585	244220778	Y	N	Y	2	1596	40.26
C1orf100	ENSG00000173728	1	244515937	244552965	N	N	N	5	444	44.83
ADSS	ENSG00000035687	1	244571796	244615436	N	N	N	13	1371	38.3
C1orf101	ENSG00000179397	1	244617679	244804479	N	N	N	22	2856	39.42
DESI2	ENSG00000121644	1	244816237	244872335	N	N	N	5	585	40.41
COX20	ENSG00000203667	1	244998624	245008359	N	N	N	5	393	39.53
HNRNPU	ENSG00000153187	1	245014468	245027844	Y	N	N	14	2478	40.52
EFCAB2	ENSG00000203666	1	245133007	245290466	N	N	N	8	810	42.37
KIF26B	ENSG00000162849	1	245318287	245872733	Y	N	N	15	6327	44.8
SMYD3	ENSG00000185420	1	245912642	246670614	N	N	N	12	1287	40.6
TFB2M	ENSG00000162851	1	246703862	246729626	N	N	N	8	1191	41.96
CNST	ENSG00000162852	1	246729746	246831886	N	N	N	11	2178	41.32
SCCPDH	ENSG00000143653	1	246887349	246931439	N	N	Y	12	1290	41.94
RP11-439E19.8	ENSG00000223519	1	246939531	246952963	N	N	N	10	809	51.03
AHCTF1	ENSG00000153207	1	247002400	247095280	Y	N	N	36	6906	38.75
ZNF695	ENSG00000197472	1	247108849	247171395	N	N	N	4	1548	42.51
ZNF670	ENSG00000135747	1	247108849	247242113	N	N	N	4	1170	42.2
ZNF669	ENSG00000188295	1	247261406	247267674	N	N	N	4	1395	42.94
C1orf229	ENSG00000221953	1	247273462	247275719	N	N	N	1	714	64.53
ZNF124	ENSG00000196418	1	247285277	247335318	N	N	N	4	1056	42.19
ZNF496	ENSG00000162714	1	247460714	247495148	N	N	N	10	1872	48.34
NLRP3	ENSG00000162711	1	247579458	247612410	N	Y	N	11	3111	46.68
OR2B11	ENSG00000177535	1	247614255	247615308	N	N	N	1	954	54.84
C1orf150	ENSG00000169224	1	247670360	247740992	N	N	N	5	408	40.49
OR2C3	ENSG00000196242	1	247693434	247697141	N	N	N	2	963	47.52
OR2G2	ENSG00000177489	1	247751662	247752615	N	N	N	1	954	48.43
OR2G3	ENSG00000177476	1	247768856	247769838	N	N	N	1	930	46.69
[truncated: 18,030 more rows]
