# Supplementary material for: From Mouse to Human: Evolutionary Genomics Analysis of Human Orthologs of Essential Genes
Source: PLoS Genet. 2013 May 9;9(5):e1003484. doi: 10.1371/journal.pgen.1003484 (PMC3649967; doi:10.1371/journal.pgen.1003484)
Supplement: Table S7 — List of 6,506 rare (<1%), putatively damaging exonic missense variants within essential genes identified in the 1000 Genomes Phase 1 data. (XLS) [file pgen.1003484.s023.xls]

## Sheet: Sheet1
Chrom	Begin	Ref	Alt	Type	dbSNP	Gene name	Effect	Allele freq.	# hom samples	# het samples
1	977356	C	T	SNP		AGRN	NON_SYNONYMOUS_CODING	0.000915751	0	2
1	978804	C	T	SNP	rs144164397	AGRN	NON_SYNONYMOUS_CODING	0.000915751	0	2
1	980823	G	A	SNP		AGRN	NON_SYNONYMOUS_CODING	0.000457875	0	1
1	981139	G	A	SNP		AGRN	NON_SYNONYMOUS_CODING	0.000915751	0	2
1	981223	G	A	SNP		AGRN	NON_SYNONYMOUS_CODING	0.000915751	0	2
1	982302	C	A	SNP		AGRN	NON_SYNONYMOUS_CODING	0.0018315	0	4
1	983604	C	T	SNP	rs184970403	AGRN	NON_SYNONYMOUS_CODING	0.00641026	0	14
1	985905	C	T	SNP		AGRN	NON_SYNONYMOUS_CODING	0.000915751	0	2
1	986165	G	A	SNP	rs145444272	AGRN	NON_SYNONYMOUS_CODING	0.00274725	0	6
1	986963	C	T	SNP	rs145116277	AGRN	NON_SYNONYMOUS_CODING	0.00228938	0	5
1	1959698	C	T	SNP		GABRD	NON_SYNONYMOUS_CODING	0.00137363	0	3
1	2160452	C	T	SNP		SKI	NON_SYNONYMOUS_CODING	0.000457875	0	1
1	2161044	A	G	SNP		SKI	NON_SYNONYMOUS_CODING	0.000457875	0	1
1	2235388	C	T	SNP		SKI	NON_SYNONYMOUS_CODING	0.000457875	0	1
1	2235968	G	A	SNP	rs190373826	SKI	NON_SYNONYMOUS_CODING	0.000457875	0	1
1	3645901	G	A	SNP		TP73	NON_SYNONYMOUS_CODING	0.000457875	0	1
1	3649632	G	A	SNP	rs146782600	TP73	NON_SYNONYMOUS_CODING	0.000457875	0	1
1	8074063	C	T	SNP	rs190510946	ERRFI1	NON_SYNONYMOUS_CODING	0.000457875	0	1
1	8075640	G	A	SNP		ERRFI1	NON_SYNONYMOUS_CODING	0.000457875	0	1
1	8418260	G	T	SNP		RERE	NON_SYNONYMOUS_CODING	0.014652	0	32
1	8419906	C	T	SNP		RERE	NON_SYNONYMOUS_CODING	0.000457875	0	1
1	8419928	G	A	SNP		RERE	NON_SYNONYMOUS_CODING	0.000457875	0	1
1	8424252	T	C	SNP		RERE	NON_SYNONYMOUS_CODING	0.000457875	0	1
1	8716241	C	T	SNP		RERE	NON_SYNONYMOUS_CODING	0.00228938	0	5
1	8925482	C	T	SNP	rs143707545	ENO1	NON_SYNONYMOUS_CODING	0.000457875	0	1
1	10356960	C	T	SNP	rs150271500	KIF1B	NON_SYNONYMOUS_CODING	0.000915751	0	2
1	10363309	C	T	SNP		KIF1B	NON_SYNONYMOUS_CODING	0.000457875	0	1
1	10364157	T	A	SNP		KIF1B	NON_SYNONYMOUS_CODING	0.000457875	0	1
1	10397567	A	G	SNP	rs2297881	KIF1B	NON_SYNONYMOUS_CODING	0.0393773	2	82
1	10435409	C	T	SNP	rs150740999	KIF1B	NON_SYNONYMOUS_CODING	0.000457875	0	1
1	11204751	G	C	SNP		MTOR	NON_SYNONYMOUS_CODING	0.000457875	0	1
1	11272478	T	C	SNP	rs151082401	MTOR	NON_SYNONYMOUS_CODING	0.000457875	0	1
1	11301625	A	T	SNP	rs28730691	MTOR	NON_SYNONYMOUS_CODING	0.000457875	0	1
1	12065879	A	C	SNP	rs190705310	MFN2	NON_SYNONYMOUS_CODING	0.000457875	0	1
1	12069698	C	T	SNP		MFN2	NON_SYNONYMOUS_CODING	0.000457875	0	1
1	12304309	T	C	SNP	rs150883485	VPS13D	NON_SYNONYMOUS_CODING	0.000457875	0	1
1	12309350	G	A	SNP	rs185443968	VPS13D	NON_SYNONYMOUS_CODING	0.000457875	0	1
1	12317111	G	A	SNP		VPS13D	NON_SYNONYMOUS_CODING	0.000457875	0	1
1	12328811	C	T	SNP		VPS13D	NON_SYNONYMOUS_CODING	0.000457875	0	1
1	12336974	T	C	SNP	rs191258817	VPS13D	NON_SYNONYMOUS_CODING	0.000457875	0	1
1	12379557	C	T	SNP	rs141044837	VPS13D	NON_SYNONYMOUS_CODING	0.00137363	0	3
1	12445337	C	T	SNP		VPS13D	NON_SYNONYMOUS_CODING	0.000457875	0	1
1	13910521	C	T	SNP	rs78133275	PDPN	NON_SYNONYMOUS_CODING	0.00412088	0	9
1	15819530	C	T	SNP		CASP9	NON_SYNONYMOUS_CODING	0.000457875	0	1
1	15832495	T	G	SNP		CASP9	NON_SYNONYMOUS_CODING	0.000457875	0	1
1	15844861	C	A	SNP		CASP9	NON_SYNONYMOUS_CODING	0.000457875	0	1
1	16199450	C	T	SNP		SPEN	NON_SYNONYMOUS_CODING	0.000457875	0	1
1	16202870	G	T	SNP		SPEN	NON_SYNONYMOUS_CODING	0.000457875	0	1
1	16202995	C	T	SNP		SPEN	NON_SYNONYMOUS_CODING	0.000457875	0	1
1	16254645	G	A	SNP	rs149954308	SPEN	NON_SYNONYMOUS_CODING	0.000915751	0	2
1	16255205	C	T	SNP	rs115323964	SPEN	NON_SYNONYMOUS_CODING	0.00686813	1	13
1	16256435	G	A	SNP		SPEN	NON_SYNONYMOUS_CODING	0.000457875	0	1
1	16259202	C	G	SNP		SPEN	NON_SYNONYMOUS_CODING	0.000457875	0	1
1	16259929	T	G	SNP	rs191349922	SPEN	NON_SYNONYMOUS_CODING	0.000457875	0	1
1	16261085	C	T	SNP	rs146051974	SPEN	NON_SYNONYMOUS_CODING	0.000457875	0	1
1	16261683	C	T	SNP		SPEN	NON_SYNONYMOUS_CODING	0.000457875	0	1
1	16264403	C	T	SNP		SPEN	NON_SYNONYMOUS_CODING	0.000457875	0	1
1	16265325	A	G	SNP	rs192836900	SPEN	NON_SYNONYMOUS_CODING	0.000457875	0	1
1	16273559	C	T	SNP	rs114643617	ZBTB17	NON_SYNONYMOUS_CODING	0.00320513	0	7
1	16274983	A	T	SNP	rs191167746	ZBTB17	NON_SYNONYMOUS_CODING	0.000457875	0	1
1	18961618	C	T	SNP	rs142754204	PAX7	NON_SYNONYMOUS_CODING	0.00137363	0	3
1	19018305	G	A	SNP		PAX7	NON_SYNONYMOUS_CODING	0.000915751	0	2
1	19027171	C	T	SNP		PAX7	NON_SYNONYMOUS_CODING	0.000457875	0	1
1	19062349	A	G	SNP		PAX7	NON_SYNONYMOUS_CODING	0.000457875	0	1
1	19071353	G	A	SNP	rs189558094	PAX7	NON_SYNONYMOUS_CODING	0.000457875	0	1
1	19071356	G	A	SNP	rs57227966	PAX7	NON_SYNONYMOUS_CODING	0.00503663	0	11
1	19407898	G	A	SNP		UBR4	NON_SYNONYMOUS_CODING	0.000915751	0	2
1	19413279	G	A	SNP	rs186983201	UBR4	NON_SYNONYMOUS_CODING	0.000457875	0	1
1	19415369	G	A	SNP		UBR4	NON_SYNONYMOUS_CODING	0.000457875	0	1
1	19423090	C	A	SNP	rs181695843	UBR4	NON_SYNONYMOUS_CODING	0.000457875	0	1
1	19432330	A	C	SNP		UBR4	NON_SYNONYMOUS_CODING	0.000915751	0	2
1	19437309	G	T	SNP	rs182556005	UBR4	NON_SYNONYMOUS_CODING	0.000457875	0	1
1	19439076	G	A	SNP		UBR4	NON_SYNONYMOUS_CODING	0.000457875	0	1
1	19439101	G	C	SNP		UBR4	NON_SYNONYMOUS_CODING	0.000457875	0	1
1	19442012	T	C	SNP		UBR4	NON_SYNONYMOUS_CODING	0.000457875	0	1
1	19449431	G	A	SNP	rs189539836	UBR4	NON_SYNONYMOUS_CODING	0.000457875	0	1
1	19478158	C	A	SNP	rs55848569	UBR4	NON_SYNONYMOUS_CODING	0.000457875	0	1
1	19487604	G	C	SNP	rs145593773	UBR4	NON_SYNONYMOUS_CODING	0.000915751	0	2
1	19491307	A	C	SNP	rs118032096	UBR4	NON_SYNONYMOUS_CODING	0.000457875	0	1
1	19491416	C	T	SNP	rs74752688	UBR4	NON_SYNONYMOUS_CODING	0.00412088	1	7
1	19503158	G	A	SNP	rs138990690	UBR4	NON_SYNONYMOUS_CODING	0.000457875	0	1
1	19513705	G	C	SNP		UBR4	NON_SYNONYMOUS_CODING	0.000457875	0	1
1	19518868	T	C	SNP		UBR4	NON_SYNONYMOUS_CODING	0.000457875	0	1
1	21573802	C	T	SNP		ECE1	NON_SYNONYMOUS_CODING	0.000457875	0	1
1	21582559	G	A	SNP	rs139716196	ECE1	NON_SYNONYMOUS_CODING	0.000457875	0	1
1	21890587	G	A	SNP		ALPL	NON_SYNONYMOUS_CODING	0.000457875	0	1
1	22155561	G	C	SNP	rs140403186	HSPG2	NON_SYNONYMOUS_CODING	0.003663	0	8
1	22158219	C	T	SNP	rs185442868	HSPG2	NON_SYNONYMOUS_CODING	0.00137363	0	3
1	22158989	G	A	SNP	rs114342311	HSPG2	NON_SYNONYMOUS_CODING	0.000457875	0	1
1	22161304	G	A	SNP	rs2270699	HSPG2	NON_SYNONYMOUS_CODING	0.00869963	0	19
1	22161394	C	T	SNP	rs143543800	HSPG2	NON_SYNONYMOUS_CODING	0.0018315	0	4
1	22161432	G	T	SNP	rs144411636	HSPG2	NON_SYNONYMOUS_CODING	0.000457875	0	1
1	22168068	C	T	SNP	rs183249750	HSPG2	NON_SYNONYMOUS_CODING	0.000457875	0	1
1	22173967	G	A	SNP	rs142458572	HSPG2	NON_SYNONYMOUS_CODING	0.000457875	0	1
1	22178101	C	T	SNP	rs140476180	HSPG2	NON_SYNONYMOUS_CODING	0.0018315	0	4
1	22182115	G	A	SNP	rs2229474	HSPG2	NON_SYNONYMOUS_CODING	0.00412088	0	9
1	22183822	G	A	SNP	rs150937055	HSPG2	NON_SYNONYMOUS_CODING	0.000915751	0	2
1	22188532	G	A	SNP	rs183329264	HSPG2	NON_SYNONYMOUS_CODING	0.000457875	0	1
1	22190661	C	T	SNP	rs185227881	HSPG2	NON_SYNONYMOUS_CODING	0.000457875	0	1
1	22192290	C	T	SNP	rs146184130	HSPG2	NON_SYNONYMOUS_CODING	0.000915751	0	2
1	22199175	G	C	SNP	rs10917058	HSPG2	NON_SYNONYMOUS_CODING	0.00549451	0	12
1	22202228	G	A	SNP	rs145498664	HSPG2	NON_SYNONYMOUS_CODING	0.000457875	0	1
1	22202856	T	G	SNP	rs62618730	HSPG2	NON_SYNONYMOUS_CODING	0.0105311	1	21
1	22205601	T	C	SNP	rs143736974	HSPG2	NON_SYNONYMOUS_CODING	0.0018315	0	4
1	22206617	C	T	SNP	rs145476116	HSPG2	NON_SYNONYMOUS_CODING	0.00228938	0	5
1	22206977	C	T	SNP	rs143669458	HSPG2	NON_SYNONYMOUS_CODING	0.000915751	0	2
1	22211881	C	T	SNP	rs185357497	HSPG2	NON_SYNONYMOUS_CODING	0.000457875	0	1
1	22446722	C	T	SNP		WNT4	NON_SYNONYMOUS_CODING	0.000915751	0	2
1	23385605	T	C	SNP		KDM1A	NON_SYNONYMOUS_CODING	0.000457875	0	1
1	23417742	G	A	SNP	rs75606656	LUZP1	NON_SYNONYMOUS_CODING	0.000457875	0	1
1	23417754	C	G	SNP	rs183227574	LUZP1	NON_SYNONYMOUS_CODING	0.000457875	0	1
1	23420219	A	G	SNP	rs184936612	LUZP1	NON_SYNONYMOUS_CODING	0.000457875	0	1
1	24077451	C	T	SNP	rs2235541	TCEB3	NON_SYNONYMOUS_CODING	0.0700549	9	135
1	24082402	G	A	SNP		TCEB3	NON_SYNONYMOUS_CODING	0.000915751	0	2
1	24137278	C	A	SNP	rs193215940	HMGCL	NON_SYNONYMOUS_CODING	0.000457875	0	1
1	24140683	C	T	SNP		HMGCL	NON_SYNONYMOUS_CODING	0.000457875	0	1
1	24143241	A	T	SNP	rs142511224	HMGCL	NON_SYNONYMOUS_CODING	0.000457875	0	1
1	24669457	C	T	SNP	rs41268753	GRHL3	NON_SYNONYMOUS_CODING	0.0137363	0	30
1	25228900	C	T	SNP		RUNX3	NON_SYNONYMOUS_CODING	0.000457875	0	1
1	25291010	A	T	SNP	rs6672420	RUNX3	NON_SYNONYMOUS_CODING	0.54533	317	557
1	25291055	G	A	SNP	rs193187661	RUNX3	NON_SYNONYMOUS_CODING	0.000457875	0	1
1	26752831	T	A	SNP		LIN28A	NON_SYNONYMOUS_CODING	0.000915751	0	2
1	27101495	C	T	SNP		ARID1A	NON_SYNONYMOUS_CODING	0.000457875	0	1
1	27190208	C	G	SNP		SFN	NON_SYNONYMOUS_CODING	0.000457875	0	1
1	27440499	C	T	SNP		SLC9A1	NON_SYNONYMOUS_CODING	0.000457875	0	1
1	27744899	C	T	SNP		WASF2	NON_SYNONYMOUS_CODING	0.000457875	0	1
1	28785665	C	T	SNP	rs183265219	PHACTR4	NON_SYNONYMOUS_CODING	0.000457875	0	1
1	28807116	G	A	SNP	rs147207733	PHACTR4	NON_SYNONYMOUS_CODING	0.000457875	0	1
1	32800529	G	A	SNP	rs187168243	MARCKSL1	NON_SYNONYMOUS_CODING	0.00137363	0	3
1	35222995	C	T	SNP	rs116644255	GJB5	NON_SYNONYMOUS_CODING	0.000457875	0	1
1	35223025	C	T	SNP	rs112931204	GJB5	NON_SYNONYMOUS_CODING	0.00549451	0	12
1	35223502	G	A	SNP		GJB5	NON_SYNONYMOUS_CODING	0.000457875	0	1
1	35223509	C	T	SNP	rs146111167	GJB5	NON_SYNONYMOUS_CODING	0.00137363	0	3
1	35250457	C	T	SNP	rs1805063	GJB3	NON_SYNONYMOUS_CODING	0.014652	1	30
1	35250892	T	G	SNP	rs80297119	GJB3	NON_SYNONYMOUS_CODING	0.003663	0	8
1	35250910	G	A	SNP	rs74315318	GJB3	NON_SYNONYMOUS_CODING	0.0018315	0	4
1	36023817	C	T	SNP		NCDN	NON_SYNONYMOUS_CODING	0.000915751	0	2
1	36026321	A	G	SNP	rs188751865	NCDN	NON_SYNONYMOUS_CODING	0.000457875	0	1
1	36026765	A	G	SNP		NCDN	NON_SYNONYMOUS_CODING	0.000457875	0	1
1	36030896	G	A	SNP	rs147694879	NCDN	NON_SYNONYMOUS_CODING	0.000457875	0	1
1	38158684	A	G	SNP		CDCA8	NON_SYNONYMOUS_CODING	0.000457875	0	1
1	38281179	C	G	SNP		MTF1	NON_SYNONYMOUS_CODING	0.000457875	0	1
1	38322931	G	A	SNP	rs193166151	MTF1	NON_SYNONYMOUS_CODING	0.000457875	0	1
1	39549924	C	T	SNP	rs186743740	MACF1	NON_SYNONYMOUS_CODING	0.000457875	0	1
1	39788664	G	A	SNP	rs148253091	MACF1	NON_SYNONYMOUS_CODING	0.000457875	0	1
1	39797491	G	A	SNP	rs117326819	MACF1	NON_SYNONYMOUS_CODING	0.00503663	0	11
1	39797601	G	A	SNP	rs146796155	MACF1	NON_SYNONYMOUS_CODING	0.000457875	0	1
1	39797713	C	T	SNP		MACF1	NON_SYNONYMOUS_CODING	0.000457875	0	1
1	39799912	C	T	SNP	rs75770915	MACF1	NON_SYNONYMOUS_CODING	0.0444139	5	87
1	39851275	C	T	SNP	rs187312070	MACF1	NON_SYNONYMOUS_CODING	0.000457875	0	1
1	39852996	C	T	SNP	rs188910967	MACF1	NON_SYNONYMOUS_CODING	0.000457875	0	1
1	39853893	C	T	SNP	rs184827427	MACF1	NON_SYNONYMOUS_CODING	0.000457875	0	1
1	39889709	C	T	SNP		MACF1	NON_SYNONYMOUS_CODING	0.000457875	0	1
1	39889812	A	T	SNP		MACF1	NON_SYNONYMOUS_CODING	0.000457875	0	1
1	39893177	C	T	SNP	rs150229499	MACF1	NON_SYNONYMOUS_CODING	0.000915751	0	2
1	39893281	C	T	SNP	rs78918472	MACF1	NON_SYNONYMOUS_CODING	0.00274725	1	4
1	39898283	G	A	SNP	rs144615050	MACF1	NON_SYNONYMOUS_CODING	0.00549451	0	12
1	39900188	T	C	SNP		MACF1	NON_SYNONYMOUS_CODING	0.000457875	0	1
1	39901342	A	G	SNP		MACF1	NON_SYNONYMOUS_CODING	0.000457875	0	1
1	39903620	C	T	SNP		MACF1	NON_SYNONYMOUS_CODING	0.000457875	0	1
1	39905012	G	A	SNP		MACF1	NON_SYNONYMOUS_CODING	0.000457875	0	1
1	39910350	T	C	SNP		MACF1	NON_SYNONYMOUS_CODING	0.000457875	0	1
1	39917864	G	A	SNP	rs146089082	MACF1	NON_SYNONYMOUS_CODING	0.000457875	0	1
1	39917967	C	T	SNP	rs2296174	MACF1	NON_SYNONYMOUS_CODING	0.000457875	0	1
1	39918417	C	T	SNP	rs180745507	MACF1	NON_SYNONYMOUS_CODING	0.000457875	0	1
1	39919502	A	G	SNP	rs12068423	MACF1	NON_SYNONYMOUS_CODING	0.00549451	0	12
1	39924151	G	A	SNP	rs188161549	MACF1	NON_SYNONYMOUS_CODING	0.000915751	0	2
1	40226102	C	T	SNP		BMP8B	NON_SYNONYMOUS_CODING	0.00137363	0	3
1	40226134	C	T	SNP	rs41267039	BMP8B	NON_SYNONYMOUS_CODING	0.00961538	0	21
1	40226135	G	A	SNP	rs138043926	BMP8B	NON_SYNONYMOUS_CODING	0.00137363	0	3
1	40230385	G	A	SNP		BMP8B	NON_SYNONYMOUS_CODING	0.00915751	0	20
1	40758225	C	T	SNP	rs116771294	ZMPSTE24	NON_SYNONYMOUS_CODING	0.000915751	0	2
1	43770936	G	A	SNP		TIE1	NON_SYNONYMOUS_CODING	0.000457875	0	1
1	43775107	G	A	SNP		TIE1	NON_SYNONYMOUS_CODING	0.000457875	0	1
1	43777354	C	G	SNP		TIE1	NON_SYNONYMOUS_CODING	0.000457875	0	1
1	43782921	C	T	SNP		TIE1	NON_SYNONYMOUS_CODING	0.000457875	0	1
1	43783594	C	A	SNP	rs142920214	TIE1	NON_SYNONYMOUS_CODING	0.000457875	0	1
1	43785184	A	G	SNP	rs185150397	TIE1	NON_SYNONYMOUS_CODING	0.000457875	0	1
1	43787367	G	A	SNP	rs34993202	TIE1	NON_SYNONYMOUS_CODING	0.000915751	0	2
1	43826252	A	G	SNP	rs190674570	CDC20	NON_SYNONYMOUS_CODING	0.000457875	0	1
1	43868903	G	A	SNP		SZT2	NON_SYNONYMOUS_CODING	0.000457875	0	1
1	43893723	C	T	SNP		SZT2	NON_SYNONYMOUS_CODING	0.000457875	0	1
1	43896406	C	T	SNP	rs79351309	SZT2	NON_SYNONYMOUS_CODING	0.000915751	0	2
1	43897496	G	A	SNP	rs147797700	SZT2	NON_SYNONYMOUS_CODING	0.0114469	0	25
1	43898749	G	A	SNP		SZT2	NON_SYNONYMOUS_CODING	0.000457875	0	1
1	43898750	G	A	SNP		SZT2	NON_SYNONYMOUS_CODING	0.000457875	0	1
1	43902938	C	T	SNP	rs145778661	SZT2	NON_SYNONYMOUS_CODING	0.000457875	0	1
1	43906901	G	A	SNP	rs139626497	SZT2	NON_SYNONYMOUS_CODING	0.00137363	0	3
1	43907176	C	T	SNP		SZT2	NON_SYNONYMOUS_CODING	0.000457875	0	1
1	43908593	G	A	SNP		SZT2	NON_SYNONYMOUS_CODING	0.000457875	0	1
1	43909301	C	G	SNP		SZT2	NON_SYNONYMOUS_CODING	0.000457875	0	1
1	43909464	G	A	SNP		SZT2	NON_SYNONYMOUS_CODING	0.000457875	0	1
1	43911605	G	T	SNP		SZT2	NON_SYNONYMOUS_CODING	0.000457875	0	1
1	43912680	C	T	SNP	rs148633601	SZT2	NON_SYNONYMOUS_CODING	0.000457875	0	1
1	43913531	A	G	SNP	rs143392721	SZT2	NON_SYNONYMOUS_CODING	0.000457875	0	1
1	43913629	C	T	SNP	rs185846754	SZT2	NON_SYNONYMOUS_CODING	0.000457875	0	1
1	43914066	C	T	SNP		SZT2	NON_SYNONYMOUS_CODING	0.000457875	0	1
1	44467986	G	A	SNP	rs148166342	SLC6A9	NON_SYNONYMOUS_CODING	0.0018315	0	4
1	44468042	G	A	SNP		SLC6A9	NON_SYNONYMOUS_CODING	0.000457875	0	1
1	44684118	C	T	SNP	rs192276687	DMAP1	NON_SYNONYMOUS_CODING	0.000457875	0	1
1	45479387	A	G	SNP	rs189411788	UROD	NON_SYNONYMOUS_CODING	0.000457875	0	1
1	45480508	G	A	SNP		UROD	NON_SYNONYMOUS_CODING	0.000457875	0	1
1	46082061	C	G	SNP		NASP	NON_SYNONYMOUS_CODING	0.000457875	0	1
1	46655145	G	A	SNP		POMGNT1	NON_SYNONYMOUS_CODING	0.000457875	0	1
1	46660029	G	A	SNP		POMGNT1	NON_SYNONYMOUS_CODING	0.000457875	0	1
1	46978132	C	T	SNP	rs181379491	DMBX1	NON_SYNONYMOUS_CODING	0.000457875	0	1
1	47716861	C	T	SNP	rs142282148	STIL	NON_SYNONYMOUS_CODING	0.000457875	0	1
1	47716954	G	A	SNP		STIL	NON_SYNONYMOUS_CODING	0.000457875	0	1
1	47717319	G	T	SNP	rs114431636	STIL	NON_SYNONYMOUS_CODING	0.000915751	0	2
1	47717418	G	A	SNP	rs190918041	STIL	NON_SYNONYMOUS_CODING	0.000457875	0	1
1	47725974	C	A	SNP	rs144586803	STIL	NON_SYNONYMOUS_CODING	0.0018315	0	4
1	47737769	C	T	SNP	rs149697952	STIL	NON_SYNONYMOUS_CODING	0.00137363	0	3
1	47753296	C	G	SNP	rs184044615	STIL	NON_SYNONYMOUS_CODING	0.000915751	0	2
1	47765594	T	A	SNP	rs145383640	STIL	NON_SYNONYMOUS_CODING	0.000457875	0	1
1	47767375	C	A	SNP	rs143587840	STIL	NON_SYNONYMOUS_CODING	0.000915751	0	2
1	51323615	T	G	SNP		FAF1	NON_SYNONYMOUS_CODING	0.000457875	0	1
1	52344119	T	G	SNP	rs116992992	NRD1	NON_SYNONYMOUS_CODING	0.000457875	0	1
1	54722828	G	A	SNP		SSBP3	NON_SYNONYMOUS_CODING	0.000457875	0	1
1	55319263	G	A	SNP		DHCR24	NON_SYNONYMOUS_CODING	0.000457875	0	1
1	55337220	C	T	SNP		DHCR24	NON_SYNONYMOUS_CODING	0.000457875	0	1
1	55341645	C	T	SNP	rs138933459	DHCR24	NON_SYNONYMOUS_CODING	0.00228938	0	5
1	55464869	G	A	SNP		BSND	NON_SYNONYMOUS_CODING	0.000457875	0	1
1	55464875	A	G	SNP		BSND	NON_SYNONYMOUS_CODING	0.000457875	0	1
1	55464881	C	T	SNP		BSND	NON_SYNONYMOUS_CODING	0.000457875	0	1
1	55474231	G	A	SNP	rs180858237	BSND	NON_SYNONYMOUS_CODING	0.000457875	0	1
1	56962339	C	T	SNP	rs182999910	PPAP2B	NON_SYNONYMOUS_CODING	0.000457875	0	1
1	64515548	C	T	SNP		ROR1	NON_SYNONYMOUS_CODING	0.000457875	0	1
1	65311209	G	A	SNP	rs117679986	JAK1	NON_SYNONYMOUS_CODING	0.000915751	0	2
1	65312368	C	T	SNP	rs149968614	JAK1	NON_SYNONYMOUS_CODING	0.00137363	0	3
1	65313339	C	A	SNP		JAK1	NON_SYNONYMOUS_CODING	0.000457875	0	1
1	65852556	G	A	SNP		DNAJC6	NON_SYNONYMOUS_CODING	0.000457875	0	1
1	68614331	G	A	SNP	rs183229421	WLS	NON_SYNONYMOUS_CODING	0.000457875	0	1
1	85486869	T	A	SNP		MCOLN3	NON_SYNONYMOUS_CODING	0.000457875	0	1
1	85510889	T	G	SNP		MCOLN3	NON_SYNONYMOUS_CODING	0.000457875	0	1
1	85733527	G	A	SNP		BCL10	NON_SYNONYMOUS_CODING	0.000457875	0	1
1	85736387	C	T	SNP	rs187744101	BCL10	NON_SYNONYMOUS_CODING	0.000457875	0	1
1	85816136	C	T	SNP	rs147415500	DDAH1	NON_SYNONYMOUS_CODING	0.00137363	0	3
1	85817226	T	G	SNP		DDAH1	NON_SYNONYMOUS_CODING	0.000457875	0	1
1	86048218	A	G	SNP		CYR61	NON_SYNONYMOUS_CODING	0.000457875	0	1
1	86048526	C	G	SNP	rs148330006	CYR61	NON_SYNONYMOUS_CODING	0.00274725	0	6
1	86048553	C	T	SNP		CYR61	NON_SYNONYMOUS_CODING	0.000457875	0	1
1	87570344	T	G	SNP	rs144914615	HS2ST1	NON_SYNONYMOUS_CODING	0.000457875	0	1
1	91180193	C	T	SNP		BARHL2	NON_SYNONYMOUS_CODING	0.000457875	0	1
1	91182161	G	A	SNP		BARHL2	NON_SYNONYMOUS_CODING	0.000457875	0	1
1	91985824	G	C	SNP		CDC7	NON_SYNONYMOUS_CODING	0.000457875	0	1
1	92149324	G	A	SNP	rs188809339	TGFBR3	NON_SYNONYMOUS_CODING	0.000457875	0	1
1	92149333	G	A	SNP		TGFBR3	NON_SYNONYMOUS_CODING	0.000457875	0	1
1	92161307	C	T	SNP	rs141883791	TGFBR3	NON_SYNONYMOUS_CODING	0.00137363	0	3
1	92185536	C	G	SNP	rs149771979	TGFBR3	NON_SYNONYMOUS_CODING	0.000457875	0	1
1	92195428	G	A	SNP	rs150076618	TGFBR3	NON_SYNONYMOUS_CODING	0.000457875	0	1
1	92200389	A	G	SNP	rs186259544	TGFBR3	NON_SYNONYMOUS_CODING	0.000457875	0	1
1	94997919	T	C	SNP		F3	NON_SYNONYMOUS_CODING	0.000457875	0	1
1	95005876	T	C	SNP	rs188147457	F3	NON_SYNONYMOUS_CODING	0.000457875	0	1
1	100681560	C	A	SNP		DBT	NON_SYNONYMOUS_CODING	0.000457875	0	1
1	100684217	T	C	SNP		DBT	NON_SYNONYMOUS_CODING	0.000457875	0	1
1	101198055	G	A	SNP		VCAM1	NON_SYNONYMOUS_CODING	0.000457875	0	1
1	101705231	C	T	SNP	rs138494026	S1PR1	NON_SYNONYMOUS_CODING	0.000457875	0	1
1	103354135	G	C	SNP	rs139064549	COL11A1	NON_SYNONYMOUS_CODING	0.00412088	0	9
1	103496754	T	C	SNP	rs141304474	COL11A1	NON_SYNONYMOUS_CODING	0.00137363	0	3
1	103540265	G	A	SNP	rs184606223	COL11A1	NON_SYNONYMOUS_CODING	0.000915751	0	2
1	109350079	T	A	SNP		STXBP3	NON_SYNONYMOUS_CODING	0.000457875	0	1
1	110459982	G	A	SNP		CSF1	NON_SYNONYMOUS_CODING	0.000457875	0	1
1	110882107	C	T	SNP		RBM15	NON_SYNONYMOUS_CODING	0.000915751	0	2
1	110882272	G	A	SNP		RBM15	NON_SYNONYMOUS_CODING	0.000915751	0	2
1	110882308	C	G	SNP	rs186544159	RBM15	NON_SYNONYMOUS_CODING	0.000457875	0	1
1	111147049	C	G	SNP		KCNA2	NON_SYNONYMOUS_CODING	0.000457875	0	1
1	111892775	G	C	SNP		C1orf88	NON_SYNONYMOUS_CODING	0.000457875	0	1
1	111892831	A	T	SNP	rs149188444	C1orf88	NON_SYNONYMOUS_CODING	0.000915751	0	2
1	112238006	C	T	SNP	rs183128692	RAP1A	NON_SYNONYMOUS_CODING	0.000457875	0	1
1	112302035	C	G	SNP	rs141366359	DDX20	NON_SYNONYMOUS_CODING	0.000457875	0	1
1	112303149	C	G	SNP		DDX20	NON_SYNONYMOUS_CODING	0.000457875	0	1
1	114449705	A	G	SNP		DCLRE1B	NON_SYNONYMOUS_CODING	0.000457875	0	1
1	115829178	C	T	SNP	rs11466111	NGF	NON_SYNONYMOUS_CODING	0.00503663	0	11
1	115829374	C	G	SNP	rs181255687	NGF	NON_SYNONYMOUS_CODING	0.000915751	0	2
1	116931606	G	C	SNP		ATP1A1	NON_SYNONYMOUS_CODING	0.000457875	0	1
1	118042127	G	A	SNP		MAN1A2	NON_SYNONYMOUS_CODING	0.000457875	0	1
1	119441695	C	T	SNP	rs141002143	TBX15	NON_SYNONYMOUS_CODING	0.0018315	0	4
1	119467357	G	T	SNP		TBX15	NON_SYNONYMOUS_CODING	0.000457875	0	1
1	119469161	T	G	SNP		TBX15	NON_SYNONYMOUS_CODING	0.000457875	0	1
1	120254670	G	C	SNP		PHGDH	NON_SYNONYMOUS_CODING	0.000457875	0	1
1	120263880	G	T	SNP		PHGDH	NON_SYNONYMOUS_CODING	0.000457875	0	1
1	120266004	C	G	SNP	rs182600362	PHGDH	NON_SYNONYMOUS_CODING	0.000457875	0	1
1	120277956	G	T	SNP		PHGDH	NON_SYNONYMOUS_CODING	0.000915751	0	2
1	120278017	C	T	SNP		PHGDH	NON_SYNONYMOUS_CODING	0.000915751	0	2
1	120458122	A	T	SNP		NOTCH2	NON_SYNONYMOUS_CODING	0.000915751	0	2
1	120458579	G	A	SNP	rs147522485	NOTCH2	NON_SYNONYMOUS_CODING	0.000915751	0	2
1	120458866	T	C	SNP	rs35216058	NOTCH2	NON_SYNONYMOUS_CODING	0.0018315	0	4
1	120460307	C	T	SNP	rs142978073	NOTCH2	NON_SYNONYMOUS_CODING	0.000457875	0	1
1	120462908	G	A	SNP		NOTCH2	NON_SYNONYMOUS_CODING	0.000457875	0	1
1	120496286	A	T	SNP		NOTCH2	NON_SYNONYMOUS_CODING	0.000457875	0	1
1	147231061	C	A	SNP	rs121434557	GJA5	NON_SYNONYMOUS_CODING	0.000457875	0	1
1	147231148	C	T	SNP	rs150906806	GJA5	NON_SYNONYMOUS_CODING	0.000457875	0	1
1	149881036	G	A	SNP		SV2A	NON_SYNONYMOUS_CODING	0.000457875	0	1
1	149885229	T	A	SNP		SV2A	NON_SYNONYMOUS_CODING	0.000457875	0	1
1	150238593	G	C	SNP	rs74126634	APH1A	NON_SYNONYMOUS_CODING	0.003663	0	8
1	150300845	C	T	SNP		PRPF3	NON_SYNONYMOUS_CODING	0.000457875	0	1
1	150923100	C	A	SNP	rs115474010	SETDB1	NON_SYNONYMOUS_CODING	0.000915751	0	2
1	150923356	G	A	SNP		SETDB1	NON_SYNONYMOUS_CODING	0.000457875	0	1
1	151237958	G	A	SNP	rs185570531	PSMD4	NON_SYNONYMOUS_CODING	0.000915751	0	2
1	151655838	G	C	SNP	rs138859961	SNX27	NON_SYNONYMOUS_CODING	0.00228938	0	5
1	152275523	G	A	SNP	rs141145933	FLG	NON_SYNONYMOUS_CODING	0.000457875	0	1
1	152275883	C	A	SNP		FLG	NON_SYNONYMOUS_CODING	0.000915751	0	2
1	152277239	G	A	SNP	rs111486002	FLG	NON_SYNONYMOUS_CODING	0.0105311	2	19
1	152277391	G	A	SNP	rs143319310	FLG	NON_SYNONYMOUS_CODING	0.000915751	0	2
1	152277554	G	A	SNP	rs35621145	FLG	NON_SYNONYMOUS_CODING	0.0215201	2	43
1	152277640	C	A	SNP		FLG	NON_SYNONYMOUS_CODING	0.000457875	0	1
1	152279668	G	C	SNP	rs182787187	FLG	NON_SYNONYMOUS_CODING	0.00320513	0	7
1	152280265	C	G	SNP	rs71625202	FLG	NON_SYNONYMOUS_CODING	0.250458	82	383
1	152280347	C	T	SNP	rs139476473	FLG	NON_SYNONYMOUS_CODING	0.197802	25	382
1	152281764	T	A	SNP	rs183282325	FLG	NON_SYNONYMOUS_CODING	0.000457875	0	1
1	152281988	A	G	SNP		FLG	NON_SYNONYMOUS_CODING	0.00137363	0	3
1	152282500	G	T	SNP	rs184838337	FLG	NON_SYNONYMOUS_CODING	0.000457875	0	1
1	152284783	G	C	SNP		FLG	NON_SYNONYMOUS_CODING	0.00137363	0	3
1	152284903	G	T	SNP	rs112822174	FLG	NON_SYNONYMOUS_CODING	0.00274725	0	6
1	152284948	G	A	SNP		FLG	NON_SYNONYMOUS_CODING	0.000915751	0	2
1	152285981	G	A	SNP	rs184361545	FLG	NON_SYNONYMOUS_CODING	0.000457875	0	1
1	152286178	G	T	SNP		FLG	NON_SYNONYMOUS_CODING	0.000457875	0	1
1	152287084	T	A	SNP		FLG	NON_SYNONYMOUS_CODING	0.000457875	0	1
1	152287211	G	A	SNP	rs148520067	FLG	NON_SYNONYMOUS_CODING	0.000457875	0	1
1	152287213	T	C	SNP	rs115489580	FLG	NON_SYNONYMOUS_CODING	0.010989	2	20
1	154141800	G	C	SNP	rs186253666	TPM3	NON_SYNONYMOUS_CODING	0.000457875	0	1
1	154562778	A	G	SNP		ADAR	NON_SYNONYMOUS_CODING	0.000457875	0	1
1	154574541	G	C	SNP	rs145588689	ADAR	NON_SYNONYMOUS_CODING	0.000915751	0	2
1	154574600	T	C	SNP		ADAR	NON_SYNONYMOUS_CODING	0.000915751	0	2
1	154574778	G	A	SNP		ADAR	NON_SYNONYMOUS_CODING	0.000457875	0	1
1	154574954	G	A	SNP	rs187076847	ADAR	NON_SYNONYMOUS_CODING	0.000457875	0	1
1	154931757	T	A	SNP	rs141722381	PYGO2	NON_SYNONYMOUS_CODING	0.00595238	0	13
1	154942995	A	T	SNP	rs189263031	SHC1	NON_SYNONYMOUS_CODING	0.000915751	0	2
1	155699032	G	T	SNP	rs57692591	DAP3	NON_SYNONYMOUS_CODING	0.00778388	0	17
1	156281986	C	T	SNP	rs183770409	CCT3	NON_SYNONYMOUS_CODING	0.000457875	0	1
1	156290740	G	A	SNP	rs117257924	CCT3	NON_SYNONYMOUS_CODING	0.000457875	0	1
1	156303389	G	A	SNP		CCT3	NON_SYNONYMOUS_CODING	0.000457875	0	1
1	156305643	T	G	SNP	rs192209372	CCT3	NON_SYNONYMOUS_CODING	0.000457875	0	1
1	156639365	C	G	SNP	rs189268576	NES	NON_SYNONYMOUS_CODING	0.000457875	0	1
1	156639668	C	T	SNP		NES	NON_SYNONYMOUS_CODING	0.000457875	0	1
1	156639775	G	T	SNP		NES	NON_SYNONYMOUS_CODING	0.000457875	0	1
1	156642118	T	A	SNP		NES	NON_SYNONYMOUS_CODING	0.000457875	0	1
1	156646306	G	T	SNP		NES	NON_SYNONYMOUS_CODING	0.000457875	0	1
1	156646325	C	G	SNP		NES	NON_SYNONYMOUS_CODING	0.000457875	0	1
1	156838353	G	A	SNP		NTRK1	NON_SYNONYMOUS_CODING	0.000457875	0	1
1	156843514	C	T	SNP	rs137994522	NTRK1	NON_SYNONYMOUS_CODING	0.00228938	0	5
1	156846235	G	A	SNP		NTRK1	NON_SYNONYMOUS_CODING	0.000457875	0	1
1	156848918	C	T	SNP	rs6336	NTRK1	NON_SYNONYMOUS_CODING	0.0187729	0	41
1	156849128	G	T	SNP		NTRK1	NON_SYNONYMOUS_CODING	0.000457875	0	1
1	158045965	G	A	SNP	rs191487619	KIRREL	NON_SYNONYMOUS_CODING	0.00274725	0	6
1	158058158	G	A	SNP		KIRREL	NON_SYNONYMOUS_CODING	0.000457875	0	1
1	158581131	A	G	SNP	rs144692310	SPTA1	NON_SYNONYMOUS_CODING	0.0018315	0	4
1	158583650	C	T	SNP	rs138732899	SPTA1	NON_SYNONYMOUS_CODING	0.00549451	0	12
1	158587833	C	G	SNP	rs187749998	SPTA1	NON_SYNONYMOUS_CODING	0.000457875	0	1
1	158589120	C	T	SNP		SPTA1	NON_SYNONYMOUS_CODING	0.000457875	0	1
1	158589121	G	A	SNP	rs41273519	SPTA1	NON_SYNONYMOUS_CODING	0.0018315	0	4
1	158605725	G	A	SNP	rs116959874	SPTA1	NON_SYNONYMOUS_CODING	0.00228938	0	5
1	158607919	A	G	SNP	rs182430449	SPTA1	NON_SYNONYMOUS_CODING	0.000457875	0	1
1	158612244	A	T	SNP		SPTA1	NON_SYNONYMOUS_CODING	0.000457875	0	1
1	158612756	G	A	SNP	rs34973695	SPTA1	NON_SYNONYMOUS_CODING	0.0114469	0	25
1	158615075	A	G	SNP		SPTA1	NON_SYNONYMOUS_CODING	0.000457875	0	1
1	158615292	C	A	SNP	rs34214405	SPTA1	NON_SYNONYMOUS_CODING	0.00869963	0	19
1	158618345	C	T	SNP	rs148714399	SPTA1	NON_SYNONYMOUS_CODING	0.000457875	0	1
1	158621236	C	G	SNP	rs35733059	SPTA1	NON_SYNONYMOUS_CODING	0.00412088	0	9
1	158622298	C	A	SNP	rs142379038	SPTA1	NON_SYNONYMOUS_CODING	0.000457875	0	1
1	158627464	C	T	SNP	rs140291959	SPTA1	NON_SYNONYMOUS_CODING	0.000457875	0	1
1	158636253	T	G	SNP		SPTA1	NON_SYNONYMOUS_CODING	0.000457875	0	1
1	158641161	G	A	SNP	rs184260027	SPTA1	NON_SYNONYMOUS_CODING	0.000457875	0	1
1	158650431	A	G	SNP		SPTA1	NON_SYNONYMOUS_CODING	0.000915751	0	2
1	160011281	G	A	SNP		KCNJ10	NON_SYNONYMOUS_CODING	0.000457875	0	1
1	160011395	C	T	SNP		KCNJ10	NON_SYNONYMOUS_CODING	0.000457875	0	1
1	160011512	G	A	SNP	rs1130183	KCNJ10	NON_SYNONYMOUS_CODING	0.0228938	4	42
1	160097482	G	A	SNP	rs181618883	ATP1A2	NON_SYNONYMOUS_CODING	0.000457875	0	1
1	160323019	C	T	SNP	rs151131279	NCSTN	NON_SYNONYMOUS_CODING	0.000457875	0	1
1	160328035	C	T	SNP		NCSTN	NON_SYNONYMOUS_CODING	0.000457875	0	1
1	160389323	C	G	SNP	rs147526057	VANGL2	NON_SYNONYMOUS_CODING	0.00228938	0	5
1	165173158	C	A	SNP	rs182575654	LMX1A	NON_SYNONYMOUS_CODING	0.000457875	0	1
1	165175158	G	C	SNP	rs186074862	LMX1A	NON_SYNONYMOUS_CODING	0.000457875	0	1
1	167341211	C	T	SNP	rs77105959	POU2F1	NON_SYNONYMOUS_CODING	0.00641026	0	14
1	167400980	G	A	SNP	rs186004179	CD247	NON_SYNONYMOUS_CODING	0.000457875	0	1
1	167402295	C	T	SNP		CD247	NON_SYNONYMOUS_CODING	0.000457875	0	1
1	167407839	G	A	SNP	rs148513413	CD247	NON_SYNONYMOUS_CODING	0.000457875	0	1
1	169483561	T	C	SNP	rs6027	F5	NON_SYNONYMOUS_CODING	0.0489927	6	95
1	169483588	G	A	SNP		F5	NON_SYNONYMOUS_CODING	0.000457875	0	1
1	169484767	A	G	SNP	rs9332701	F5	NON_SYNONYMOUS_CODING	0.0119048	1	24
1	169487673	G	A	SNP		F5	NON_SYNONYMOUS_CODING	0.000915751	0	2
1	169497292	C	T	SNP	rs6026	F5	NON_SYNONYMOUS_CODING	0.00457875	0	10
1	169500056	G	A	SNP		F5	NON_SYNONYMOUS_CODING	0.000457875	0	1
1	169500232	G	A	SNP		F5	NON_SYNONYMOUS_CODING	0.000457875	0	1
1	169505872	A	G	SNP	rs143397427	F5	NON_SYNONYMOUS_CODING	0.000457875	0	1
1	169509691	T	C	SNP		F5	NON_SYNONYMOUS_CODING	0.000457875	0	1
1	169524479	G	C	SNP		F5	NON_SYNONYMOUS_CODING	0.000457875	0	1
1	169529854	T	C	SNP		F5	NON_SYNONYMOUS_CODING	0.000915751	0	2
1	169555513	C	A	SNP	rs184663825	F5	NON_SYNONYMOUS_CODING	0.000915751	0	2
1	173873149	G	A	SNP	rs121909554	SERPINC1	NON_SYNONYMOUS_CODING	0.000457875	0	1
1	173878960	C	T	SNP		SERPINC1	NON_SYNONYMOUS_CODING	0.000457875	0	1
1	173883834	G	A	SNP	rs147266200	SERPINC1	NON_SYNONYMOUS_CODING	0.000457875	0	1
1	173883863	C	T	SNP	rs121909552	SERPINC1	NON_SYNONYMOUS_CODING	0.000915751	0	2
1	179521740	G	A	SNP	rs74315348	NPHS2	NON_SYNONYMOUS_CODING	0.000457875	0	1
1	179526175	G	A	SNP	rs61747727	NPHS2	NON_SYNONYMOUS_CODING	0.0137363	0	30
1	179851707	C	G	SNP		TOR1AIP1	NON_SYNONYMOUS_CODING	0.00228938	0	5
1	180235663	G	A	SNP		LHX4	NON_SYNONYMOUS_CODING	0.000457875	0	1
1	180240541	C	A	SNP	rs145500874	LHX4	NON_SYNONYMOUS_CODING	0.000457875	0	1
1	180243701	A	C	SNP		LHX4	NON_SYNONYMOUS_CODING	0.000915751	0	2
1	183072538	G	T	SNP	rs149354039	LAMC1	NON_SYNONYMOUS_CODING	0.000457875	0	1
1	183072735	G	A	SNP	rs190548389	LAMC1	NON_SYNONYMOUS_CODING	0.000457875	0	1
1	183084729	C	T	SNP		LAMC1	NON_SYNONYMOUS_CODING	0.000915751	0	2
1	183093963	G	A	SNP	rs144284081	LAMC1	NON_SYNONYMOUS_CODING	0.000457875	0	1
1	183093985	C	A	SNP		LAMC1	NON_SYNONYMOUS_CODING	0.000457875	0	1
1	183095352	C	T	SNP		LAMC1	NON_SYNONYMOUS_CODING	0.000457875	0	1
1	183096414	C	T	SNP	rs187054848	LAMC1	NON_SYNONYMOUS_CODING	0.000457875	0	1
1	183096448	G	A	SNP	rs137973348	LAMC1	NON_SYNONYMOUS_CODING	0.000915751	0	2
1	183096522	C	T	SNP	rs146924685	LAMC1	NON_SYNONYMOUS_CODING	0.000457875	0	1
1	183099599	C	T	SNP	rs148780198	LAMC1	NON_SYNONYMOUS_CODING	0.000457875	0	1
1	183099670	G	A	SNP		LAMC1	NON_SYNONYMOUS_CODING	0.000457875	0	1
1	183101599	G	A	SNP		LAMC1	NON_SYNONYMOUS_CODING	0.000457875	0	1
1	183105586	A	G	SNP		LAMC1	NON_SYNONYMOUS_CODING	0.000457875	0	1
1	183177025	G	A	SNP	rs142239173	LAMC2	NON_SYNONYMOUS_CODING	0.000457875	0	1
1	183184690	C	T	SNP	rs11586699	LAMC2	NON_SYNONYMOUS_CODING	0.0453297	9	81
1	183187613	C	T	SNP	rs142335339	LAMC2	NON_SYNONYMOUS_CODING	0.00228938	0	5
1	183192389	C	T	SNP		LAMC2	NON_SYNONYMOUS_CODING	0.000457875	0	1
1	183200177	G	T	SNP	rs146687665	LAMC2	NON_SYNONYMOUS_CODING	0.00274725	0	6
1	183208660	G	A	SNP		LAMC2	NON_SYNONYMOUS_CODING	0.000457875	0	1
1	183209214	G	T	SNP	rs141679163	LAMC2	NON_SYNONYMOUS_CODING	0.000915751	0	2
1	185268931	A	C	SNP	rs143303929	IVNS1ABP	NON_SYNONYMOUS_CODING	0.000457875	0	1
1	185268982	C	A	SNP		IVNS1ABP	NON_SYNONYMOUS_CODING	0.000457875	0	1
1	185270155	C	T	SNP		IVNS1ABP	NON_SYNONYMOUS_CODING	0.000457875	0	1
1	185270216	A	T	SNP		IVNS1ABP	NON_SYNONYMOUS_CODING	0.000457875	0	1
1	197313515	G	C	SNP	rs114913030	CRB1	NON_SYNONYMOUS_CODING	0.000457875	0	1
1	197390147	G	C	SNP	rs114264441	CRB1	NON_SYNONYMOUS_CODING	0.000457875	0	1
1	197390955	T	A	SNP	rs189395222	CRB1	NON_SYNONYMOUS_CODING	0.000457875	0	1
1	198668761	G	C	SNP	rs41269905	PTPRC	NON_SYNONYMOUS_CODING	0.00869963	0	19
1	198703481	A	G	SNP		PTPRC	NON_SYNONYMOUS_CODING	0.000457875	0	1
1	198704373	A	T	SNP	rs185420520	PTPRC	NON_SYNONYMOUS_CODING	0.000457875	0	1
1	198723433	T	C	SNP	rs114970039	PTPRC	NON_SYNONYMOUS_CODING	0.00137363	0	3
1	201009182	A	G	SNP	rs12139527	CACNA1S	NON_SYNONYMOUS_CODING	0.212454	94	276
1	201013548	C	T	SNP		CACNA1S	NON_SYNONYMOUS_CODING	0.000457875	0	1
1	201019587	A	G	SNP		CACNA1S	NON_SYNONYMOUS_CODING	0.000457875	0	1
1	201022387	C	T	SNP	rs138144724	CACNA1S	NON_SYNONYMOUS_CODING	0.00274725	0	6
1	201028417	T	G	SNP	rs139373152	CACNA1S	NON_SYNONYMOUS_CODING	0.0018315	0	4
1	201029787	T	C	SNP	rs184128317	CACNA1S	NON_SYNONYMOUS_CODING	0.000457875	0	1
1	201029944	G	T	SNP	rs80338782	CACNA1S	NON_SYNONYMOUS_CODING	0.000457875	0	1
1	201031082	C	T	SNP		CACNA1S	NON_SYNONYMOUS_CODING	0.000457875	0	1
1	201031612	T	C	SNP		CACNA1S	NON_SYNONYMOUS_CODING	0.000457875	0	1
1	201034980	C	T	SNP	rs76460090	CACNA1S	NON_SYNONYMOUS_CODING	0.000457875	0	1
1	201036040	C	T	SNP		CACNA1S	NON_SYNONYMOUS_CODING	0.000457875	0	1
1	201038623	G	A	SNP		CACNA1S	NON_SYNONYMOUS_CODING	0.00320513	0	7
1	201038725	G	A	SNP	rs148895719	CACNA1S	NON_SYNONYMOUS_CODING	0.000457875	0	1
1	201039417	G	C	SNP		CACNA1S	NON_SYNONYMOUS_CODING	0.000457875	0	1
1	201039502	G	A	SNP	rs190705834	CACNA1S	NON_SYNONYMOUS_CODING	0.000915751	0	2
1	201043650	G	A	SNP	rs35708442	CACNA1S	NON_SYNONYMOUS_CODING	0.00595238	0	13
1	201046205	C	T	SNP	rs4915212	CACNA1S	NON_SYNONYMOUS_CODING	0.00137363	0	3
1	201047133	C	A	SNP	rs150590855	CACNA1S	NON_SYNONYMOUS_CODING	0.000915751	0	2
1	201054602	G	A	SNP	rs150954040	CACNA1S	NON_SYNONYMOUS_CODING	0.0018315	0	4
1	201058391	A	G	SNP	rs35856559	CACNA1S	NON_SYNONYMOUS_CODING	0.00595238	0	13
1	201058502	G	A	SNP	rs186538122	CACNA1S	NON_SYNONYMOUS_CODING	0.000915751	0	2
1	201058543	G	A	SNP		CACNA1S	NON_SYNONYMOUS_CODING	0.000457875	0	1
1	201061111	G	A	SNP		CACNA1S	NON_SYNONYMOUS_CODING	0.000915751	0	2
1	201328348	C	A	SNP		TNNT2	NON_SYNONYMOUS_CODING	0.000457875	0	1
1	201330442	C	T	SNP		TNNT2	NON_SYNONYMOUS_CODING	0.000457875	0	1
1	201333433	C	T	SNP		TNNT2	NON_SYNONYMOUS_CODING	0.000457875	0	1
1	201980277	T	C	SNP	rs143610955	ELF3	NON_SYNONYMOUS_CODING	0.000457875	0	1
1	201981282	C	A	SNP	rs151176873	ELF3	NON_SYNONYMOUS_CODING	0.000457875	0	1
1	202569556	G	C	SNP		SYT2	NON_SYNONYMOUS_CODING	0.000915751	0	2
1	202571074	C	A	SNP	rs185806999	SYT2	NON_SYNONYMOUS_CODING	0.000915751	0	2
1	202571549	C	T	SNP		SYT2	NON_SYNONYMOUS_CODING	0.000457875	0	1
1	203054651	G	A	SNP	rs61745017	MYOG	NON_SYNONYMOUS_CODING	0.0192308	0	42
1	203054845	C	T	SNP		MYOG	NON_SYNONYMOUS_CODING	0.000457875	0	1
1	204379285	G	T	SNP	rs115185900	PPP1R15B	NON_SYNONYMOUS_CODING	0.000457875	0	1
1	204379600	G	A	SNP	rs144269029	PPP1R15B	NON_SYNONYMOUS_CODING	0.0018315	0	4
1	204518437	C	T	SNP		MDM4	NON_SYNONYMOUS_CODING	0.000457875	0	1
1	204924020	C	T	SNP	rs3795564	NFASC	NON_SYNONYMOUS_CODING	0.00641026	0	14
1	204943844	G	A	SNP	rs188695414	NFASC	NON_SYNONYMOUS_CODING	0.00137363	0	3
1	204953167	C	T	SNP		NFASC	NON_SYNONYMOUS_CODING	0.000457875	0	1
1	204955234	C	T	SNP		NFASC	NON_SYNONYMOUS_CODING	0.000915751	0	2
1	205273125	C	T	SNP	rs191742026	NUAK2	NON_SYNONYMOUS_CODING	0.000457875	0	1
1	205277783	G	A	SNP		NUAK2	NON_SYNONYMOUS_CODING	0.000457875	0	1
1	205277804	G	A	SNP		NUAK2	NON_SYNONYMOUS_CODING	0.000457875	0	1
1	205277843	T	G	SNP	rs145449557	NUAK2	NON_SYNONYMOUS_CODING	0.000457875	0	1
1	209790859	G	A	SNP		LAMB3	NON_SYNONYMOUS_CODING	0.00228938	0	5
1	209791341	G	A	SNP	rs2229467	LAMB3	NON_SYNONYMOUS_CODING	0.000915751	0	2
1	209791825	G	A	SNP	rs78303595	LAMB3	NON_SYNONYMOUS_CODING	0.000457875	0	1
1	209795917	G	C	SNP		LAMB3	NON_SYNONYMOUS_CODING	0.000457875	0	1
1	209795950	G	A	SNP		LAMB3	NON_SYNONYMOUS_CODING	0.000457875	0	1
1	209797055	A	G	SNP		LAMB3	NON_SYNONYMOUS_CODING	0.000457875	0	1
1	209799260	C	A	SNP		LAMB3	NON_SYNONYMOUS_CODING	0.000457875	0	1
1	209800774	G	A	SNP	rs61734494	LAMB3	NON_SYNONYMOUS_CODING	0.00228938	0	5
1	209800865	G	A	SNP		LAMB3	NON_SYNONYMOUS_CODING	0.000915751	0	2
1	209800883	A	G	SNP		LAMB3	NON_SYNONYMOUS_CODING	0.000457875	0	1
1	209801491	C	T	SNP	rs189196778	LAMB3	NON_SYNONYMOUS_CODING	0.000457875	0	1
1	209803115	G	A	SNP	rs140336145	LAMB3	NON_SYNONYMOUS_CODING	0.000457875	0	1
1	209803992	G	A	SNP		LAMB3	NON_SYNONYMOUS_CODING	0.000457875	0	1
1	209804028	C	A	SNP		LAMB3	NON_SYNONYMOUS_CODING	0.00137363	0	3
1	209807799	C	A	SNP		LAMB3	NON_SYNONYMOUS_CODING	0.000457875	0	1
1	209807877	A	C	SNP	rs192538322	LAMB3	NON_SYNONYMOUS_CODING	0.000457875	0	1
1	209823425	G	A	SNP		LAMB3	NON_SYNONYMOUS_CODING	0.000457875	0	1
1	210761333	C	T	SNP	rs191150462	HHAT	NON_SYNONYMOUS_CODING	0.000457875	0	1
1	210796943	T	G	SNP		HHAT	NON_SYNONYMOUS_CODING	0.000457875	0	1
1	210847696	G	T	SNP	rs145943928	HHAT	NON_SYNONYMOUS_CODING	0.00869963	0	19
1	211751509	G	C	SNP		SLC30A1	NON_SYNONYMOUS_CODING	0.000457875	0	1
1	212276194	C	T	SNP		DTL	NON_SYNONYMOUS_CODING	0.000457875	0	1
1	212276212	A	G	SNP		DTL	NON_SYNONYMOUS_CODING	0.000457875	0	1
1	214169957	G	T	SNP		PROX1	NON_SYNONYMOUS_CODING	0.000457875	0	1
1	221053344	A	G	SNP		HLX	NON_SYNONYMOUS_CODING	0.000457875	0	1
1	223933131	G	A	SNP	rs147235023	CAPN2	NON_SYNONYMOUS_CODING	0.000915751	0	2
1	223934845	C	G	SNP	rs140704789	CAPN2	NON_SYNONYMOUS_CODING	0.000457875	0	1
1	223938625	C	T	SNP	rs149096348	CAPN2	NON_SYNONYMOUS_CODING	0.00137363	0	3
1	223940635	C	T	SNP	rs145466296	CAPN2	NON_SYNONYMOUS_CODING	0.00137363	0	3
1	223947060	G	A	SNP		CAPN2	NON_SYNONYMOUS_CODING	0.000457875	0	1
1	223957586	T	C	SNP	rs192780261	CAPN2	NON_SYNONYMOUS_CODING	0.000457875	0	1
1	223971971	G	A	SNP		TP53BP2	NON_SYNONYMOUS_CODING	0.000457875	0	1
1	223976767	C	T	SNP	rs184765949	TP53BP2	NON_SYNONYMOUS_CODING	0.000457875	0	1
1	223990531	G	A	SNP		TP53BP2	NON_SYNONYMOUS_CODING	0.000457875	0	1
1	223991119	G	T	SNP	rs34683843	TP53BP2	NON_SYNONYMOUS_CODING	0.0467033	4	94
1	223991930	C	T	SNP		TP53BP2	NON_SYNONYMOUS_CODING	0.000457875	0	1
1	225592184	A	C	SNP	rs80299691	LBR	NON_SYNONYMOUS_CODING	0.00595238	0	13
1	225594518	G	T	SNP	rs186333444	LBR	NON_SYNONYMOUS_CODING	0.000457875	0	1
1	225598018	T	C	SNP		LBR	NON_SYNONYMOUS_CODING	0.000457875	0	1
1	225603006	C	T	SNP	rs148541545	LBR	NON_SYNONYMOUS_CODING	0.00228938	0	5
1	225611729	G	A	SNP	rs188150385	LBR	NON_SYNONYMOUS_CODING	0.000457875	0	1
1	226074572	G	C	SNP	rs117876231	LEFTY1	NON_SYNONYMOUS_CODING	0.00320513	0	7
1	226125260	C	T	SNP	rs61731738	LEFTY2	NON_SYNONYMOUS_CODING	0.025641	7	42
1	226125286	G	A	SNP		LEFTY2	NON_SYNONYMOUS_CODING	0.000457875	0	1
1	226125385	G	A	SNP	rs2295418	LEFTY2	NON_SYNONYMOUS_CODING	0.0444139	5	87
1	226550859	T	C	SNP	rs189410139	PARP1	NON_SYNONYMOUS_CODING	0.000457875	0	1
1	226552791	C	T	SNP	rs190105316	PARP1	NON_SYNONYMOUS_CODING	0.000457875	0	1
1	226552821	C	T	SNP	rs182639036	PARP1	NON_SYNONYMOUS_CODING	0.000457875	0	1
1	226567724	C	G	SNP		PARP1	NON_SYNONYMOUS_CODING	0.000457875	0	1
1	226578316	G	A	SNP	rs193238922	PARP1	NON_SYNONYMOUS_CODING	0.000457875	0	1
1	228111898	G	A	SNP		WNT9A	NON_SYNONYMOUS_CODING	0.000915751	0	2
1	230838903	G	A	SNP		AGT	NON_SYNONYMOUS_CODING	0.000457875	0	1
1	230838915	C	T	SNP		AGT	NON_SYNONYMOUS_CODING	0.000915751	0	2
1	230839020	G	A	SNP	rs61751077	AGT	NON_SYNONYMOUS_CODING	0.000457875	0	1
1	230841763	G	A	SNP		AGT	NON_SYNONYMOUS_CODING	0.000457875	0	1
1	230845755	T	C	SNP	rs56073403	AGT	NON_SYNONYMOUS_CODING	0.000915751	0	2
1	230845977	G	A	SNP	rs4762	AGT	NON_SYNONYMOUS_CODING	0.103938	13	201
1	230846446	A	G	SNP		AGT	NON_SYNONYMOUS_CODING	0.000457875	0	1
1	235377181	C	T	SNP		ARID4B	NON_SYNONYMOUS_CODING	0.000457875	0	1
1	235403741	A	G	SNP	rs185422850	ARID4B	NON_SYNONYMOUS_CODING	0.00137363	0	3
1	236572537	T	G	SNP		EDARADD	NON_SYNONYMOUS_CODING	0.000457875	0	1
1	237001862	C	T	SNP	rs150652021	MTR	NON_SYNONYMOUS_CODING	0.000457875	0	1
1	237024542	G	C	SNP	rs190455607	MTR	NON_SYNONYMOUS_CODING	0.000457875	0	1
1	237054504	C	T	SNP	rs116836001	MTR	NON_SYNONYMOUS_CODING	0.00228938	0	5
1	237057846	C	T	SNP		MTR	NON_SYNONYMOUS_CODING	0.000457875	0	1
1	237058658	G	C	SNP	rs183827423	MTR	NON_SYNONYMOUS_CODING	0.000457875	0	1
1	237608788	C	T	SNP	rs190140598	RYR2	NON_SYNONYMOUS_CODING	0.000457875	0	1
1	237659930	G	A	SNP	rs190787113	RYR2	NON_SYNONYMOUS_CODING	0.00595238	0	13
1	237664164	G	A	SNP	rs182778119	RYR2	NON_SYNONYMOUS_CODING	0.000457875	0	1
1	237664201	A	G	SNP	rs192876953	RYR2	NON_SYNONYMOUS_CODING	0.000457875	0	1
1	237670055	G	A	SNP	rs180862949	RYR2	NON_SYNONYMOUS_CODING	0.000457875	0	1
1	237732452	G	A	SNP	rs193125030	RYR2	NON_SYNONYMOUS_CODING	0.000457875	0	1
1	237806708	G	T	SNP	rs188835713	RYR2	NON_SYNONYMOUS_CODING	0.000457875	0	1
1	237811896	G	A	SNP	rs191850147	RYR2	NON_SYNONYMOUS_CODING	0.00137363	0	3
1	237819193	T	G	SNP	rs181732213	RYR2	NON_SYNONYMOUS_CODING	0.000457875	0	1
1	237862291	T	G	SNP	rs193007458	RYR2	NON_SYNONYMOUS_CODING	0.000457875	0	1
1	237868517	C	T	SNP	rs181105904	RYR2	NON_SYNONYMOUS_CODING	0.000457875	0	1
1	241675290	T	C	SNP		FH	NON_SYNONYMOUS_CODING	0.000457875	0	1
1	245530583	A	C	SNP	rs114860672	KIF26B	NON_SYNONYMOUS_CODING	0.0018315	0	4
1	245530589	G	A	SNP		KIF26B	NON_SYNONYMOUS_CODING	0.000915751	0	2
1	245809519	C	T	SNP		KIF26B	NON_SYNONYMOUS_CODING	0.000457875	0	1
1	245849857	C	T	SNP	rs140210772	KIF26B	NON_SYNONYMOUS_CODING	0.00228938	0	5
1	245850489	C	T	SNP	rs184020024	KIF26B	NON_SYNONYMOUS_CODING	0.000457875	0	1
1	245851485	G	A	SNP		KIF26B	NON_SYNONYMOUS_CODING	0.00320513	0	7
1	245851609	C	G	SNP	rs150834033	KIF26B	NON_SYNONYMOUS_CODING	0.0169414	0	37
1	245861419	C	T	SNP	rs147351205	KIF26B	NON_SYNONYMOUS_CODING	0.000457875	0	1
1	245861423	G	A	SNP	rs139403542	KIF26B	NON_SYNONYMOUS_CODING	0.00274725	0	6
1	245861512	C	T	SNP	rs145035793	KIF26B	NON_SYNONYMOUS_CODING	0.00595238	0	13
1	245861587	C	T	SNP		KIF26B	NON_SYNONYMOUS_CODING	0.000457875	0	1
1	245862232	G	A	SNP		KIF26B	NON_SYNONYMOUS_CODING	0.000457875	0	1
1	247016530	G	A	SNP	rs188627042	AHCTF1	NON_SYNONYMOUS_CODING	0.000457875	0	1
1	247053277	C	T	SNP	rs142617351	AHCTF1	NON_SYNONYMOUS_CODING	0.000457875	0	1
2	3596238	G	A	SNP	rs187577328	RNASEH1	NON_SYNONYMOUS_CODING	0.000457875	0	1
2	8871451	T	C	SNP		KIDINS220	NON_SYNONYMOUS_CODING	0.000915751	0	2
2	8890327	G	T	SNP		KIDINS220	NON_SYNONYMOUS_CODING	0.000915751	0	2
2	8890459	C	T	SNP		KIDINS220	NON_SYNONYMOUS_CODING	0.0018315	0	4
2	8891611	G	A	SNP	rs184866499	KIDINS220	NON_SYNONYMOUS_CODING	0.00228938	0	5
2	8919156	T	C	SNP	rs138283510	KIDINS220	NON_SYNONYMOUS_CODING	0.000457875	0	1
2	8931256	G	A	SNP	rs192644124	KIDINS220	NON_SYNONYMOUS_CODING	0.000915751	0	2
2	8946459	T	C	SNP		KIDINS220	NON_SYNONYMOUS_CODING	0.000457875	0	1
2	9661361	C	G	SNP		ADAM17	NON_SYNONYMOUS_CODING	0.000457875	0	1
2	9666349	C	A	SNP	rs142946965	ADAM17	NON_SYNONYMOUS_CODING	0.000457875	0	1
2	10198997	G	C	SNP	rs143968577	CYS1	NON_SYNONYMOUS_CODING	0.003663	0	8
2	10583911	A	C	SNP	rs185441020	ODC1	NON_SYNONYMOUS_CODING	0.000457875	0	1
2	10584626	C	T	SNP	rs138359527	ODC1	NON_SYNONYMOUS_CODING	0.000915751	0	2
2	11367464	G	T	SNP	rs187905137	ROCK2	NON_SYNONYMOUS_CODING	0.000457875	0	1
2	11907928	A	T	SNP	rs182735664	LPIN1	NON_SYNONYMOUS_CODING	0.000457875	0	1
2	11928514	T	A	SNP		LPIN1	NON_SYNONYMOUS_CODING	0.000457875	0	1
2	11955272	C	T	SNP		LPIN1	NON_SYNONYMOUS_CODING	0.000457875	0	1
2	11964810	A	T	SNP		LPIN1	NON_SYNONYMOUS_CODING	0.000457875	0	1
2	16085656	G	A	SNP		MYCN	NON_SYNONYMOUS_CODING	0.000457875	0	1
2	16086208	C	G	SNP	rs144531796	MYCN	NON_SYNONYMOUS_CODING	0.000915751	0	2
2	17997866	G	C	SNP	rs147511220	MSGN1	NON_SYNONYMOUS_CODING	0.000915751	0	2
2	21224624	C	G	SNP		APOB	NON_SYNONYMOUS_CODING	0.000457875	0	1
2	21226158	G	A	SNP		APOB	NON_SYNONYMOUS_CODING	0.000457875	0	1
2	21228020	T	C	SNP	rs61746686	APOB	NON_SYNONYMOUS_CODING	0.000457875	0	1
2	21228263	G	A	SNP	rs61744153	APOB	NON_SYNONYMOUS_CODING	0.000915751	0	2
2	21228578	A	G	SNP		APOB	NON_SYNONYMOUS_CODING	0.000457875	0	1
2	21228828	G	A	SNP	rs61744151	APOB	NON_SYNONYMOUS_CODING	0.000915751	0	2
2	21229068	G	A	SNP	rs12713559	APOB	NON_SYNONYMOUS_CODING	0.000457875	0	1
2	21229857	A	G	SNP	rs186299244	APOB	NON_SYNONYMOUS_CODING	0.000915751	0	2
2	21229905	T	C	SNP	rs12720854	APOB	NON_SYNONYMOUS_CODING	0.00686813	0	15
2	21230249	G	A	SNP		APOB	NON_SYNONYMOUS_CODING	0.000457875	0	1
2	21231265	C	G	SNP	rs192491009	APOB	NON_SYNONYMOUS_CODING	0.000457875	0	1
2	21231524	G	A	SNP	rs676210	APOB	NON_SYNONYMOUS_CODING	0.337454	172	393
2	21232499	T	A	SNP		APOB	NON_SYNONYMOUS_CODING	0.000457875	0	1
2	21233189	T	C	SNP	rs184512808	APOB	NON_SYNONYMOUS_CODING	0.000457875	0	1
2	21233906	T	C	SNP	rs181877973	APOB	NON_SYNONYMOUS_CODING	0.000457875	0	1
2	21233972	T	C	SNP	rs533617	APOB	NON_SYNONYMOUS_CODING	0.0196886	2	39
2	21234006	T	A	SNP	rs186480094	APOB	NON_SYNONYMOUS_CODING	0.000457875	0	1
2	21234051	G	A	SNP	rs189341276	APOB	NON_SYNONYMOUS_CODING	0.00137363	0	3
2	21234674	C	T	SNP	rs151009667	APOB	NON_SYNONYMOUS_CODING	0.000915751	0	2
2	21234945	G	A	SNP	rs191145848	APOB	NON_SYNONYMOUS_CODING	0.000457875	0	1
2	21236092	G	A	SNP		APOB	NON_SYNONYMOUS_CODING	0.000457875	0	1
2	21237422	T	C	SNP	rs61741164	APOB	NON_SYNONYMOUS_CODING	0.000915751	0	2
2	21237450	G	T	SNP	rs72653078	APOB	NON_SYNONYMOUS_CODING	0.000457875	0	1
2	21238368	G	A	SNP	rs72653076	APOB	NON_SYNONYMOUS_CODING	0.000457875	0	1
2	21239423	C	T	SNP		APOB	NON_SYNONYMOUS_CODING	0.000457875	0	1
2	21242761	C	A	SNP		APOB	NON_SYNONYMOUS_CODING	0.000457875	0	1
2	21246465	A	T	SNP	rs189880634	APOB	NON_SYNONYMOUS_CODING	0.000457875	0	1
2	21249734	C	A	SNP		APOB	NON_SYNONYMOUS_CODING	0.000457875	0	1
2	21251367	G	A	SNP		APOB	NON_SYNONYMOUS_CODING	0.000457875	0	1
2	21252534	G	A	SNP	rs13306194	APOB	NON_SYNONYMOUS_CODING	0.0370879	4	73
2	21255280	G	A	SNP		APOB	NON_SYNONYMOUS_CODING	0.000457875	0	1
2	21260084	G	A	SNP	rs13306198	APOB	NON_SYNONYMOUS_CODING	0.014652	0	32
2	21260933	G	A	SNP	rs181737266	APOB	NON_SYNONYMOUS_CODING	0.000457875	0	1
2	21260934	G	A	SNP	rs6752026	APOB	NON_SYNONYMOUS_CODING	0.0288462	5	53
2	21260981	T	C	SNP		APOB	NON_SYNONYMOUS_CODING	0.000457875	0	1
2	25062833	C	T	SNP		ADCY3	NON_SYNONYMOUS_CODING	0.000457875	0	1
2	25141490	C	T	SNP		ADCY3	NON_SYNONYMOUS_CODING	0.000457875	0	1
2	25141672	A	G	SNP		ADCY3	NON_SYNONYMOUS_CODING	0.000457875	0	1
2	25141769	G	A	SNP		ADCY3	NON_SYNONYMOUS_CODING	0.00137363	0	3
2	25384048	G	C	SNP	rs28932472	POMC	NON_SYNONYMOUS_CODING	0.003663	0	8
2	25384092	T	C	SNP		POMC	NON_SYNONYMOUS_CODING	0.000915751	0	2
2	25384324	A	G	SNP		POMC	NON_SYNONYMOUS_CODING	0.000457875	0	1
2	25387522	T	G	SNP		POMC	NON_SYNONYMOUS_CODING	0.000457875	0	1
2	25457176	G	T	SNP		DNMT3A	NON_SYNONYMOUS_CODING	0.000457875	0	1
2	25462084	A	G	SNP	rs74708853	DNMT3A	NON_SYNONYMOUS_CODING	0.000457875	0	1
2	25966104	C	A	SNP	rs144699852	ASXL2	NON_SYNONYMOUS_CODING	0.00320513	0	7
2	25966324	T	C	SNP	rs144717572	ASXL2	NON_SYNONYMOUS_CODING	0.000457875	0	1
2	25991713	T	G	SNP	rs190136878	ASXL2	NON_SYNONYMOUS_CODING	0.000457875	0	1
2	26022399	A	T	SNP	rs150279913	ASXL2	NON_SYNONYMOUS_CODING	0.00457875	0	10
2	26414181	A	G	SNP		HADHA	NON_SYNONYMOUS_CODING	0.000457875	0	1
2	26414261	G	A	SNP	rs142481738	HADHA	NON_SYNONYMOUS_CODING	0.000457875	0	1
2	26414391	C	T	SNP		HADHA	NON_SYNONYMOUS_CODING	0.000457875	0	1
2	26416607	G	T	SNP		HADHA	NON_SYNONYMOUS_CODING	0.000457875	0	1
2	26418073	A	C	SNP		HADHA	NON_SYNONYMOUS_CODING	0.000457875	0	1
2	26420600	G	T	SNP		HADHA	NON_SYNONYMOUS_CODING	0.000457875	0	1
2	26462000	G	A	SNP		HADHA	NON_SYNONYMOUS_CODING	0.000457875	0	1
2	27668816	G	A	SNP	rs186020523	IFT172	NON_SYNONYMOUS_CODING	0.00137363	0	3
2	27671847	G	A	SNP	rs184506506	IFT172	NON_SYNONYMOUS_CODING	0.000915751	0	2
2	27672571	C	T	SNP	rs147668131	IFT172	NON_SYNONYMOUS_CODING	0.000457875	0	1
2	27677498	C	A	SNP	rs148624326	IFT172	NON_SYNONYMOUS_CODING	0.00274725	0	6
2	27682364	C	T	SNP		IFT172	NON_SYNONYMOUS_CODING	0.000915751	0	2
2	27682681	C	G	SNP		IFT172	NON_SYNONYMOUS_CODING	0.000457875	0	1
2	27684360	G	A	SNP	rs187728607	IFT172	NON_SYNONYMOUS_CODING	0.000457875	0	1
2	27685972	G	A	SNP		IFT172	NON_SYNONYMOUS_CODING	0.000457875	0	1
2	27686017	C	G	SNP	rs190366845	IFT172	NON_SYNONYMOUS_CODING	0.000457875	0	1
2	27695182	G	A	SNP	rs143520040	IFT172	NON_SYNONYMOUS_CODING	0.000457875	0	1
2	27707948	G	A	SNP	rs182323013	IFT172	NON_SYNONYMOUS_CODING	0.000457875	0	1
2	31560572	G	A	SNP	rs45564939	XDH	NON_SYNONYMOUS_CODING	0.00824176	0	18
2	31562405	C	T	SNP	rs183714440	XDH	NON_SYNONYMOUS_CODING	0.000457875	0	1
2	31562419	G	C	SNP		XDH	NON_SYNONYMOUS_CODING	0.000457875	0	1
2	31564244	A	G	SNP	rs139515054	XDH	NON_SYNONYMOUS_CODING	0.000457875	0	1
2	31564254	G	A	SNP	rs45624433	XDH	NON_SYNONYMOUS_CODING	0.000457875	0	1
2	31572992	G	A	SNP		XDH	NON_SYNONYMOUS_CODING	0.000457875	0	1
2	31573045	G	C	SNP		XDH	NON_SYNONYMOUS_CODING	0.000457875	0	1
2	31588857	G	A	SNP	rs148585342	XDH	NON_SYNONYMOUS_CODING	0.000457875	0	1
2	31588926	C	T	SNP	rs143887178	XDH	NON_SYNONYMOUS_CODING	0.000457875	0	1
2	31591438	T	C	SNP	rs181111808	XDH	NON_SYNONYMOUS_CODING	0.000457875	0	1
2	31595176	C	T	SNP	rs141314828	XDH	NON_SYNONYMOUS_CODING	0.003663	0	8
2	31598325	C	T	SNP		XDH	NON_SYNONYMOUS_CODING	0.000457875	0	1
2	31600069	C	A	SNP		XDH	NON_SYNONYMOUS_CODING	0.000457875	0	1
2	31602776	G	A	SNP	rs140879910	XDH	NON_SYNONYMOUS_CODING	0.000457875	0	1
2	31602791	T	A	SNP	rs34929837	XDH	NON_SYNONYMOUS_CODING	0.014652	1	30
2	31609375	C	A	SNP		XDH	NON_SYNONYMOUS_CODING	0.000457875	0	1
2	31610691	G	A	SNP		XDH	NON_SYNONYMOUS_CODING	0.000457875	0	1
2	31620566	G	T	SNP		XDH	NON_SYNONYMOUS_CODING	0.000457875	0	1
2	31620583	C	T	SNP	rs148108999	XDH	NON_SYNONYMOUS_CODING	0.000457875	0	1
2	31621487	G	A	SNP	rs145064943	XDH	NON_SYNONYMOUS_CODING	0.000457875	0	1
2	31621544	C	T	SNP		XDH	NON_SYNONYMOUS_CODING	0.000457875	0	1
2	31625919	C	A	SNP	rs182317768	XDH	NON_SYNONYMOUS_CODING	0.000457875	0	1
2	32670711	C	G	SNP		BIRC6	NON_SYNONYMOUS_CODING	0.000457875	0	1
2	32673973	T	C	SNP		BIRC6	NON_SYNONYMOUS_CODING	0.000457875	0	1
2	32695295	A	G	SNP		BIRC6	NON_SYNONYMOUS_CODING	0.000457875	0	1
2	32696112	T	C	SNP		BIRC6	NON_SYNONYMOUS_CODING	0.000457875	0	1
2	32724853	C	A	SNP	rs192943089	BIRC6	NON_SYNONYMOUS_CODING	0.000457875	0	1
2	32740353	C	T	SNP	rs61757638	BIRC6	NON_SYNONYMOUS_CODING	0.0018315	0	4
2	32754795	C	T	SNP		BIRC6	NON_SYNONYMOUS_CODING	0.000457875	0	1
2	32824932	G	A	SNP	rs139498241	BIRC6	NON_SYNONYMOUS_CODING	0.000457875	0	1
2	33567971	C	T	SNP	rs61751742	LTBP1	NON_SYNONYMOUS_CODING	0.00595238	0	13
2	33623566	C	T	SNP	rs141171373	LTBP1	NON_SYNONYMOUS_CODING	0.0018315	1	2
2	36764633	C	A	SNP		CRIM1	NON_SYNONYMOUS_CODING	0.000457875	0	1
2	39249887	T	C	SNP	rs181132805	SOS1	NON_SYNONYMOUS_CODING	0.000457875	0	1
2	39262409	G	A	SNP	rs190222208	SOS1	NON_SYNONYMOUS_CODING	0.000457875	0	1
2	42280488	A	C	SNP		PKDCC	NON_SYNONYMOUS_CODING	0.000457875	0	1
2	42284411	T	G	SNP	rs192502736	PKDCC	NON_SYNONYMOUS_CODING	0.000457875	0	1
2	43452608	A	T	SNP		ZFP36L2	NON_SYNONYMOUS_CODING	0.00732601	0	16
2	43452779	C	T	SNP	rs148479204	ZFP36L2	NON_SYNONYMOUS_CODING	0.000457875	0	1
2	44003928	C	T	SNP	rs146698690	DYNC2LI1	NON_SYNONYMOUS_CODING	0.000915751	0	2
2	44036902	C	G	SNP		DYNC2LI1	NON_SYNONYMOUS_CODING	0.000457875	0	1
2	46597004	T	G	SNP		EPAS1	NON_SYNONYMOUS_CODING	0.000457875	0	1
2	46597009	C	T	SNP	rs191706577	EPAS1	NON_SYNONYMOUS_CODING	0.000457875	0	1
2	47202150	C	T	SNP	rs148347796	TTC7A	NON_SYNONYMOUS_CODING	0.00137363	0	3
2	47220618	G	A	SNP		TTC7A	NON_SYNONYMOUS_CODING	0.000457875	0	1
2	47251494	G	A	SNP	rs180673878	TTC7A	NON_SYNONYMOUS_CODING	0.000457875	0	1
2	47301000	G	A	SNP		TTC7A	NON_SYNONYMOUS_CODING	0.000457875	0	1
2	48066602	C	T	SNP	rs139756043	FBXO11	NON_SYNONYMOUS_CODING	0.000457875	0	1
2	54849543	G	A	SNP	rs187892511	SPTBN1	NON_SYNONYMOUS_CODING	0.00869963	0	19
2	54856729	G	A	SNP		SPTBN1	NON_SYNONYMOUS_CODING	0.000457875	0	1
2	54876930	T	C	SNP		SPTBN1	NON_SYNONYMOUS_CODING	0.000457875	0	1
2	55252476	G	C	SNP	rs6757705	RTN4	NON_SYNONYMOUS_CODING	0.00778388	0	17
2	55252692	G	C	SNP	rs144867063	RTN4	NON_SYNONYMOUS_CODING	0.000915751	0	2
2	55253097	G	A	SNP		RTN4	NON_SYNONYMOUS_CODING	0.000457875	0	1
2	55253157	G	A	SNP	rs80228408	RTN4	NON_SYNONYMOUS_CODING	0.000457875	0	1
2	55253653	C	A	SNP	rs180697740	RTN4	NON_SYNONYMOUS_CODING	0.000915751	0	2
2	55253869	C	A	SNP	rs148639122	RTN4	NON_SYNONYMOUS_CODING	0.00137363	0	3
2	55253886	G	A	SNP	rs72912565	RTN4	NON_SYNONYMOUS_CODING	0.0132784	0	29
2	55253988	A	C	SNP		RTN4	NON_SYNONYMOUS_CODING	0.000457875	0	1
2	55254165	T	A	SNP	rs11677099	RTN4	NON_SYNONYMOUS_CODING	0.0265568	0	58
2	55254327	G	A	SNP	rs143123978	RTN4	NON_SYNONYMOUS_CODING	0.000457875	0	1
2	55900206	C	G	SNP	rs34928857	PNPT1	NON_SYNONYMOUS_CODING	0.000915751	0	2
2	58388714	A	T	SNP	rs140088149	FANCL	NON_SYNONYMOUS_CODING	0.0018315	0	4
2	62228013	C	T	SNP	rs55677935	COMMD1	NON_SYNONYMOUS_CODING	0.00869963	0	19
2	66798654	C	T	SNP	rs76963732	MEIS1	NON_SYNONYMOUS_CODING	0.0178571	2	35
2	69093413	G	A	SNP	rs34008398	BMP10	NON_SYNONYMOUS_CODING	0.00412088	0	9
2	72360319	G	A	SNP		CYP26B1	NON_SYNONYMOUS_CODING	0.000457875	0	1
2	73435683	A	G	SNP	rs147100544	NOTO	NON_SYNONYMOUS_CODING	0.0018315	0	4
2	74076589	C	G	SNP		STAMBP	NON_SYNONYMOUS_CODING	0.000457875	0	1
2	74438892	A	G	SNP		MTHFD2	NON_SYNONYMOUS_CODING	0.000915751	0	2
2	74438973	T	A	SNP	rs151072955	MTHFD2	NON_SYNONYMOUS_CODING	0.000457875	0	1
2	74438988	T	C	SNP	rs187707724	MTHFD2	NON_SYNONYMOUS_CODING	0.000457875	0	1
2	74596507	G	A	SNP		DCTN1	NON_SYNONYMOUS_CODING	0.000457875	0	1
2	74596528	G	A	SNP	rs184840910	DCTN1	NON_SYNONYMOUS_CODING	0.000457875	0	1
2	75113745	C	T	SNP	rs140962137	HK2	NON_SYNONYMOUS_CODING	0.000457875	0	1
2	75113788	C	T	SNP		HK2	NON_SYNONYMOUS_CODING	0.000457875	0	1
2	75118048	C	T	SNP	rs188009487	HK2	NON_SYNONYMOUS_CODING	0.000457875	0	1
2	85262220	C	T	SNP		KCMF1	NON_SYNONYMOUS_CODING	0.000457875	0	1
2	85531026	C	T	SNP	rs150938300	TCF7L1	NON_SYNONYMOUS_CODING	0.000457875	0	1
2	85536565	G	A	SNP		TCF7L1	NON_SYNONYMOUS_CODING	0.000915751	0	2
2	85777861	A	G	SNP	rs55778564	GGCX	NON_SYNONYMOUS_CODING	0.00137363	0	3
2	85778164	G	A	SNP	rs187605466	GGCX	NON_SYNONYMOUS_CODING	0.00137363	0	3
2	85781295	T	C	SNP	rs185952482	GGCX	NON_SYNONYMOUS_CODING	0.000457875	0	1
2	85782628	T	G	SNP	rs193217885	GGCX	NON_SYNONYMOUS_CODING	0.00641026	0	14
2	85981389	T	C	SNP		ATOH8	NON_SYNONYMOUS_CODING	0.000457875	0	1
2	88367492	C	T	SNP	rs186217134	SMYD1	NON_SYNONYMOUS_CODING	0.000457875	0	1
2	88383996	C	A	SNP	rs145518325	SMYD1	NON_SYNONYMOUS_CODING	0.000915751	0	2
2	88387392	G	A	SNP		SMYD1	NON_SYNONYMOUS_CODING	0.000457875	0	1
2	88387404	G	A	SNP	rs149281444	SMYD1	NON_SYNONYMOUS_CODING	0.003663	0	8
2	88396125	G	A	SNP	rs142954295	SMYD1	NON_SYNONYMOUS_CODING	0.000915751	0	2
2	88409879	C	T	SNP	rs142936938	SMYD1	NON_SYNONYMOUS_CODING	0.00457875	0	10
2	88409984	G	A	SNP	rs72845818	SMYD1	NON_SYNONYMOUS_CODING	0.0018315	0	4
2	88870404	C	G	SNP		EIF2AK3	NON_SYNONYMOUS_CODING	0.000457875	0	1
2	88876193	C	T	SNP	rs180939276	EIF2AK3	NON_SYNONYMOUS_CODING	0.000915751	0	2
2	88890410	T	A	SNP	rs191277311	EIF2AK3	NON_SYNONYMOUS_CODING	0.000915751	0	2
2	88895090	G	A	SNP	rs187776572	EIF2AK3	NON_SYNONYMOUS_CODING	0.000457875	0	1
2	88913352	T	C	SNP		EIF2AK3	NON_SYNONYMOUS_CODING	0.000457875	0	1
2	96781687	A	T	SNP	rs191996571	ADRA2B	NON_SYNONYMOUS_CODING	0.00595238	0	13
2	96781759	G	A	SNP	rs183046877	ADRA2B	NON_SYNONYMOUS_CODING	0.000915751	0	2
2	96950257	C	T	SNP	rs185671719	SNRNP200	NON_SYNONYMOUS_CODING	0.000457875	0	1
2	97526521	G	A	SNP		SEMA4C	NON_SYNONYMOUS_CODING	0.000457875	0	1
2	97526553	G	A	SNP	rs181709587	SEMA4C	NON_SYNONYMOUS_CODING	0.000915751	0	2
2	97529717	C	T	SNP		SEMA4C	NON_SYNONYMOUS_CODING	0.000457875	0	1
2	97532102	G	A	SNP		SEMA4C	NON_SYNONYMOUS_CODING	0.000457875	0	1
2	99152635	T	C	SNP	rs150743718	INPP4A	NON_SYNONYMOUS_CODING	0.000457875	0	1
2	99204054	G	A	SNP	rs76257041	INPP4A	NON_SYNONYMOUS_CODING	0.000457875	0	1
2	100020257	C	T	SNP	rs187858098	REV1	NON_SYNONYMOUS_CODING	0.000457875	0	1
2	100052338	A	G	SNP	rs183737771	REV1	NON_SYNONYMOUS_CODING	0.000457875	0	1
2	102456430	G	A	SNP	rs138586532	MAP4K4	NON_SYNONYMOUS_CODING	0.000915751	0	2
2	109381437	G	A	SNP	rs115106428	RANBP2	NON_SYNONYMOUS_CODING	0.000457875	0	1
2	109381825	G	C	SNP		RANBP2	NON_SYNONYMOUS_CODING	0.000457875	0	1
2	109393652	C	G	SNP	rs189959842	RANBP2	NON_SYNONYMOUS_CODING	0.000457875	0	1
2	109397838	G	A	SNP	rs191787742	RANBP2	NON_SYNONYMOUS_CODING	0.000915751	0	2
2	109399265	T	C	SNP		RANBP2	NON_SYNONYMOUS_CODING	0.000457875	0	1
2	109513572	T	G	SNP	rs146567337	EDAR	NON_SYNONYMOUS_CODING	0.00732601	0	16
2	109513622	G	A	SNP		EDAR	NON_SYNONYMOUS_CODING	0.000457875	0	1
2	109526983	C	T	SNP	rs79798733	EDAR	NON_SYNONYMOUS_CODING	0.00869963	1	17
2	111395736	C	G	SNP		BUB1	NON_SYNONYMOUS_CODING	0.000457875	0	1
2	111399346	A	C	SNP		BUB1	NON_SYNONYMOUS_CODING	0.000457875	0	1
2	113286317	C	G	SNP		TTL	NON_SYNONYMOUS_CODING	0.000457875	0	1
2	113316953	G	A	SNP		POLR1B	NON_SYNONYMOUS_CODING	0.000457875	0	1
2	113418056	A	G	SNP		SLC20A1	NON_SYNONYMOUS_CODING	0.000457875	0	1
2	114688945	A	G	SNP	rs34090058	ACTR3	NON_SYNONYMOUS_CODING	0.00457875	0	10
2	114714938	C	G	SNP	rs183262008	ACTR3	NON_SYNONYMOUS_CODING	0.000457875	0	1
2	119600630	G	T	SNP		EN1	NON_SYNONYMOUS_CODING	0.000457875	0	1
2	120129886	G	A	SNP	rs8192507	DBI	NON_SYNONYMOUS_CODING	0.00457875	0	10
2	120776742	C	T	SNP		EPB41L5	NON_SYNONYMOUS_CODING	0.0018315	0	4
2	120834552	C	G	SNP		EPB41L5	NON_SYNONYMOUS_CODING	0.000457875	0	1
2	120858380	G	T	SNP	rs190257415	EPB41L5	NON_SYNONYMOUS_CODING	0.000457875	0	1
2	120900677	T	G	SNP		EPB41L5	NON_SYNONYMOUS_CODING	0.000457875	0	1
2	121712847	G	A	SNP		GLI2	NON_SYNONYMOUS_CODING	0.000457875	0	1
2	121712934	G	A	SNP		GLI2	NON_SYNONYMOUS_CODING	0.000457875	0	1
2	121740401	C	G	SNP		GLI2	NON_SYNONYMOUS_CODING	0.000457875	0	1
2	121742123	C	T	SNP		GLI2	NON_SYNONYMOUS_CODING	0.000457875	0	1
2	121744056	G	A	SNP		GLI2	NON_SYNONYMOUS_CODING	0.000457875	0	1
2	121748048	G	A	SNP	rs114814747	GLI2	NON_SYNONYMOUS_CODING	0.00503663	0	11
2	121748051	C	T	SNP		GLI2	NON_SYNONYMOUS_CODING	0.000915751	0	2
2	121748112	C	A	SNP		GLI2	NON_SYNONYMOUS_CODING	0.000915751	0	2
2	127815174	G	A	SNP	rs76037557	BIN1	NON_SYNONYMOUS_CODING	0.000457875	0	1
2	128050343	T	C	SNP	rs116713511	ERCC3	NON_SYNONYMOUS_CODING	0.000915751	0	2
2	128051092	C	A	SNP		ERCC3	NON_SYNONYMOUS_CODING	0.000457875	0	1
2	136609084	C	T	SNP	rs184578188	MCM6	NON_SYNONYMOUS_CODING	0.000457875	0	1
2	136615571	C	T	SNP	rs191517067	MCM6	NON_SYNONYMOUS_CODING	0.000457875	0	1
2	136622591	G	A	SNP	rs144937311	MCM6	NON_SYNONYMOUS_CODING	0.000915751	0	2
2	136623779	G	A	SNP		MCM6	NON_SYNONYMOUS_CODING	0.000457875	0	1
2	136624295	G	A	SNP		MCM6	NON_SYNONYMOUS_CODING	0.000457875	0	1
2	136627912	G	A	SNP	rs61752701	MCM6	NON_SYNONYMOUS_CODING	0.0018315	0	4
2	136873146	C	A	SNP		CXCR4	NON_SYNONYMOUS_CODING	0.000457875	0	1
2	141143534	T	A	SNP		LRP1B	NON_SYNONYMOUS_CODING	0.000457875	0	1
2	141232800	C	T	SNP	rs72899872	LRP1B	NON_SYNONYMOUS_CODING	0.00686813	0	15
2	141245307	C	A	SNP	rs144454893	LRP1B	NON_SYNONYMOUS_CODING	0.000457875	0	1
2	141299369	C	T	SNP	rs150174082	LRP1B	NON_SYNONYMOUS_CODING	0.000457875	0	1
2	141299455	G	T	SNP	rs142111915	LRP1B	NON_SYNONYMOUS_CODING	0.000457875	0	1
2	141359104	G	A	SNP		LRP1B	NON_SYNONYMOUS_CODING	0.000915751	0	2
2	141474293	C	G	SNP		LRP1B	NON_SYNONYMOUS_CODING	0.000915751	0	2
2	141571304	T	A	SNP		LRP1B	NON_SYNONYMOUS_CODING	0.000457875	0	1
2	141643787	A	C	SNP	rs150259480	LRP1B	NON_SYNONYMOUS_CODING	0.000457875	0	1
2	141777554	C	T	SNP	rs77234491	LRP1B	NON_SYNONYMOUS_CODING	0.00274725	0	6
2	152276777	G	A	SNP	rs143079029	RIF1	NON_SYNONYMOUS_CODING	0.0018315	0	4
2	152315399	A	T	SNP		RIF1	NON_SYNONYMOUS_CODING	0.000457875	0	1
2	152318782	A	C	SNP	rs185136325	RIF1	NON_SYNONYMOUS_CODING	0.000915751	0	2
2	152318818	A	G	SNP	rs142792870	RIF1	NON_SYNONYMOUS_CODING	0.000457875	0	1
2	152319957	C	A	SNP	rs189603165	RIF1	NON_SYNONYMOUS_CODING	0.000457875	0	1
2	152320704	C	T	SNP	rs141807972	RIF1	NON_SYNONYMOUS_CODING	0.000457875	0	1
2	152321163	A	T	SNP		RIF1	NON_SYNONYMOUS_CODING	0.000457875	0	1
2	152326293	C	G	SNP		RIF1	NON_SYNONYMOUS_CODING	0.000915751	0	2
2	152330487	C	T	SNP	rs150202744	RIF1	NON_SYNONYMOUS_CODING	0.00228938	0	5
2	152359308	G	A	SNP		NEB	NON_SYNONYMOUS_CODING	0.000457875	0	1
2	152363455	G	A	SNP	rs184516994	NEB	NON_SYNONYMOUS_CODING	0.00137363	0	3
2	152383997	C	T	SNP		NEB	NON_SYNONYMOUS_CODING	0.000457875	0	1
2	152387534	G	A	SNP		NEB	NON_SYNONYMOUS_CODING	0.000457875	0	1
2	152390806	G	A	SNP	rs186686151	NEB	NON_SYNONYMOUS_CODING	0.000915751	0	2
2	152392255	C	T	SNP	rs182252292	NEB	NON_SYNONYMOUS_CODING	0.000915751	0	2
2	152402446	G	T	SNP		NEB	NON_SYNONYMOUS_CODING	0.000915751	0	2
2	152404198	C	T	SNP		NEB	NON_SYNONYMOUS_CODING	0.000457875	0	1
2	152417134	G	T	SNP	rs139636644	NEB	NON_SYNONYMOUS_CODING	0.00961538	0	21
2	152417135	C	T	SNP	rs149752325	NEB	NON_SYNONYMOUS_CODING	0.00961538	0	21
2	152417726	C	A	SNP	rs191579691	NEB	NON_SYNONYMOUS_CODING	0.000457875	0	1
2	152417750	G	T	SNP	rs183418509	NEB	NON_SYNONYMOUS_CODING	0.000457875	0	1
2	152418713	C	A	SNP	rs145031304	NEB	NON_SYNONYMOUS_CODING	0.000457875	0	1
2	152419216	A	G	SNP	rs184723737	NEB	NON_SYNONYMOUS_CODING	0.00274725	0	6
2	152422101	C	A	SNP	rs142952391	NEB	NON_SYNONYMOUS_CODING	0.000457875	0	1
2	152425160	G	A	SNP	rs79205344	NEB	NON_SYNONYMOUS_CODING	0.0018315	0	4
2	152435934	C	T	SNP	rs182029307	NEB	NON_SYNONYMOUS_CODING	0.00549451	1	10
2	152484154	C	G	SNP	rs117636679	NEB	NON_SYNONYMOUS_CODING	0.00228938	0	5
2	152484315	C	T	SNP	rs75639119	NEB	NON_SYNONYMOUS_CODING	0.0018315	0	4
2	152499752	C	T	SNP	rs35555631	NEB	NON_SYNONYMOUS_CODING	0.0018315	0	4
2	152499753	G	A	SNP		NEB	NON_SYNONYMOUS_CODING	0.000457875	0	1
2	152500449	C	G	SNP	rs13013209	NEB	NON_SYNONYMOUS_CODING	0.300366	118	420
2	152501088	T	C	SNP	rs190059793	NEB	NON_SYNONYMOUS_CODING	0.000915751	0	2
2	152511833	T	C	SNP		NEB	NON_SYNONYMOUS_CODING	0.000457875	0	1
2	152520322	G	A	SNP		NEB	NON_SYNONYMOUS_CODING	0.00137363	0	3
2	152521102	C	A	SNP		NEB	NON_SYNONYMOUS_CODING	0.000457875	0	1
2	152525545	C	T	SNP	rs182143534	NEB	NON_SYNONYMOUS_CODING	0.00137363	0	3
2	152528976	A	T	SNP		NEB	NON_SYNONYMOUS_CODING	0.000457875	0	1
2	152529066	C	G	SNP		NEB	NON_SYNONYMOUS_CODING	0.000457875	0	1
2	152529136	A	G	SNP	rs183667452	NEB	NON_SYNONYMOUS_CODING	0.000457875	0	1
2	152541356	T	G	SNP		NEB	NON_SYNONYMOUS_CODING	0.000457875	0	1
2	152544903	T	C	SNP	rs77151072	NEB	NON_SYNONYMOUS_CODING	0.0187729	1	39
2	152554104	G	A	SNP		NEB	NON_SYNONYMOUS_CODING	0.000915751	0	2
2	152584282	G	A	SNP	rs77994592	NEB	NON_SYNONYMOUS_CODING	0.000915751	0	2
2	157352715	G	A	SNP		GPD2	NON_SYNONYMOUS_CODING	0.000457875	0	1
2	157369961	C	T	SNP	rs142821701	GPD2	NON_SYNONYMOUS_CODING	0.000457875	0	1
2	157406130	C	G	SNP		GPD2	NON_SYNONYMOUS_CODING	0.000457875	0	1
2	157406135	C	T	SNP		GPD2	NON_SYNONYMOUS_CODING	0.000457875	0	1
2	157414068	G	A	SNP	rs115514780	GPD2	NON_SYNONYMOUS_CODING	0.000457875	0	1
2	162273325	C	A	SNP		TBR1	NON_SYNONYMOUS_CODING	0.000457875	0	1
2	164466658	C	T	SNP	rs187000091	FIGN	NON_SYNONYMOUS_CODING	0.000457875	0	1
2	164468298	G	A	SNP		FIGN	NON_SYNONYMOUS_CODING	0.000457875	0	1
2	165946782	T	A	SNP	rs184544899	SCN3A	NON_SYNONYMOUS_CODING	0.000457875	0	1
2	165947079	C	A	SNP	rs41265137	SCN3A	NON_SYNONYMOUS_CODING	0.0123626	0	27
2	165947601	C	A	SNP	rs182054642	SCN3A	NON_SYNONYMOUS_CODING	0.000457875	0	1
2	165953815	C	T	SNP		SCN3A	NON_SYNONYMOUS_CODING	0.000457875	0	1
2	165994625	G	A	SNP		SCN3A	NON_SYNONYMOUS_CODING	0.000457875	0	1
2	166020944	C	T	SNP	rs183764694	SCN3A	NON_SYNONYMOUS_CODING	0.000457875	0	1
2	166152433	G	A	SNP	rs144814658	SCN2A	NON_SYNONYMOUS_CODING	0.000457875	0	1
2	166229840	C	T	SNP	rs190111194	SCN2A	NON_SYNONYMOUS_CODING	0.000457875	0	1
2	166848015	G	A	SNP		SCN1A	NON_SYNONYMOUS_CODING	0.000457875	0	1
2	166850785	G	A	SNP	rs121918807	SCN1A	NON_SYNONYMOUS_CODING	0.000915751	0	2
2	166868784	T	G	SNP	rs121917973	SCN1A	NON_SYNONYMOUS_CODING	0.000457875	0	1
2	166892616	A	C	SNP	rs147970328	SCN1A	NON_SYNONYMOUS_CODING	0.000457875	0	1
2	166894516	C	T	SNP	rs185760342	SCN1A	NON_SYNONYMOUS_CODING	0.000457875	0	1
2	167055438	C	T	SNP	rs79805025	SCN9A	NON_SYNONYMOUS_CODING	0.00228938	0	5
2	167094638	T	C	SNP	rs141268327	SCN9A	NON_SYNONYMOUS_CODING	0.00412088	0	9
2	167134735	A	G	SNP	rs182018126	SCN9A	NON_SYNONYMOUS_CODING	0.000457875	0	1
2	167134745	A	G	SNP	rs147639592	SCN9A	NON_SYNONYMOUS_CODING	0.0018315	0	4
2	167137020	C	G	SNP		SCN9A	NON_SYNONYMOUS_CODING	0.00228938	0	5
2	167137045	A	G	SNP	rs187526567	SCN9A	NON_SYNONYMOUS_CODING	0.000915751	0	2
2	167144981	A	G	SNP	rs192406412	SCN9A	NON_SYNONYMOUS_CODING	0.000457875	0	1
2	167145107	A	C	SNP		SCN9A	NON_SYNONYMOUS_CODING	0.000457875	0	1
2	167145122	A	T	SNP	rs188798505	SCN9A	NON_SYNONYMOUS_CODING	0.000457875	0	1
2	167145152	G	A	SNP		SCN9A	NON_SYNONYMOUS_CODING	0.000457875	0	1
2	167149793	A	G	SNP	rs182188165	SCN9A	NON_SYNONYMOUS_CODING	0.000457875	0	1
2	167160752	G	C	SNP	rs71428908	SCN9A	NON_SYNONYMOUS_CODING	0.000457875	0	1
2	167162344	C	T	SNP	rs73969684	SCN9A	NON_SYNONYMOUS_CODING	0.00595238	1	11
2	168099311	C	T	SNP	rs149229922	XIRP2	NON_SYNONYMOUS_CODING	0.000915751	0	2
2	168099775	C	G	SNP	rs16853305	XIRP2	NON_SYNONYMOUS_CODING	0.21337	65	336
2	168100993	G	A	SNP	rs143502096	XIRP2	NON_SYNONYMOUS_CODING	0.000915751	0	2
2	168101377	G	C	SNP	rs184433891	XIRP2	NON_SYNONYMOUS_CODING	0.000457875	0	1
2	168101386	G	A	SNP	rs76672761	XIRP2	NON_SYNONYMOUS_CODING	0.00778388	0	17
2	168101625	G	C	SNP		XIRP2	NON_SYNONYMOUS_CODING	0.000457875	0	1
2	168101696	C	T	SNP	rs138376962	XIRP2	NON_SYNONYMOUS_CODING	0.003663	0	8
2	168101753	T	C	SNP		XIRP2	NON_SYNONYMOUS_CODING	0.000457875	0	1
2	168101906	C	A	SNP	rs184341388	XIRP2	NON_SYNONYMOUS_CODING	0.00228938	0	5
2	168102617	T	C	SNP	rs7588159	XIRP2	NON_SYNONYMOUS_CODING	0.0105311	0	23
2	168102817	C	A	SNP	rs145994288	XIRP2	NON_SYNONYMOUS_CODING	0.00320513	0	7
2	168102890	T	C	SNP	rs7591107	XIRP2	NON_SYNONYMOUS_CODING	0.0105311	0	23
2	168103120	A	G	SNP	rs188971497	XIRP2	NON_SYNONYMOUS_CODING	0.000457875	0	1
2	168103129	G	A	SNP	rs181539061	XIRP2	NON_SYNONYMOUS_CODING	0.00137363	0	3
2	168103277	T	C	SNP		XIRP2	NON_SYNONYMOUS_CODING	0.000457875	0	1
2	168103433	C	T	SNP	rs79010321	XIRP2	NON_SYNONYMOUS_CODING	0.000457875	0	1
2	168103565	C	A	SNP		XIRP2	NON_SYNONYMOUS_CODING	0.000457875	0	1
2	168106796	A	G	SNP	rs61752541	XIRP2	NON_SYNONYMOUS_CODING	0.0018315	0	4
2	168108032	G	A	SNP	rs16853333	XIRP2	NON_SYNONYMOUS_CODING	0.0114469	2	21
2	168108245	G	A	SNP		XIRP2	NON_SYNONYMOUS_CODING	0.000457875	0	1
2	168108352	T	C	SNP		XIRP2	NON_SYNONYMOUS_CODING	0.000457875	0	1
2	168110617	G	A	SNP	rs182111137	XIRP2	NON_SYNONYMOUS_CODING	0.00137363	0	3
2	168110648	G	A	SNP		XIRP2	NON_SYNONYMOUS_CODING	0.000457875	0	1
2	168114968	G	A	SNP		XIRP2	NON_SYNONYMOUS_CODING	0.000457875	0	1
2	168115821	T	G	SNP	rs186740809	XIRP2	NON_SYNONYMOUS_CODING	0.000457875	0	1
2	170003432	T	G	SNP	rs4667591	LRP2	NON_SYNONYMOUS_CODING	0.540751	392	397
2	170009315	A	T	SNP	rs185345992	LRP2	NON_SYNONYMOUS_CODING	0.000457875	0	1
2	170027162	G	C	SNP		LRP2	NON_SYNONYMOUS_CODING	0.000457875	0	1
2	170030567	C	A	SNP	rs148537667	LRP2	NON_SYNONYMOUS_CODING	0.000457875	0	1
2	170031825	G	A	SNP		LRP2	NON_SYNONYMOUS_CODING	0.000457875	0	1
2	170033089	G	A	SNP	rs143367996	LRP2	NON_SYNONYMOUS_CODING	0.00778388	0	17
2	170038097	C	T	SNP	rs137983840	LRP2	NON_SYNONYMOUS_CODING	0.000915751	0	2
2	170038761	C	T	SNP	rs3213760	LRP2	NON_SYNONYMOUS_CODING	0.003663	0	8
2	170038780	G	A	SNP		LRP2	NON_SYNONYMOUS_CODING	0.000457875	0	1
2	170042245	T	C	SNP	rs35734447	LRP2	NON_SYNONYMOUS_CODING	0.003663	0	8
2	170042424	G	A	SNP		LRP2	NON_SYNONYMOUS_CODING	0.000457875	0	1
2	170044497	C	T	SNP	rs139523655	LRP2	NON_SYNONYMOUS_CODING	0.0018315	0	4
2	170050354	C	T	SNP	rs191663335	LRP2	NON_SYNONYMOUS_CODING	0.000457875	0	1
2	170063197	G	T	SNP		LRP2	NON_SYNONYMOUS_CODING	0.000457875	0	1
2	170063757	T	G	SNP	rs34052957	LRP2	NON_SYNONYMOUS_CODING	0.00320513	0	7
2	170090014	T	C	SNP	rs143413559	LRP2	NON_SYNONYMOUS_CODING	0.000915751	0	2
2	170090092	G	A	SNP	rs140789320	LRP2	NON_SYNONYMOUS_CODING	0.000457875	0	1
2	170093706	A	G	SNP		LRP2	NON_SYNONYMOUS_CODING	0.000457875	0	1
2	170097821	C	A	SNP		LRP2	NON_SYNONYMOUS_CODING	0.000457875	0	1
2	170099557	G	C	SNP	rs181448146	LRP2	NON_SYNONYMOUS_CODING	0.000457875	0	1
2	170101255	C	A	SNP	rs191734519	LRP2	NON_SYNONYMOUS_CODING	0.0338828	0	74
2	170115592	C	T	SNP	rs142080405	LRP2	NON_SYNONYMOUS_CODING	0.00320513	0	7
2	170134385	G	A	SNP		LRP2	NON_SYNONYMOUS_CODING	0.000457875	0	1
2	171710398	T	G	SNP	rs183828556	GAD1	NON_SYNONYMOUS_CODING	0.000457875	0	1
2	171710494	G	A	SNP		GAD1	NON_SYNONYMOUS_CODING	0.000457875	0	1
2	172650198	G	A	SNP	rs138477378	SLC25A12	NON_SYNONYMOUS_CODING	0.000457875	0	1
2	172700892	G	A	SNP	rs187566712	SLC25A12	NON_SYNONYMOUS_CODING	0.000457875	0	1
2	172725276	G	A	SNP	rs150674046	SLC25A12	NON_SYNONYMOUS_CODING	0.000457875	0	1
2	173330286	C	T	SNP	rs188528648	ITGA6	NON_SYNONYMOUS_CODING	0.000457875	0	1
2	173337618	G	A	SNP	rs74728869	ITGA6	NON_SYNONYMOUS_CODING	0.0100733	1	20
2	173339668	T	C	SNP		ITGA6	NON_SYNONYMOUS_CODING	0.000457875	0	1
2	173351830	G	A	SNP	rs190444302	ITGA6	NON_SYNONYMOUS_CODING	0.000457875	0	1
2	173355776	C	T	SNP		ITGA6	NON_SYNONYMOUS_CODING	0.000457875	0	1
2	173355989	C	T	SNP	rs138874769	ITGA6	NON_SYNONYMOUS_CODING	0.000457875	0	1
2	175618429	C	T	SNP		CHRNA1	NON_SYNONYMOUS_CODING	0.000457875	0	1
2	175624228	C	G	SNP		CHRNA1	NON_SYNONYMOUS_CODING	0.000457875	0	1
2	176948407	C	T	SNP		EVX2	NON_SYNONYMOUS_CODING	0.000457875	0	1
2	176958235	A	G	SNP		HOXD13	NON_SYNONYMOUS_CODING	0.000457875	0	1
2	176964759	T	C	SNP		HOXD12	NON_SYNONYMOUS_CODING	0.00137363	0	3
2	176965042	C	A	SNP		HOXD12	NON_SYNONYMOUS_CODING	0.000457875	0	1
2	176973800	A	G	SNP		HOXD11	NON_SYNONYMOUS_CODING	0.000457875	0	1
2	176973866	T	G	SNP		HOXD11	NON_SYNONYMOUS_CODING	0.000457875	0	1
2	177036826	A	T	SNP		HOXD3	NON_SYNONYMOUS_CODING	0.000457875	0	1
2	179306420	A	G	SNP		PRKRA	NON_SYNONYMOUS_CODING	0.00137363	0	3
2	179309165	G	A	SNP		PRKRA	NON_SYNONYMOUS_CODING	0.0760073	0	166
2	179315098	T	G	SNP		PRKRA	NON_SYNONYMOUS_CODING	0.000457875	0	1
2	179391962	C	T	SNP	rs193212275	TTN	NON_SYNONYMOUS_CODING	0.000915751	0	2
2	179393358	T	A	SNP	rs192155013	TTN	NON_SYNONYMOUS_CODING	0.000457875	0	1
2	179395573	C	T	SNP	rs56324595	TTN	NON_SYNONYMOUS_CODING	0.010989	1	22
2	179396475	C	T	SNP	rs145748940	TTN	NON_SYNONYMOUS_CODING	0.00137363	0	3
2	179396766	C	T	SNP	rs68080670	TTN	NON_SYNONYMOUS_CODING	0.00503663	0	11
2	179397297	C	T	SNP	rs190398670	TTN	NON_SYNONYMOUS_CODING	0.000915751	0	2
2	179397561	C	T	SNP	rs3829747	TTN	NON_SYNONYMOUS_CODING	0.18956	55	304
2	179397619	G	A	SNP	rs190866742	TTN	NON_SYNONYMOUS_CODING	0.000915751	0	2
2	179397979	G	A	SNP	rs72629785	TTN	NON_SYNONYMOUS_CODING	0.000915751	0	2
2	179398050	G	A	SNP	rs192001910	TTN	NON_SYNONYMOUS_CODING	0.000915751	0	2
2	179398195	C	G	SNP	rs148525155	TTN	NON_SYNONYMOUS_CODING	0.0018315	0	4
2	179398443	G	A	SNP	rs186977868	TTN	NON_SYNONYMOUS_CODING	0.000915751	0	2
2	179398509	C	A	SNP	rs3731752	TTN	NON_SYNONYMOUS_CODING	0.0801282	12	151
2	179398891	C	G	SNP	rs191522469	TTN	NON_SYNONYMOUS_CODING	0.000457875	0	1
2	179399071	G	A	SNP	rs140319117	TTN	NON_SYNONYMOUS_CODING	0.000915751	0	2
2	179399151	G	A	SNP	rs149921607	TTN	NON_SYNONYMOUS_CODING	0.00137363	0	3
2	179399523	A	G	SNP	rs184789288	TTN	NON_SYNONYMOUS_CODING	0.000457875	0	1
2	179399537	A	C	SNP	rs76106451	TTN	NON_SYNONYMOUS_CODING	0.000915751	0	2
2	179399576	C	G	SNP	rs55886356	TTN	NON_SYNONYMOUS_CODING	0.00549451	0	12
2	179399634	C	T	SNP	rs72629782	TTN	NON_SYNONYMOUS_CODING	0.0018315	0	4
2	179399743	G	C	SNP	rs76194811	TTN	NON_SYNONYMOUS_CODING	0.000915751	0	2
2	179400129	C	T	SNP	rs192391568	TTN	NON_SYNONYMOUS_CODING	0.000457875	0	1
2	179400130	G	A	SNP	rs56273463	TTN	NON_SYNONYMOUS_CODING	0.00457875	0	10
2	179401015	G	A	SNP	rs72629779	TTN	NON_SYNONYMOUS_CODING	0.0100733	1	20
2	179401077	C	T	SNP	rs189626540	TTN	NON_SYNONYMOUS_CODING	0.0018315	0	4
2	179401740	C	T	SNP	rs55675869	TTN	NON_SYNONYMOUS_CODING	0.0311355	3	62
2	179401742	C	T	SNP	rs55742743	TTN	NON_SYNONYMOUS_CODING	0.00778388	0	17
2	179401778	A	G	SNP	rs138234724	TTN	NON_SYNONYMOUS_CODING	0.000915751	0	2
2	179402353	G	A	SNP	rs140025425	TTN	NON_SYNONYMOUS_CODING	0.000915751	0	2
2	179402474	G	A	SNP	rs143556947	TTN	NON_SYNONYMOUS_CODING	0.000915751	0	2
2	179403750	C	T	SNP	rs4894028	TTN	NON_SYNONYMOUS_CODING	0.0389194	3	79
2	179403769	C	T	SNP	rs186405108	TTN	NON_SYNONYMOUS_CODING	0.000457875	0	1
2	179404187	G	A	SNP	rs186244950	TTN	NON_SYNONYMOUS_CODING	0.000457875	0	1
2	179404327	T	G	SNP	rs191054704	TTN	NON_SYNONYMOUS_CODING	0.000915751	0	2
2	179404498	G	C	SNP	rs72648273	TTN	NON_SYNONYMOUS_CODING	0.000457875	0	1
2	179404531	G	C	SNP	rs192952263	TTN	NON_SYNONYMOUS_CODING	0.000457875	0	1
2	179404550	G	A	SNP	rs72648272	TTN	NON_SYNONYMOUS_CODING	0.000915751	0	2
2	179404628	T	A	SNP	rs72648270	TTN	NON_SYNONYMOUS_CODING	0.0526557	6	103
2	179404966	C	A	SNP	rs188081737	TTN	NON_SYNONYMOUS_CODING	0.000457875	0	1
2	179406044	C	T	SNP	rs55704830	TTN	NON_SYNONYMOUS_CODING	0.000915751	0	2
2	179406191	C	T	SNP	rs3731749	TTN	NON_SYNONYMOUS_CODING	0.190018	56	303
2	179407152	C	G	SNP	rs184922462	TTN	NON_SYNONYMOUS_CODING	0.000457875	0	1
2	179407472	G	T	SNP	rs146098114	TTN	NON_SYNONYMOUS_CODING	0.000457875	0	1
2	179407583	C	T	SNP	rs138846756	TTN	NON_SYNONYMOUS_CODING	0.000457875	0	1
2	179408200	G	A	SNP	rs189733990	TTN	NON_SYNONYMOUS_CODING	0.000457875	0	1
2	179410162	C	A	SNP	rs186675165	TTN	NON_SYNONYMOUS_CODING	0.00137363	0	3
2	179410666	G	A	SNP	rs191484894	TTN	NON_SYNONYMOUS_CODING	0.00137363	0	3
2	179410718	C	T	SNP	rs139542862	TTN	NON_SYNONYMOUS_CODING	0.000457875	0	1
2	179410721	G	A	SNP	rs142525903	TTN	NON_SYNONYMOUS_CODING	0.000457875	0	1
2	179410980	G	T	SNP	rs2288326	TTN	NON_SYNONYMOUS_CODING	0.00320513	0	7
2	179411011	T	C	SNP	rs72648257	TTN	NON_SYNONYMOUS_CODING	0.0302198	3	60
2	179411023	C	T	SNP	rs116567963	TTN	NON_SYNONYMOUS_CODING	0.00457875	0	10
2	179411105	T	A	SNP	rs188002699	TTN	NON_SYNONYMOUS_CODING	0.000457875	0	1
2	179411207	A	T	SNP	rs72648256	TTN	NON_SYNONYMOUS_CODING	0.00137363	0	3
2	179411969	C	T	SNP	rs149375775	TTN	NON_SYNONYMOUS_CODING	0.00137363	0	3
2	179411970	G	C	SNP	rs190282707	TTN	NON_SYNONYMOUS_CODING	0.000457875	0	1
2	179412307	C	T	SNP	rs181104321	TTN	NON_SYNONYMOUS_CODING	0.0018315	0	4
2	179412337	G	A	SNP	rs184078016	TTN	NON_SYNONYMOUS_CODING	0.000457875	0	1
2	179412379	G	A	SNP	rs143679526	TTN	NON_SYNONYMOUS_CODING	0.000457875	0	1
2	179413654	T	C	SNP	rs186234393	TTN	NON_SYNONYMOUS_CODING	0.000457875	0	1
2	179414177	G	A	SNP	rs72648247	TTN	NON_SYNONYMOUS_CODING	0.000915751	0	2
2	179414318	C	T	SNP	rs747122	TTN	NON_SYNONYMOUS_CODING	0.112637	24	198
2	179414512	T	C	SNP	rs72648245	TTN	NON_SYNONYMOUS_CODING	0.00228938	0	5
2	179414565	T	A	SNP	rs144922355	TTN	NON_SYNONYMOUS_CODING	0.00457875	0	10
2	179414800	C	T	SNP	rs148617456	TTN	NON_SYNONYMOUS_CODING	0.00137363	0	3
2	179414964	T	A	SNP	rs182549226	TTN	NON_SYNONYMOUS_CODING	0.000457875	0	1
2	179416636	G	A	SNP	rs75022916	TTN	NON_SYNONYMOUS_CODING	0.000457875	0	1
2	179416801	A	C	SNP	rs150430592	TTN	NON_SYNONYMOUS_CODING	0.00137363	0	3
2	179417091	C	T	SNP	rs149567378	TTN	NON_SYNONYMOUS_CODING	0.00137363	0	3
2	179417703	G	A	SNP	rs117097948	TTN	NON_SYNONYMOUS_CODING	0.000915751	0	2
2	179417938	G	A	SNP	rs180798672	TTN	NON_SYNONYMOUS_CODING	0.000457875	0	1
2	179418346	C	T	SNP	rs72648237	TTN	NON_SYNONYMOUS_CODING	0.000457875	0	1
2	179418854	C	T	SNP	rs187460377	TTN	NON_SYNONYMOUS_CODING	0.000457875	0	1
2	179419243	C	A	SNP	rs79299277	TTN	NON_SYNONYMOUS_CODING	0.000915751	0	2
2	179419353	C	T	SNP	rs111727915	TTN	NON_SYNONYMOUS_CODING	0.00137363	0	3
2	179419672	C	T	SNP	rs143193258	TTN	NON_SYNONYMOUS_CODING	0.000457875	0	1
2	179419792	G	A	SNP	rs146181116	TTN	NON_SYNONYMOUS_CODING	0.00320513	0	7
2	179421584	C	T	SNP	rs189202799	TTN	NON_SYNONYMOUS_CODING	0.000915751	0	2
2	179421791	C	T	SNP	rs183013408	TTN	NON_SYNONYMOUS_CODING	0.000915751	0	2
2	179421853	C	T	SNP	rs73036368	TTN	NON_SYNONYMOUS_CODING	0.000457875	0	1
2	179422112	G	A	SNP	rs191482653	TTN	NON_SYNONYMOUS_CODING	0.00228938	0	5
2	179422669	G	T	SNP	rs72648227	TTN	NON_SYNONYMOUS_CODING	0.0018315	0	4
2	179422944	A	C	SNP	rs143975327	TTN	NON_SYNONYMOUS_CODING	0.00137363	0	3
2	179424698	A	G	SNP	rs186625228	TTN	NON_SYNONYMOUS_CODING	0.00137363	0	3
2	179425208	G	T	SNP	rs142478636	TTN	NON_SYNONYMOUS_CODING	0.0018315	0	4
2	179425513	T	C	SNP	rs182971058	TTN	NON_SYNONYMOUS_CODING	0.000915751	0	2
2	179425744	C	T	SNP	rs190721759	TTN	NON_SYNONYMOUS_CODING	0.000457875	0	1
2	179425966	C	T	SNP	rs187270666	TTN	NON_SYNONYMOUS_CODING	0.00137363	0	3
2	179425988	G	A	SNP	rs192152102	TTN	NON_SYNONYMOUS_CODING	0.000457875	0	1
2	179426507	G	A	SNP	rs56057221	TTN	NON_SYNONYMOUS_CODING	0.0169414	1	35
2	179427442	C	T	SNP	rs192301247	TTN	NON_SYNONYMOUS_CODING	0.000457875	0	1
2	179427560	G	T	SNP	rs184643087	TTN	NON_SYNONYMOUS_CODING	0.000457875	0	1
2	179427587	A	G	SNP	rs188323108	TTN	NON_SYNONYMOUS_CODING	0.000457875	0	1
2	179427779	G	A	SNP	rs192360370	TTN	NON_SYNONYMOUS_CODING	0.00137363	0	3
2	179427796	C	T	SNP	rs185002960	TTN	NON_SYNONYMOUS_CODING	0.00228938	0	5
2	179428299	G	T	SNP	rs56264840	TTN	NON_SYNONYMOUS_CODING	0.00137363	0	3
2	179428756	T	C	SNP	rs145373396	TTN	NON_SYNONYMOUS_CODING	0.000915751	0	2
2	179428778	G	C	SNP	rs56137800	TTN	NON_SYNONYMOUS_CODING	0.00457875	0	10
2	179429294	G	C	SNP	rs142391957	TTN	NON_SYNONYMOUS_CODING	0.000457875	0	1
2	179429726	A	G	SNP	rs190041566	TTN	NON_SYNONYMOUS_CODING	0.000457875	0	1
2	179429942	G	C	SNP	rs148598047	TTN	NON_SYNONYMOUS_CODING	0.000457875	0	1
2	179430305	G	A	SNP	rs185887755	TTN	NON_SYNONYMOUS_CODING	0.000915751	0	2
2	179430391	C	G	SNP	rs114071241	TTN	NON_SYNONYMOUS_CODING	0.000457875	0	1
2	179431076	C	G	SNP	rs56307213	TTN	NON_SYNONYMOUS_CODING	0.0105311	0	23
2	179431159	T	C	SNP	rs183844833	TTN	NON_SYNONYMOUS_CODING	0.00137363	0	3
2	179431247	T	C	SNP	rs150682764	TTN	NON_SYNONYMOUS_CODING	0.000915751	0	2
2	179431541	G	A	SNP	rs55861600	TTN	NON_SYNONYMOUS_CODING	0.00732601	0	16
2	179431594	A	G	SNP	rs3731745	TTN	NON_SYNONYMOUS_CODING	0.0302198	3	60
2	179431679	C	G	SNP	rs144788732	TTN	NON_SYNONYMOUS_CODING	0.000457875	0	1
2	179431963	A	T	SNP	rs73036377	TTN	NON_SYNONYMOUS_CODING	0.00137363	0	3
2	179432374	C	T	SNP	rs145185269	TTN	NON_SYNONYMOUS_CODING	0.000457875	0	1
2	179433046	C	G	SNP	rs186681106	TTN	NON_SYNONYMOUS_CODING	0.0018315	0	4
2	179433143	C	T	SNP	rs56341835	TTN	NON_SYNONYMOUS_CODING	0.000457875	0	1
2	179433865	A	C	SNP	rs188012906	TTN	NON_SYNONYMOUS_CODING	0.000457875	0	1
2	179434120	G	A	SNP	rs56372592	TTN	NON_SYNONYMOUS_CODING	0.00320513	0	7
2	179434160	C	A	SNP	rs3813244	TTN	NON_SYNONYMOUS_CODING	0.000457875	0	1
2	179434214	C	T	SNP	rs181166140	TTN	NON_SYNONYMOUS_CODING	0.00137363	0	3
2	179434269	T	A	SNP	rs184034300	TTN	NON_SYNONYMOUS_CODING	0.000457875	0	1
2	179434336	G	T	SNP	rs188085512	TTN	NON_SYNONYMOUS_CODING	0.000457875	0	1
2	179434567	T	C	SNP	rs79906856	TTN	NON_SYNONYMOUS_CODING	0.000457875	0	1
2	179434790	G	A	SNP	rs145437410	TTN	NON_SYNONYMOUS_CODING	0.000457875	0	1
2	179436020	G	A	SNP	rs744426	TTN	NON_SYNONYMOUS_CODING	0.190018	56	303
2	179436277	G	A	SNP	rs149232991	TTN	NON_SYNONYMOUS_CODING	0.000915751	0	2
2	179436865	G	A	SNP	rs144398602	TTN	NON_SYNONYMOUS_CODING	0.00137363	0	3
2	179438056	C	T	SNP	rs140018785	TTN	NON_SYNONYMOUS_CODING	0.00137363	0	3
2	179438077	C	T	SNP	rs142874389	TTN	NON_SYNONYMOUS_CODING	0.00228938	0	5
2	179438273	G	A	SNP	rs185626486	TTN	NON_SYNONYMOUS_CODING	0.000457875	0	1
2	179438480	C	T	SNP	rs149763294	TTN	NON_SYNONYMOUS_CODING	0.00137363	0	3
2	179438833	C	G	SNP	rs188711353	TTN	NON_SYNONYMOUS_CODING	0.000457875	0	1
2	179438858	C	T	SNP	rs180828370	TTN	NON_SYNONYMOUS_CODING	0.000457875	0	1
2	179438866	C	T	SNP	rs10164753	TTN	NON_SYNONYMOUS_CODING	0.0558608	4	114
2	179439511	C	T	SNP	rs145504744	TTN	NON_SYNONYMOUS_CODING	0.000915751	0	2
2	179439518	C	T	SNP	rs146483596	TTN	NON_SYNONYMOUS_CODING	0.000915751	0	2
2	179439907	A	C	SNP	rs149075285	TTN	NON_SYNONYMOUS_CODING	0.00274725	0	6
2	179439953	G	A	SNP	rs189208539	TTN	NON_SYNONYMOUS_CODING	0.000915751	0	2
2	179440163	C	G	SNP	rs55801134	TTN	NON_SYNONYMOUS_CODING	0.00869963	0	19
2	179440423	C	T	SNP	rs140127488	TTN	NON_SYNONYMOUS_CODING	0.000457875	0	1
2	179441295	T	C	SNP	rs72646885	TTN	NON_SYNONYMOUS_CODING	0.00228938	0	5
2	179441679	G	T	SNP	rs72646882	TTN	NON_SYNONYMOUS_CODING	0.0018315	0	4
2	179442784	C	G	SNP	rs72646880	TTN	NON_SYNONYMOUS_CODING	0.000915751	0	2
2	179444051	C	T	SNP	rs185620750	TTN	NON_SYNONYMOUS_CODING	0.000457875	0	1
2	179446710	C	T	SNP	rs187257105	TTN	NON_SYNONYMOUS_CODING	0.000457875	0	1
2	179447754	C	T	SNP	rs145527033	TTN	NON_SYNONYMOUS_CODING	0.00137363	0	3
2	179447783	C	T	SNP	rs148849567	TTN	NON_SYNONYMOUS_CODING	0.00137363	0	3
2	179447864	C	A	SNP	rs188110701	TTN	NON_SYNONYMOUS_CODING	0.000457875	0	1
2	179449186	G	A	SNP	rs72646861	TTN	NON_SYNONYMOUS_CODING	0.00824176	0	18
2	179449236	T	A	SNP	rs192371243	TTN	NON_SYNONYMOUS_CODING	0.000457875	0	1
2	179449470	C	T	SNP	rs141965360	TTN	NON_SYNONYMOUS_CODING	0.000915751	0	2
2	179449579	C	T	SNP	rs150661999	TTN	NON_SYNONYMOUS_CODING	0.00137363	0	3
2	179450003	C	A	SNP	rs138858121	TTN	NON_SYNONYMOUS_CODING	0.000457875	0	1
2	179452324	G	A	SNP	rs190432620	TTN	NON_SYNONYMOUS_CODING	0.000457875	0	1
2	179452371	A	G	SNP	rs183595734	TTN	NON_SYNONYMOUS_CODING	0.000915751	0	2
2	179452410	C	T	SNP	rs148684589	TTN	NON_SYNONYMOUS_CODING	0.000457875	0	1
2	179453343	G	A	SNP	rs191549948	TTN	NON_SYNONYMOUS_CODING	0.0018315	0	4
2	179453426	C	T	SNP	rs72646851	TTN	NON_SYNONYMOUS_CODING	0.00457875	0	10
2	179454303	T	C	SNP	rs75458912	TTN	NON_SYNONYMOUS_CODING	0.000457875	0	1
2	179454354	T	C	SNP	rs151193056	TTN	NON_SYNONYMOUS_CODING	0.00137363	0	3
2	179454638	A	G	SNP	rs140252432	TTN	NON_SYNONYMOUS_CODING	0.000457875	0	1
2	179454990	C	T	SNP	rs77957535	TTN	NON_SYNONYMOUS_CODING	0.000457875	0	1
2	179455352	C	T	SNP	rs141973925	TTN	NON_SYNONYMOUS_CODING	0.00137363	0	3
2	179455631	G	A	SNP	rs72646845	TTN	NON_SYNONYMOUS_CODING	0.000457875	0	1
2	179456220	C	T	SNP	rs77351975	TTN	NON_SYNONYMOUS_CODING	0.00457875	0	10
2	179457909	C	A	SNP	rs186215280	TTN	NON_SYNONYMOUS_CODING	0.000457875	0	1
2	179457978	G	A	SNP	rs149325705	TTN	NON_SYNONYMOUS_CODING	0.000457875	0	1
2	179458070	G	T	SNP	rs144576333	TTN	NON_SYNONYMOUS_CODING	0.000457875	0	1
2	179458351	A	T	SNP	rs76604657	TTN	NON_SYNONYMOUS_CODING	0.000457875	0	1
2	179458591	C	T	SNP	rs2288569	TTN	NON_SYNONYMOUS_CODING	0.193681	60	303
2	179458757	C	T	SNP	rs191927501	TTN	NON_SYNONYMOUS_CODING	0.000457875	0	1
2	179458807	G	A	SNP	rs182907667	TTN	NON_SYNONYMOUS_CODING	0.000457875	0	1
2	179459129	A	C	SNP	rs182489815	TTN	NON_SYNONYMOUS_CODING	0.000457875	0	1
2	179459250	C	T	SNP	rs186809500	TTN	NON_SYNONYMOUS_CODING	0.000457875	0	1
2	179462345	C	T	SNP	rs72646833	TTN	NON_SYNONYMOUS_CODING	0.00503663	0	11
2	179462706	C	G	SNP	rs114405804	TTN	NON_SYNONYMOUS_CODING	0.000457875	0	1
2	179463552	C	T	SNP	rs141399146	TTN	NON_SYNONYMOUS_CODING	0.000915751	0	2
2	179464098	G	A	SNP	rs139748528	TTN	NON_SYNONYMOUS_CODING	0.000915751	0	2
2	179466051	C	T	SNP	rs115867512	TTN	NON_SYNONYMOUS_CODING	0.000457875	0	1
2	179466171	T	C	SNP	rs72646823	TTN	NON_SYNONYMOUS_CODING	0.0018315	0	4
2	179467050	G	A	SNP	rs192788942	TTN	NON_SYNONYMOUS_CODING	0.000457875	0	1
2	179467221	G	T	SNP	rs185529953	TTN	NON_SYNONYMOUS_CODING	0.000915751	0	2
2	179468761	C	T	SNP	rs143643360	TTN	NON_SYNONYMOUS_CODING	0.000457875	0	1
2	179468770	C	G	SNP	rs183010574	TTN	NON_SYNONYMOUS_CODING	0.000457875	0	1
2	179468771	G	A	SNP	rs187167219	TTN	NON_SYNONYMOUS_CODING	0.000457875	0	1
2	179469756	G	A	SNP	rs55734111	TTN	NON_SYNONYMOUS_CODING	0.000457875	0	1
2	179469840	A	G	SNP	rs188437486	TTN	NON_SYNONYMOUS_CODING	0.000457875	0	1
2	179472223	A	G	SNP	rs72646809	TTN	NON_SYNONYMOUS_CODING	0.00824176	0	18
2	179472319	C	T	SNP	rs72646808	TTN	NON_SYNONYMOUS_CODING	0.000915751	0	2
2	179474482	C	T	SNP	rs142395261	TTN	NON_SYNONYMOUS_CODING	0.000457875	0	1
2	179474668	G	A	SNP	rs16866412	TTN	NON_SYNONYMOUS_CODING	0.0728022	9	141
2	179474691	A	C	SNP	rs151281257	TTN	NON_SYNONYMOUS_CODING	0.000457875	0	1
2	179475902	G	A	SNP	rs116765281	TTN	NON_SYNONYMOUS_CODING	0.000457875	0	1
2	179476242	C	T	SNP	rs191539637	TTN	NON_SYNONYMOUS_CODING	0.000915751	0	2
2	179476350	A	G	SNP	rs184856328	TTN	NON_SYNONYMOUS_CODING	0.000915751	0	2
2	179476556	C	T	SNP	rs138896856	TTN	NON_SYNONYMOUS_CODING	0.000915751	0	2
2	179477040	C	T	SNP	rs148018042	TTN	NON_SYNONYMOUS_CODING	0.000457875	0	1
2	179477529	C	G	SNP	rs55663050	TTN	NON_SYNONYMOUS_CODING	0.00137363	0	3
2	179477538	C	T	SNP	rs181141442	TTN	NON_SYNONYMOUS_CODING	0.000457875	0	1
2	179478967	T	C	SNP	rs190721620	TTN	NON_SYNONYMOUS_CODING	0.000457875	0	1
2	179479288	A	G	SNP	rs72677243	TTN	NON_SYNONYMOUS_CODING	0.00137363	0	3
2	179479664	A	G	SNP	rs148549746	TTN	NON_SYNONYMOUS_CODING	0.000457875	0	1
2	179481680	G	A	SNP	rs184815126	TTN	NON_SYNONYMOUS_CODING	0.000457875	0	1
2	179482089	C	T	SNP	rs72677237	TTN	NON_SYNONYMOUS_CODING	0.00228938	0	5
2	179482937	C	T	SNP	rs72677232	TTN	NON_SYNONYMOUS_CODING	0.0018315	0	4
2	179482987	C	T	SNP	rs190180127	TTN	NON_SYNONYMOUS_CODING	0.000915751	0	2
2	179482994	G	A	SNP	rs72677231	TTN	NON_SYNONYMOUS_CODING	0.0018315	0	4
2	179484351	C	A	SNP	rs145520397	TTN	NON_SYNONYMOUS_CODING	0.0018315	0	4
2	179484464	A	T	SNP	rs77496539	TTN	NON_SYNONYMOUS_CODING	0.00228938	0	5
2	179485708	A	T	SNP	rs193086479	TTN	NON_SYNONYMOUS_CODING	0.000457875	0	1
2	179486037	C	A	SNP	rs72677225	TTN	NON_SYNONYMOUS_CODING	0.00274725	0	6
2	179486345	T	A	SNP	rs114331773	TTN	NON_SYNONYMOUS_CODING	0.0123626	0	27
2	179486376	C	T	SNP	rs144668626	TTN	NON_SYNONYMOUS_CODING	0.00137363	0	3
2	179486596	G	A	SNP	rs72677221	TTN	NON_SYNONYMOUS_CODING	0.0018315	0	4
2	179495544	A	G	SNP	rs188047410	TTN	NON_SYNONYMOUS_CODING	0.000457875	0	1
2	179496931	A	T	SNP	rs181189778	TTN	NON_SYNONYMOUS_CODING	0.000915751	0	2
2	179497018	G	A	SNP	rs12471771	TTN	NON_SYNONYMOUS_CODING	0.0114469	0	25
2	179497499	T	C	SNP	rs185007509	TTN	NON_SYNONYMOUS_CODING	0.000457875	0	1
2	179498042	T	C	SNP	rs6723526	TTN	NON_SYNONYMOUS_CODING	0.0526557	5	105
2	179501287	C	T	SNP	rs188301588	TTN	NON_SYNONYMOUS_CODING	0.000457875	0	1
2	179532446	A	T	SNP	rs145670920	TTN	NON_SYNONYMOUS_CODING	0.000915751	0	2
2	179540704	T	G	SNP	rs185038367	TTN	NON_SYNONYMOUS_CODING	0.000457875	0	1
2	179549988	G	A	SNP	rs146400809	TTN	NON_SYNONYMOUS_CODING	0.00137363	0	3
2	179569261	C	T	SNP	rs189286381	TTN	NON_SYNONYMOUS_CODING	0.00137363	0	3
2	179574313	G	A	SNP	rs184923756	TTN	NON_SYNONYMOUS_CODING	0.000457875	0	1
2	179574580	C	T	SNP	rs189431308	TTN	NON_SYNONYMOUS_CODING	0.000457875	0	1
2	179577078	C	T	SNP	rs141502557	TTN	NON_SYNONYMOUS_CODING	0.000915751	0	2
2	179577222	C	A	SNP	rs186857044	TTN	NON_SYNONYMOUS_CODING	0.000457875	0	1
2	179579769	C	T	SNP	rs183499397	TTN	NON_SYNONYMOUS_CODING	0.000457875	0	1
2	179581971	C	T	SNP	rs149855485	TTN	NON_SYNONYMOUS_CODING	0.00137363	0	3
2	179582807	G	A	SNP	rs186598275	TTN	NON_SYNONYMOUS_CODING	0.000457875	0	1
2	179582913	C	T	SNP	rs72648981	TTN	NON_SYNONYMOUS_CODING	0.000915751	0	2
2	179584977	C	T	SNP	rs144032104	TTN	NON_SYNONYMOUS_CODING	0.000915751	0	2
2	179586604	C	G	SNP	rs72648970	TTN	NON_SYNONYMOUS_CODING	0.0196886	1	41
2	179587128	A	T	SNP	rs183482849	TTN	NON_SYNONYMOUS_CODING	0.000915751	0	2
2	179587130	C	G	SNP	rs12693166	TTN	NON_SYNONYMOUS_CODING	0.23489	73	367
2	179588279	C	T	SNP	rs189951108	TTN	NON_SYNONYMOUS_CODING	0.000915751	0	2
2	179588627	T	G	SNP	rs192344560	TTN	NON_SYNONYMOUS_CODING	0.000915751	0	2
2	179588843	C	T	SNP	rs148072021	TTN	NON_SYNONYMOUS_CODING	0.000457875	0	1
2	179589083	T	A	SNP	rs114626713	TTN	NON_SYNONYMOUS_CODING	0.00412088	0	9
2	179589260	C	T	SNP	rs147210608	TTN	NON_SYNONYMOUS_CODING	0.000457875	0	1
2	179590257	C	T	SNP	rs185833299	TTN	NON_SYNONYMOUS_CODING	0.000457875	0	1
2	179590329	C	T	SNP	rs17355460	TTN	NON_SYNONYMOUS_CODING	0.00869963	1	17
2	179590564	C	T	SNP	rs139549363	TTN	NON_SYNONYMOUS_CODING	0.000457875	0	1
2	179590714	T	A	SNP	rs149470241	TTN	NON_SYNONYMOUS_CODING	0.000457875	0	1
2	179591922	C	T	SNP	rs140143513	TTN	NON_SYNONYMOUS_CODING	0.000457875	0	1
2	179592329	G	A	SNP	rs16866475	TTN	NON_SYNONYMOUS_CODING	0.0137363	1	28
2	179592567	G	A	SNP	rs116572520	TTN	NON_SYNONYMOUS_CODING	0.00320513	1	5
2	179593067	C	G	SNP	rs182633829	TTN	NON_SYNONYMOUS_CODING	0.000457875	0	1
2	179593503	G	T	SNP	rs72648953	TTN	NON_SYNONYMOUS_CODING	0.00274725	0	6
2	179593702	C	A	SNP	rs188878341	TTN	NON_SYNONYMOUS_CODING	0.000915751	0	2
2	179595271	C	T	SNP	rs72648946	TTN	NON_SYNONYMOUS_CODING	0.00412088	0	9
2	179595519	T	A	SNP	rs148021852	TTN	NON_SYNONYMOUS_CODING	0.000457875	0	1
2	179595849	C	T	SNP	rs185962498	TTN	NON_SYNONYMOUS_CODING	0.000915751	0	2
2	179597206	C	T	SNP	rs185753307	TTN	NON_SYNONYMOUS_CODING	0.000457875	0	1
2	179597242	C	A	SNP	rs72648940	TTN	NON_SYNONYMOUS_CODING	0.00137363	0	3
2	179597259	T	C	SNP	rs72648939	TTN	NON_SYNONYMOUS_CODING	0.00549451	0	12
2	179597590	T	C	SNP	rs190636272	TTN	NON_SYNONYMOUS_CODING	0.000457875	0	1
2	179598097	C	T	SNP	rs146847928	TTN	NON_SYNONYMOUS_CODING	0.00137363	0	3
2	179598160	G	A	SNP	rs148551876	TTN	NON_SYNONYMOUS_CODING	0.00137363	0	3
2	179598170	C	T	SNP	rs66839174	TTN	NON_SYNONYMOUS_CODING	0.00274725	0	6
2	179599686	G	T	SNP	rs80003323	TTN	NON_SYNONYMOUS_CODING	0.000457875	0	1
2	179600475	C	T	SNP	rs72648923	TTN	NON_SYNONYMOUS_CODING	0.003663	0	8
2	179614385	C	T	SNP	rs141410571	TTN	NON_SYNONYMOUS_CODING	0.000457875	0	1
2	179615060	C	T	SNP	rs143253411	TTN	NON_SYNONYMOUS_CODING	0.00320513	0	7
2	179616481	C	T	SNP	rs148115514	TTN	NON_SYNONYMOUS_CODING	0.000915751	0	2
2	179628915	A	G	SNP	rs149309988	TTN	NON_SYNONYMOUS_CODING	0.000457875	0	1
2	179629461	C	T	SNP	rs2291311	TTN	NON_SYNONYMOUS_CODING	0.839286	771	291
2	179631299	T	C	SNP	rs139992576	TTN	NON_SYNONYMOUS_CODING	0.000457875	0	1
2	179632598	C	T	SNP	rs72647894	TTN	NON_SYNONYMOUS_CODING	0.000915751	0	2
2	179632619	C	T	SNP	rs141258018	TTN	NON_SYNONYMOUS_CODING	0.00228938	0	5
2	179633625	C	T	SNP	rs72647885	TTN	NON_SYNONYMOUS_CODING	0.00228938	1	3
2	179634520	C	T	SNP	rs56373393	TTN	NON_SYNONYMOUS_CODING	0.000915751	0	2
2	179634832	C	T	SNP	rs147174853	TTN	NON_SYNONYMOUS_CODING	0.000457875	0	1
2	179634961	C	A	SNP	rs33917087	TTN	NON_SYNONYMOUS_CODING	0.00824176	0	18
2	179635145	C	T	SNP	rs79645147	TTN	NON_SYNONYMOUS_CODING	0.000457875	0	1
2	179636190	T	C	SNP	rs148394362	TTN	NON_SYNONYMOUS_CODING	0.000457875	0	1
2	179638246	C	G	SNP	rs150208472	TTN	NON_SYNONYMOUS_CODING	0.000457875	0	1
2	179638249	C	T	SNP	rs116049561	TTN	NON_SYNONYMOUS_CODING	0.000457875	0	1
2	179638314	C	A	SNP	rs148920986	TTN	NON_SYNONYMOUS_CODING	0.000457875	0	1
2	179638721	C	T	SNP	rs4894048	TTN	NON_SYNONYMOUS_CODING	0.0558608	8	106
2	179638781	T	C	SNP	rs117777236	TTN	NON_SYNONYMOUS_CODING	0.000457875	0	1
2	179638834	C	T	SNP	rs75031300	TTN	NON_SYNONYMOUS_CODING	0.00320513	0	7
2	179639711	C	A	SNP	rs138787974	TTN	NON_SYNONYMOUS_CODING	0.00320513	0	7
2	179640214	C	A	SNP	rs184312157	TTN	NON_SYNONYMOUS_CODING	0.000457875	0	1
2	179640233	G	A	SNP	rs116158152	TTN	NON_SYNONYMOUS_CODING	0.000457875	0	1
2	179640550	G	A	SNP	rs189149543	TTN	NON_SYNONYMOUS_CODING	0.000915751	0	2
2	179640851	C	T	SNP	rs118161093	TTN	NON_SYNONYMOUS_CODING	0.000915751	0	2
2	179641121	G	A	SNP	rs190509057	TTN	NON_SYNONYMOUS_CODING	0.000457875	0	1
2	179641336	C	T	SNP	rs150737838	TTN	NON_SYNONYMOUS_CODING	0.000457875	0	1
2	179641360	G	A	SNP	rs75686037	TTN	NON_SYNONYMOUS_CODING	0.014652	4	24
2	179641505	C	T	SNP	rs181958102	TTN	NON_SYNONYMOUS_CODING	0.000457875	0	1
2	179641717	G	C	SNP	rs185789611	TTN	NON_SYNONYMOUS_CODING	0.000457875	0	1
2	179642448	G	A	SNP	rs111282958	TTN	NON_SYNONYMOUS_CODING	0.000457875	0	1
2	179642583	A	G	SNP	rs142317580	TTN	NON_SYNONYMOUS_CODING	0.0018315	0	4
2	179642589	C	G	SNP	rs72647876	TTN	NON_SYNONYMOUS_CODING	0.00778388	1	15
2	179642665	G	A	SNP	rs72647875	TTN	NON_SYNONYMOUS_CODING	0.0151099	0	33
2	179643775	C	T	SNP	rs36021856	TTN	NON_SYNONYMOUS_CODING	0.00778388	1	15
2	179644020	T	C	SNP	rs188090472	TTN	NON_SYNONYMOUS_CODING	0.000457875	0	1
2	179644788	G	A	SNP	rs78269740	TTN	NON_SYNONYMOUS_CODING	0.00274725	0	6
2	179645962	C	G	SNP	rs72647870	TTN	NON_SYNONYMOUS_CODING	0.000915751	0	2
2	179647078	C	T	SNP	rs55914517	TTN	NON_SYNONYMOUS_CODING	0.000457875	0	1
2	179650408	G	A	SNP	rs35813871	TTN	NON_SYNONYMOUS_CODING	0.132326	33	223
2	179666871	C	T	SNP	rs185921345	TTN	NON_SYNONYMOUS_CODING	0.00228938	0	5
2	179666982	C	A	SNP	rs35683768	TTN	NON_SYNONYMOUS_CODING	0.0265568	1	56
2	182347090	T	C	SNP	rs145010184	ITGA4	NON_SYNONYMOUS_CODING	0.000457875	0	1
2	182396457	C	A	SNP		ITGA4	NON_SYNONYMOUS_CODING	0.000915751	0	2
2	183799544	A	T	SNP	rs150786413	NCKAP1	NON_SYNONYMOUS_CODING	0.000457875	0	1
2	187511419	C	T	SNP		ITGAV	NON_SYNONYMOUS_CODING	0.000915751	0	2
2	187521091	G	T	SNP	rs185792013	ITGAV	NON_SYNONYMOUS_CODING	0.000457875	0	1
2	187534504	G	A	SNP	rs181427404	ITGAV	NON_SYNONYMOUS_CODING	0.000457875	0	1
2	188211048	G	A	SNP		CALCRL	NON_SYNONYMOUS_CODING	0.000457875	0	1
2	189849956	G	A	SNP	rs180938313	COL3A1	NON_SYNONYMOUS_CODING	0.000457875	0	1
2	189861158	C	T	SNP	rs150543864	COL3A1	NON_SYNONYMOUS_CODING	0.00137363	0	3
2	190428688	G	A	SNP	rs138367417	SLC40A1	NON_SYNONYMOUS_CODING	0.000457875	0	1
2	198351804	C	G	SNP	rs41265953	HSPD1	NON_SYNONYMOUS_CODING	0.0132784	0	29
2	198363565	C	A	SNP	rs149631391	HSPD1	NON_SYNONYMOUS_CODING	0.000457875	0	1
2	202149784	G	A	SNP		CASP8	NON_SYNONYMOUS_CODING	0.000457875	0	1
2	203419995	G	A	SNP		BMPR2	NON_SYNONYMOUS_CODING	0.000457875	0	1
2	203421006	G	A	SNP		BMPR2	NON_SYNONYMOUS_CODING	0.000915751	0	2
2	203424512	C	T	SNP		BMPR2	NON_SYNONYMOUS_CODING	0.000915751	0	2
2	206562312	A	T	SNP	rs190705091	NRP2	NON_SYNONYMOUS_CODING	0.000457875	0	1
2	206587240	G	A	SNP	rs34980616	NRP2	NON_SYNONYMOUS_CODING	0.000457875	0	1
2	206587328	T	C	SNP	rs143068720	NRP2	NON_SYNONYMOUS_CODING	0.000457875	0	1
2	206588569	C	T	SNP	rs138033888	NRP2	NON_SYNONYMOUS_CODING	0.000457875	0	1
2	206592624	C	T	SNP		NRP2	NON_SYNONYMOUS_CODING	0.000915751	0	2
2	206592643	C	T	SNP	rs150064130	NRP2	NON_SYNONYMOUS_CODING	0.000457875	0	1
2	206605262	A	C	SNP		NRP2	NON_SYNONYMOUS_CODING	0.000457875	0	1
2	206608050	C	T	SNP		NRP2	NON_SYNONYMOUS_CODING	0.000457875	0	1
2	206608157	G	A	SNP	rs182060947	NRP2	NON_SYNONYMOUS_CODING	0.000457875	0	1
2	206617651	C	T	SNP		NRP2	NON_SYNONYMOUS_CODING	0.000457875	0	1
2	206641054	C	T	SNP		NRP2	NON_SYNONYMOUS_CODING	0.000457875	0	1
2	206659729	G	A	SNP	rs181038825	NRP2	NON_SYNONYMOUS_CODING	0.000915751	0	2
2	206659759	C	A	SNP	rs184981869	NRP2	NON_SYNONYMOUS_CODING	0.000915751	0	2
2	208631878	G	C	SNP		FZD5	NON_SYNONYMOUS_CODING	0.000457875	0	1
2	209195390	C	T	SNP	rs182404155	PIKFYVE	NON_SYNONYMOUS_CODING	0.000457875	0	1
2	209200043	C	T	SNP	rs188498825	PIKFYVE	NON_SYNONYMOUS_CODING	0.00137363	0	3
2	211059972	G	A	SNP		ACADL	NON_SYNONYMOUS_CODING	0.000457875	0	1
2	211070402	C	G	SNP	rs146511220	ACADL	NON_SYNONYMOUS_CODING	0.000915751	0	2
2	211081173	A	T	SNP	rs184472890	ACADL	NON_SYNONYMOUS_CODING	0.000915751	0	2
2	211159061	T	C	SNP	rs116054444	MYL1	NON_SYNONYMOUS_CODING	0.000457875	0	1
2	211163222	C	T	SNP		MYL1	NON_SYNONYMOUS_CODING	0.00137363	0	3
2	211167512	A	C	SNP		MYL1	NON_SYNONYMOUS_CODING	0.000457875	0	1
2	211179702	G	A	SNP		MYL1	NON_SYNONYMOUS_CODING	0.000915751	0	2
2	211441144	G	A	SNP		CPS1	NON_SYNONYMOUS_CODING	0.000457875	0	1
2	211444453	G	A	SNP		CPS1	NON_SYNONYMOUS_CODING	0.000915751	0	2
2	211455539	C	T	SNP		CPS1	NON_SYNONYMOUS_CODING	0.000457875	0	1
2	211464172	C	A	SNP	rs187860166	CPS1	NON_SYNONYMOUS_CODING	0.000457875	0	1
2	211476965	T	G	SNP		CPS1	NON_SYNONYMOUS_CODING	0.000457875	0	1
2	211507277	C	T	SNP	rs79627159	CPS1	NON_SYNONYMOUS_CODING	0.00274725	0	6
2	211523343	G	T	SNP	rs115897023	CPS1	NON_SYNONYMOUS_CODING	0.00595238	0	13
2	212293180	C	T	SNP	rs181319801	ERBB4	NON_SYNONYMOUS_CODING	0.000457875	0	1
2	212426798	C	T	SNP		ERBB4	NON_SYNONYMOUS_CODING	0.000457875	0	1
2	212483931	C	A	SNP	rs182073178	ERBB4	NON_SYNONYMOUS_CODING	0.000915751	0	2
2	212812184	A	G	SNP	rs192066345	ERBB4	NON_SYNONYMOUS_CODING	0.000457875	0	1
2	213872133	C	T	SNP	rs181639094	IKZF2	NON_SYNONYMOUS_CODING	0.000457875	0	1
2	213886830	T	C	SNP		IKZF2	NON_SYNONYMOUS_CODING	0.000457875	0	1
2	215645304	G	A	SNP	rs185164724	BARD1	NON_SYNONYMOUS_CODING	0.000457875	0	1
2	215645876	G	C	SNP	rs3738885	BARD1	NON_SYNONYMOUS_CODING	0.00503663	0	11
2	215646047	G	A	SNP	rs184660818	BARD1	NON_SYNONYMOUS_CODING	0.000457875	0	1
2	215807718	C	G	SNP	rs150618783	ABCA12	NON_SYNONYMOUS_CODING	0.000457875	0	1
2	215823068	T	G	SNP		ABCA12	NON_SYNONYMOUS_CODING	0.000457875	0	1
2	215823139	G	C	SNP	rs73088469	ABCA12	NON_SYNONYMOUS_CODING	0.003663	0	8
2	215833458	T	C	SNP	rs188297861	ABCA12	NON_SYNONYMOUS_CODING	0.000457875	0	1
2	215835096	G	A	SNP	rs191670598	ABCA12	NON_SYNONYMOUS_CODING	0.000457875	0	1
2	215840669	G	A	SNP	rs141036904	ABCA12	NON_SYNONYMOUS_CODING	0.000915751	0	2
2	215843556	T	C	SNP		ABCA12	NON_SYNONYMOUS_CODING	0.000457875	0	1
2	215843571	A	T	SNP		ABCA12	NON_SYNONYMOUS_CODING	0.000457875	0	1
2	215843599	G	A	SNP	rs181123698	ABCA12	NON_SYNONYMOUS_CODING	0.000457875	0	1
2	215845346	G	A	SNP		ABCA12	NON_SYNONYMOUS_CODING	0.000457875	0	1
2	215848503	C	T	SNP	rs78964730	ABCA12	NON_SYNONYMOUS_CODING	0.000457875	0	1
2	215854169	A	C	SNP		ABCA12	NON_SYNONYMOUS_CODING	0.000457875	0	1
2	215865651	C	T	SNP	rs116481578	ABCA12	NON_SYNONYMOUS_CODING	0.000457875	0	1
2	215875110	A	C	SNP	rs147076551	ABCA12	NON_SYNONYMOUS_CODING	0.000457875	0	1
2	216226802	C	T	SNP		FN1	NON_SYNONYMOUS_CODING	0.000457875	0	1
2	216240041	C	T	SNP		FN1	NON_SYNONYMOUS_CODING	0.000457875	0	1
2	216240375	G	T	SNP	rs148388245	FN1	NON_SYNONYMOUS_CODING	0.000457875	0	1
2	216241343	G	T	SNP	rs182139649	FN1	NON_SYNONYMOUS_CODING	0.000457875	0	1
2	216241388	G	A	SNP		FN1	NON_SYNONYMOUS_CODING	0.000457875	0	1
2	216245792	G	T	SNP		FN1	NON_SYNONYMOUS_CODING	0.000457875	0	1
2	216248878	C	T	SNP	rs147655202	FN1	NON_SYNONYMOUS_CODING	0.0018315	0	4
2	216251538	G	A	SNP	rs139078629	FN1	NON_SYNONYMOUS_CODING	0.00457875	0	10
2	216251580	G	A	SNP	rs116558455	FN1	NON_SYNONYMOUS_CODING	0.0018315	0	4
2	216262556	T	G	SNP		FN1	NON_SYNONYMOUS_CODING	0.000457875	0	1
2	216269235	C	T	SNP		FN1	NON_SYNONYMOUS_CODING	0.000457875	0	1
2	216274441	G	A	SNP		FN1	NON_SYNONYMOUS_CODING	0.000915751	0	2
2	216274797	C	T	SNP		FN1	NON_SYNONYMOUS_CODING	0.000457875	0	1
2	216289015	C	T	SNP	rs140926439	FN1	NON_SYNONYMOUS_CODING	0.0018315	0	4
2	216296636	C	G	SNP	rs139088862	FN1	NON_SYNONYMOUS_CODING	0.000457875	0	1
2	219540100	T	A	SNP		STK36	NON_SYNONYMOUS_CODING	0.000457875	0	1
2	219540127	T	C	SNP		STK36	NON_SYNONYMOUS_CODING	0.000915751	0	2
2	219543924	C	T	SNP	rs35038757	STK36	NON_SYNONYMOUS_CODING	0.00412088	0	9
2	219549817	A	G	SNP		STK36	NON_SYNONYMOUS_CODING	0.000457875	0	1
2	219553423	C	G	SNP	rs45586733	STK36	NON_SYNONYMOUS_CODING	0.00595238	0	13
2	219553468	C	T	SNP	rs16859180	STK36	NON_SYNONYMOUS_CODING	0.0485348	3	100
2	219924961	G	T	SNP	rs142036701	IHH	NON_SYNONYMOUS_CODING	0.000457875	0	1
2	220088835	C	T	SNP		ATG9A	NON_SYNONYMOUS_CODING	0.000457875	0	1
2	220089402	G	A	SNP		ATG9A	NON_SYNONYMOUS_CODING	0.000915751	0	2
2	220090167	C	A	SNP	rs188001238	ATG9A	NON_SYNONYMOUS_CODING	0.000457875	0	1
2	220092519	A	C	SNP	rs180953382	ATG9A	NON_SYNONYMOUS_CODING	0.000457875	0	1
2	220313111	C	T	SNP		SPEG	NON_SYNONYMOUS_CODING	0.00228938	0	5
2	220313370	A	T	SNP	rs146216760	SPEG	NON_SYNONYMOUS_CODING	0.0370879	3	75
2	220332024	C	T	SNP		SPEG	NON_SYNONYMOUS_CODING	0.000457875	0	1
2	220334086	C	T	SNP		SPEG	NON_SYNONYMOUS_CODING	0.000457875	0	1
2	220336701	A	G	SNP	rs187558456	SPEG	NON_SYNONYMOUS_CODING	0.125	4	265
2	220337041	G	A	SNP	rs116911250	SPEG	NON_SYNONYMOUS_CODING	0.0224359	1	47
2	220342649	C	T	SNP		SPEG	NON_SYNONYMOUS_CODING	0.000457875	0	1
2	220342650	G	A	SNP		SPEG	NON_SYNONYMOUS_CODING	0.000457875	0	1
2	220342799	C	G	SNP	rs149716323	SPEG	NON_SYNONYMOUS_CODING	0.00274725	0	6
2	220349207	G	A	SNP	rs184307101	SPEG	NON_SYNONYMOUS_CODING	0.000457875	0	1
2	220349689	C	G	SNP	rs191238352	SPEG	NON_SYNONYMOUS_CODING	0.0526557	2	111
2	220355307	G	A	SNP		SPEG	NON_SYNONYMOUS_CODING	0.000457875	0	1
2	225362559	A	C	SNP	rs143436770	CUL3	NON_SYNONYMOUS_CODING	0.000915751	0	2
2	227659767	C	A	SNP	rs150914729	IRS1	NON_SYNONYMOUS_CODING	0.000457875	0	1
2	227660025	C	T	SNP		IRS1	NON_SYNONYMOUS_CODING	0.000457875	0	1
2	227660163	T	A	SNP	rs183414071	IRS1	NON_SYNONYMOUS_CODING	0.000915751	0	2
2	227660781	T	C	SNP		IRS1	NON_SYNONYMOUS_CODING	0.00137363	0	3
2	227660895	G	A	SNP		IRS1	NON_SYNONYMOUS_CODING	0.000457875	0	1
2	231973515	G	A	SNP	rs77982984	HTR2B	NON_SYNONYMOUS_CODING	0.0018315	0	4
2	231973705	C	G	SNP		HTR2B	NON_SYNONYMOUS_CODING	0.000457875	0	1
2	231988189	G	A	SNP	rs183799705	HTR2B	NON_SYNONYMOUS_CODING	0.000457875	0	1
2	233243586	C	T	SNP	rs1130335	ALPP	NON_SYNONYMOUS_CODING	0.0952381	16	176
2	233244564	C	G	SNP		ALPP	NON_SYNONYMOUS_CODING	0.00274725	0	6
2	233244599	G	A	SNP	rs182497388	ALPP	NON_SYNONYMOUS_CODING	0.000915751	0	2
2	233246221	C	T	SNP	rs142493383	ALPP	NON_SYNONYMOUS_CODING	0.003663	0	8
2	233346498	C	T	SNP	rs142492002	ECEL1	NON_SYNONYMOUS_CODING	0.0141941	0	31
2	233347304	G	A	SNP	rs183806308	ECEL1	NON_SYNONYMOUS_CODING	0.000915751	0	2
2	233404771	G	A	SNP	rs148468628	CHRNG	NON_SYNONYMOUS_CODING	0.000915751	0	2
2	233405396	C	T	SNP	rs150697820	CHRNG	NON_SYNONYMOUS_CODING	0.00228938	0	5
2	233407134	T	C	SNP		CHRNG	NON_SYNONYMOUS_CODING	0.000457875	0	1
2	233407701	G	T	SNP	rs17838626	CHRNG	NON_SYNONYMOUS_CODING	0.0018315	0	4
2	233409575	T	C	SNP	rs139108448	CHRNG	NON_SYNONYMOUS_CODING	0.000915751	0	2
2	233410374	C	T	SNP	rs185590413	CHRNG	NON_SYNONYMOUS_CODING	0.000457875	0	1
2	233659562	C	T	SNP	rs115337999	GIGYF2	NON_SYNONYMOUS_CODING	0.000457875	0	1
2	233660900	G	T	SNP		GIGYF2	NON_SYNONYMOUS_CODING	0.000457875	0	1
2	233684550	G	A	SNP		GIGYF2	NON_SYNONYMOUS_CODING	0.000457875	0	1
2	233697612	C	T	SNP		GIGYF2	NON_SYNONYMOUS_CODING	0.000457875	0	1
2	233710464	C	T	SNP	rs183898839	GIGYF2	NON_SYNONYMOUS_CODING	0.000457875	0	1
2	233712060	C	A	SNP		GIGYF2	NON_SYNONYMOUS_CODING	0.000457875	0	1
2	234186241	G	A	SNP	rs189479144	ATG16L1	NON_SYNONYMOUS_CODING	0.000457875	0	1
2	234357944	C	T	SNP		DGKD	NON_SYNONYMOUS_CODING	0.000457875	0	1
2	237074873	G	A	SNP		GBX2	NON_SYNONYMOUS_CODING	0.000457875	0	1
2	238002772	C	T	SNP		COPS8	NON_SYNONYMOUS_CODING	0.000457875	0	1
2	238449569	C	T	SNP	rs147497101	MLPH	NON_SYNONYMOUS_CODING	0.000457875	0	1
2	240011722	C	T	SNP	rs61754648	HDAC4	NON_SYNONYMOUS_CODING	0.00412088	0	9
2	241658506	C	T	SNP		KIF1A	NON_SYNONYMOUS_CODING	0.000457875	0	1
2	241660428	G	A	SNP		KIF1A	NON_SYNONYMOUS_CODING	0.000457875	0	1
2	241680732	C	T	SNP		KIF1A	NON_SYNONYMOUS_CODING	0.000457875	0	1
2	241702695	G	A	SNP	rs114337184	KIF1A	NON_SYNONYMOUS_CODING	0.000457875	0	1
2	242035594	C	T	SNP	rs115362671	MTERFD2	NON_SYNONYMOUS_CODING	0.000915751	0	2
3	4403874	T	C	SNP		SUMF1	NON_SYNONYMOUS_CODING	0.000457875	0	1
3	4452634	C	G	SNP		SUMF1	NON_SYNONYMOUS_CODING	0.000457875	0	1
3	4458846	T	C	SNP		SUMF1	NON_SYNONYMOUS_CODING	0.000457875	0	1
3	4829643	G	C	SNP	rs139244792	ITPR1	NON_SYNONYMOUS_CODING	0.000457875	0	1
3	10074633	C	T	SNP		FANCD2	NON_SYNONYMOUS_CODING	0.000457875	0	1
3	10074646	G	C	SNP	rs36084488	FANCD2	NON_SYNONYMOUS_CODING	0.00778388	0	17
3	10076916	A	T	SNP	rs138608475	FANCD2	NON_SYNONYMOUS_CODING	0.000457875	0	1
3	10077993	T	C	SNP		FANCD2	NON_SYNONYMOUS_CODING	0.000457875	0	1
3	10108939	A	C	SNP		FANCD2	NON_SYNONYMOUS_CODING	0.000457875	0	1
3	10953786	T	A	SNP	rs150351768	SLC6A11	NON_SYNONYMOUS_CODING	0.000457875	0	1
3	10960097	C	T	SNP	rs183457681	SLC6A11	NON_SYNONYMOUS_CODING	0.000457875	0	1
3	10970961	G	A	SNP		SLC6A11	NON_SYNONYMOUS_CODING	0.000457875	0	1
3	11383703	C	G	SNP		ATG7	NON_SYNONYMOUS_CODING	0.000457875	0	1
3	11389426	T	C	SNP		ATG7	NON_SYNONYMOUS_CODING	0.000457875	0	1
3	11389502	C	T	SNP		ATG7	NON_SYNONYMOUS_CODING	0.000915751	0	2
3	12475586	C	T	SNP		PPARG	NON_SYNONYMOUS_CODING	0.000457875	0	1
3	12660168	T	C	SNP	rs150944421	RAF1	NON_SYNONYMOUS_CODING	0.000915751	0	2
3	12660192	G	A	SNP	rs144637992	RAF1	NON_SYNONYMOUS_CODING	0.000457875	0	1
3	14693350	C	T	SNP		C3orf19	NON_SYNONYMOUS_CODING	0.000457875	0	1
3	14695976	T	C	SNP		C3orf19	NON_SYNONYMOUS_CODING	0.00137363	0	3
3	14700436	G	A	SNP	rs143535330	C3orf19	NON_SYNONYMOUS_CODING	0.0018315	0	4
3	14706566	C	T	SNP		C3orf19	NON_SYNONYMOUS_CODING	0.000457875	0	1
3	14706569	C	T	SNP	rs78185490	C3orf19	NON_SYNONYMOUS_CODING	0.00961538	1	19
3	14712693	G	A	SNP	rs79022832	C3orf19	NON_SYNONYMOUS_CODING	0.00137363	0	3
3	15495406	G	A	SNP	rs139574075	COLQ	NON_SYNONYMOUS_CODING	0.000457875	0	1
3	15499791	C	T	SNP		COLQ	NON_SYNONYMOUS_CODING	0.000457875	0	1
3	15515775	G	C	SNP		COLQ	NON_SYNONYMOUS_CODING	0.000457875	0	1
3	15529721	C	T	SNP		COLQ	NON_SYNONYMOUS_CODING	0.000457875	0	1
3	15531060	G	A	SNP	rs188737921	COLQ	NON_SYNONYMOUS_CODING	0.000457875	0	1
3	30713252	C	T	SNP	rs61762550	TGFBR2	NON_SYNONYMOUS_CODING	0.000457875	0	1
3	30713447	G	C	SNP	rs184297150	TGFBR2	NON_SYNONYMOUS_CODING	0.000457875	0	1
3	30713613	G	A	SNP		TGFBR2	NON_SYNONYMOUS_CODING	0.000457875	0	1
3	30713753	C	G	SNP	rs189119533	TGFBR2	NON_SYNONYMOUS_CODING	0.000457875	0	1
3	30729969	G	A	SNP		TGFBR2	NON_SYNONYMOUS_CODING	0.000457875	0	1
3	37042537	G	A	SNP		MLH1	NON_SYNONYMOUS_CODING	0.000457875	0	1
3	37053562	C	T	SNP		MLH1	NON_SYNONYMOUS_CODING	0.000457875	0	1
3	37059054	A	G	SNP		MLH1	NON_SYNONYMOUS_CODING	0.000457875	0	1
3	37061935	C	T	SNP	rs191257018	MLH1	NON_SYNONYMOUS_CODING	0.000457875	0	1
3	37067240	T	A	SNP	rs63750447	MLH1	NON_SYNONYMOUS_CODING	0.00915751	0	20
3	37070354	C	T	SNP		MLH1	NON_SYNONYMOUS_CODING	0.000457875	0	1
3	37070372	C	T	SNP	rs145679961	MLH1	NON_SYNONYMOUS_CODING	0.000457875	0	1
3	37089110	T	C	SNP	rs141688321	MLH1	NON_SYNONYMOUS_CODING	0.000457875	0	1
3	37089130	A	G	SNP	rs35001569	MLH1	NON_SYNONYMOUS_CODING	0.00412088	0	9
3	37089131	A	C	SNP	rs63750449	MLH1	NON_SYNONYMOUS_CODING	0.00412088	0	9
3	37092025	C	T	SNP	rs2020873	MLH1	NON_SYNONYMOUS_CODING	0.0283883	3	56
3	37583942	G	A	SNP	rs143922681	ITGA9	NON_SYNONYMOUS_CODING	0.000457875	0	1
3	37670789	C	T	SNP	rs147773336	ITGA9	NON_SYNONYMOUS_CODING	0.000915751	0	2
3	37821466	G	A	SNP	rs75329080	ITGA9	NON_SYNONYMOUS_CODING	0.003663	0	8
3	37845397	C	G	SNP	rs138094012	ITGA9	NON_SYNONYMOUS_CODING	0.000457875	0	1
3	37860395	G	A	SNP		ITGA9	NON_SYNONYMOUS_CODING	0.0018315	0	4
3	38257628	C	T	SNP	rs189939988	OXSR1	NON_SYNONYMOUS_CODING	0.000915751	0	2
3	38592152	G	A	SNP	rs150264233	SCN5A	NON_SYNONYMOUS_CODING	0.000915751	0	2
3	38592648	G	A	SNP		SCN5A	NON_SYNONYMOUS_CODING	0.000457875	0	1
3	38598739	C	A	SNP		SCN5A	NON_SYNONYMOUS_CODING	0.000457875	0	1
3	38603947	G	A	SNP		SCN5A	NON_SYNONYMOUS_CODING	0.00274725	0	6
3	38603962	G	A	SNP		SCN5A	NON_SYNONYMOUS_CODING	0.000457875	0	1
3	38622745	C	A	SNP	rs140967646	SCN5A	NON_SYNONYMOUS_CODING	0.000915751	0	2
3	38627472	C	T	SNP	rs45475899	SCN5A	NON_SYNONYMOUS_CODING	0.000915751	0	2
3	38639380	G	A	SNP		SCN5A	NON_SYNONYMOUS_CODING	0.000457875	0	1
3	38648249	C	T	SNP		SCN5A	NON_SYNONYMOUS_CODING	0.000457875	0	1
3	38655278	G	A	SNP	rs45620037	SCN5A	NON_SYNONYMOUS_CODING	0.000457875	0	1
3	38674564	G	A	SNP		SCN5A	NON_SYNONYMOUS_CODING	0.000457875	0	1
3	38674699	G	A	SNP	rs6791924	SCN5A	NON_SYNONYMOUS_CODING	0.0265568	3	52
3	39184571	G	T	SNP		CSRNP1	NON_SYNONYMOUS_CODING	0.000457875	0	1
3	39185414	T	G	SNP	rs184024059	CSRNP1	NON_SYNONYMOUS_CODING	0.000457875	0	1
3	39185474	C	T	SNP	rs188709083	CSRNP1	NON_SYNONYMOUS_CODING	0.000457875	0	1
3	39185747	G	A	SNP		CSRNP1	NON_SYNONYMOUS_CODING	0.000457875	0	1
3	39186637	G	A	SNP		CSRNP1	NON_SYNONYMOUS_CODING	0.000457875	0	1
3	42577754	C	G	SNP		VIPR1	NON_SYNONYMOUS_CODING	0.000915751	0	2
3	43753322	C	G	SNP	rs189968197	ABHD5	NON_SYNONYMOUS_CODING	0.000915751	0	2
3	46935449	G	A	SNP		PTH1R	NON_SYNONYMOUS_CODING	0.000915751	0	2
3	47125601	T	C	SNP		SETD2	NON_SYNONYMOUS_CODING	0.000457875	0	1
3	47162897	T	C	SNP	rs114719990	SETD2	NON_SYNONYMOUS_CODING	0.000457875	0	1
3	47162956	T	G	SNP	rs189671317	SETD2	NON_SYNONYMOUS_CODING	0.000457875	0	1
3	47163422	C	G	SNP	rs58906143	SETD2	NON_SYNONYMOUS_CODING	0.0526557	9	97
3	47164003	G	A	SNP		SETD2	NON_SYNONYMOUS_CODING	0.000457875	0	1
3	47165548	G	A	SNP	rs77310684	SETD2	NON_SYNONYMOUS_CODING	0.00915751	1	18
3	47165978	C	T	SNP	rs191985301	SETD2	NON_SYNONYMOUS_CODING	0.000915751	0	2
3	47448232	G	A	SNP	rs146048311	PTPN23	NON_SYNONYMOUS_CODING	0.000915751	0	2
3	47453372	G	A	SNP	rs141816989	PTPN23	NON_SYNONYMOUS_CODING	0.0018315	0	4
3	47454398	C	T	SNP	rs140165828	PTPN23	NON_SYNONYMOUS_CODING	0.0018315	0	4
3	47629793	G	T	SNP	rs3772406	SMARCC1	NON_SYNONYMOUS_CODING	0.0018315	0	4
3	47747938	G	A	SNP	rs184362616	SMARCC1	NON_SYNONYMOUS_CODING	0.000457875	0	1
3	48608320	C	T	SNP		COL7A1	NON_SYNONYMOUS_CODING	0.000457875	0	1
3	48608578	C	T	SNP	rs181430415	COL7A1	NON_SYNONYMOUS_CODING	0.000457875	0	1
3	48619376	C	G	SNP	rs73831831	COL7A1	NON_SYNONYMOUS_CODING	0.000915751	0	2
3	48619925	G	A	SNP		COL7A1	NON_SYNONYMOUS_CODING	0.000457875	0	1
3	48621017	G	A	SNP	rs79378857	COL7A1	NON_SYNONYMOUS_CODING	0.0018315	0	4
3	48621470	G	A	SNP	rs143126677	COL7A1	NON_SYNONYMOUS_CODING	0.000457875	0	1
3	48623124	G	A	SNP	rs35761247	COL7A1	NON_SYNONYMOUS_CODING	0.025641	0	56
3	48623628	C	T	SNP	rs189206728	COL7A1	NON_SYNONYMOUS_CODING	0.000457875	0	1
3	48624449	G	A	SNP		COL7A1	NON_SYNONYMOUS_CODING	0.000457875	0	1
3	48625802	C	T	SNP		COL7A1	NON_SYNONYMOUS_CODING	0.000457875	0	1
3	48626137	A	G	SNP		COL7A1	NON_SYNONYMOUS_CODING	0.000457875	0	1
3	48626218	C	T	SNP		COL7A1	NON_SYNONYMOUS_CODING	0.000457875	0	1
3	48626351	C	T	SNP		COL7A1	NON_SYNONYMOUS_CODING	0.000457875	0	1
3	48627056	T	C	SNP		COL7A1	NON_SYNONYMOUS_CODING	0.000457875	0	1
3	48627789	C	A	SNP	rs116005007	COL7A1	NON_SYNONYMOUS_CODING	0.00457875	0	10
3	48627933	G	T	SNP		COL7A1	NON_SYNONYMOUS_CODING	0.000457875	0	1
3	48628109	G	A	SNP		COL7A1	NON_SYNONYMOUS_CODING	0.000915751	0	2
3	48628920	C	T	SNP	rs138791004	COL7A1	NON_SYNONYMOUS_CODING	0.000915751	0	2
3	48628921	G	A	SNP	rs184692105	COL7A1	NON_SYNONYMOUS_CODING	0.000457875	0	1
3	48629172	G	A	SNP		COL7A1	NON_SYNONYMOUS_CODING	0.000457875	0	1
3	48630293	G	A	SNP		COL7A1	NON_SYNONYMOUS_CODING	0.000457875	0	1
3	48631835	G	A	SNP		COL7A1	NON_SYNONYMOUS_CODING	0.000457875	0	1
3	48677114	C	G	SNP	rs61729240	CELSR3	NON_SYNONYMOUS_CODING	0.0196886	1	41
3	48677243	A	G	SNP		CELSR3	NON_SYNONYMOUS_CODING	0.000457875	0	1
3	48678864	C	T	SNP		CELSR3	NON_SYNONYMOUS_CODING	0.000915751	0	2
3	48678865	G	A	SNP		CELSR3	NON_SYNONYMOUS_CODING	0.000457875	0	1
3	48683228	G	A	SNP	rs144247872	CELSR3	NON_SYNONYMOUS_CODING	0.00137363	0	3
3	48684229	G	A	SNP	rs148224348	CELSR3	NON_SYNONYMOUS_CODING	0.000457875	0	1
3	48685825	G	A	SNP		CELSR3	NON_SYNONYMOUS_CODING	0.000457875	0	1
3	48686648	C	T	SNP	rs139130636	CELSR3	NON_SYNONYMOUS_CODING	0.000457875	0	1
3	48697354	C	T	SNP		CELSR3	NON_SYNONYMOUS_CODING	0.000457875	0	1
3	48697595	G	A	SNP	rs151323847	CELSR3	NON_SYNONYMOUS_CODING	0.000915751	0	2
3	48697811	G	A	SNP	rs193020039	CELSR3	NON_SYNONYMOUS_CODING	0.000457875	0	1
3	48697921	C	T	SNP		CELSR3	NON_SYNONYMOUS_CODING	0.000457875	0	1
3	48698107	G	A	SNP	rs140688880	CELSR3	NON_SYNONYMOUS_CODING	0.003663	0	8
3	48698827	G	A	SNP		CELSR3	NON_SYNONYMOUS_CODING	0.00137363	0	3
3	49158971	G	A	SNP		LAMB2	NON_SYNONYMOUS_CODING	0.000915751	0	2
3	49159259	A	G	SNP		LAMB2	NON_SYNONYMOUS_CODING	0.000457875	0	1
3	49159266	G	A	SNP		LAMB2	NON_SYNONYMOUS_CODING	0.000457875	0	1
3	49159603	G	A	SNP	rs61729458	LAMB2	NON_SYNONYMOUS_CODING	0.0164835	0	36
3	49159779	A	G	SNP	rs114371735	LAMB2	NON_SYNONYMOUS_CODING	0.000457875	0	1
3	49160440	C	T	SNP		LAMB2	NON_SYNONYMOUS_CODING	0.000457875	0	1
3	49160789	G	A	SNP	rs192608928	LAMB2	NON_SYNONYMOUS_CODING	0.000457875	0	1
3	49161692	C	T	SNP		LAMB2	NON_SYNONYMOUS_CODING	0.000457875	0	1
3	49162134	G	A	SNP		LAMB2	NON_SYNONYMOUS_CODING	0.000457875	0	1
3	49162550	G	A	SNP	rs190191113	LAMB2	NON_SYNONYMOUS_CODING	0.000457875	0	1
3	49163236	C	T	SNP		LAMB2	NON_SYNONYMOUS_CODING	0.000457875	0	1
3	49166718	G	A	SNP		LAMB2	NON_SYNONYMOUS_CODING	0.000457875	0	1
3	49168245	C	T	SNP		LAMB2	NON_SYNONYMOUS_CODING	0.000457875	0	1
3	49168821	G	A	SNP	rs144133177	LAMB2	NON_SYNONYMOUS_CODING	0.00137363	0	3
3	49877220	C	T	SNP	rs149800672	TRAIP	NON_SYNONYMOUS_CODING	0.000915751	0	2
3	49934990	A	C	SNP		MST1R	NON_SYNONYMOUS_CODING	0.0018315	0	4
3	49940064	C	T	SNP		MST1R	NON_SYNONYMOUS_CODING	0.00228938	0	5
3	49940081	A	G	SNP		MST1R	NON_SYNONYMOUS_CODING	0.000457875	0	1
3	49940156	A	G	SNP		MST1R	NON_SYNONYMOUS_CODING	0.000457875	0	1
3	49940490	G	A	SNP		MST1R	NON_SYNONYMOUS_CODING	0.000457875	0	1
3	50357184	G	A	SNP		HYAL2	NON_SYNONYMOUS_CODING	0.000457875	0	1
3	50403503	T	C	SNP	rs191208192	CACNA2D2	NON_SYNONYMOUS_CODING	0.000915751	0	2
3	50418453	C	T	SNP		CACNA2D2	NON_SYNONYMOUS_CODING	0.000457875	0	1
3	50421672	A	G	SNP	rs189497444	CACNA2D2	NON_SYNONYMOUS_CODING	0.000915751	0	2
3	51661637	C	T	SNP	rs191989141	RAD54L2	NON_SYNONYMOUS_CODING	0.00137363	0	3
3	51664332	C	T	SNP		RAD54L2	NON_SYNONYMOUS_CODING	0.000457875	0	1
3	51680422	G	A	SNP		RAD54L2	NON_SYNONYMOUS_CODING	0.000457875	0	1
3	52239970	G	A	SNP	rs140582251	ALAS1	NON_SYNONYMOUS_CODING	0.000457875	0	1
3	52240606	A	T	SNP	rs186410635	ALAS1	NON_SYNONYMOUS_CODING	0.000457875	0	1
3	52246350	A	G	SNP	rs184602790	ALAS1	NON_SYNONYMOUS_CODING	0.000457875	0	1
3	52582125	C	T	SNP		PBRM1	NON_SYNONYMOUS_CODING	0.000457875	0	1
3	52584550	A	G	SNP		PBRM1	NON_SYNONYMOUS_CODING	0.000457875	0	1
3	52610589	A	C	SNP		PBRM1	NON_SYNONYMOUS_CODING	0.000457875	0	1
3	52620615	C	A	SNP		PBRM1	NON_SYNONYMOUS_CODING	0.000457875	0	1
3	52643617	C	T	SNP		PBRM1	NON_SYNONYMOUS_CODING	0.000457875	0	1
3	52643693	C	T	SNP	rs187860752	PBRM1	NON_SYNONYMOUS_CODING	0.000457875	0	1
3	52727275	G	C	SNP	rs35220141	GNL3	NON_SYNONYMOUS_CODING	0.000915751	0	2
3	53262135	T	A	SNP		TKT	NON_SYNONYMOUS_CODING	0.000457875	0	1
3	53262360	G	A	SNP		TKT	NON_SYNONYMOUS_CODING	0.000457875	0	1
3	53269014	C	G	SNP	rs184742148	TKT	NON_SYNONYMOUS_CODING	0.000457875	0	1
3	55504280	G	A	SNP		WNT5A	NON_SYNONYMOUS_CODING	0.000457875	0	1
3	55508454	C	T	SNP	rs181787192	WNT5A	NON_SYNONYMOUS_CODING	0.124084	1	269
3	58062775	A	G	SNP		FLNB	NON_SYNONYMOUS_CODING	0.000457875	0	1
3	58062827	C	T	SNP		FLNB	NON_SYNONYMOUS_CODING	0.000457875	0	1
3	58063008	C	G	SNP		FLNB	NON_SYNONYMOUS_CODING	0.000457875	0	1
3	58067383	C	T	SNP	rs151014421	FLNB	NON_SYNONYMOUS_CODING	0.000457875	0	1
3	58087986	C	T	SNP	rs139664696	FLNB	NON_SYNONYMOUS_CODING	0.000457875	0	1
3	58095023	G	A	SNP		FLNB	NON_SYNONYMOUS_CODING	0.000457875	0	1
3	58104626	G	T	SNP		FLNB	NON_SYNONYMOUS_CODING	0.000457875	0	1
3	58107069	G	A	SNP		FLNB	NON_SYNONYMOUS_CODING	0.000457875	0	1
3	58108856	G	A	SNP		FLNB	NON_SYNONYMOUS_CODING	0.000457875	0	1
3	58109276	G	A	SNP		FLNB	NON_SYNONYMOUS_CODING	0.000915751	0	2
3	58110119	G	C	SNP		FLNB	NON_SYNONYMOUS_CODING	0.00228938	0	5
3	58112489	G	A	SNP	rs186956439	FLNB	NON_SYNONYMOUS_CODING	0.000457875	0	1
3	58116552	G	A	SNP		FLNB	NON_SYNONYMOUS_CODING	0.000915751	0	2
3	58120392	G	A	SNP		FLNB	NON_SYNONYMOUS_CODING	0.000457875	0	1
3	58129263	C	T	SNP	rs189785975	FLNB	NON_SYNONYMOUS_CODING	0.000915751	0	2
3	58129295	G	A	SNP		FLNB	NON_SYNONYMOUS_CODING	0.000457875	0	1
3	58134516	C	T	SNP		FLNB	NON_SYNONYMOUS_CODING	0.000457875	0	1
3	58139231	C	T	SNP		FLNB	NON_SYNONYMOUS_CODING	0.000457875	0	1
3	58139323	C	T	SNP		FLNB	NON_SYNONYMOUS_CODING	0.000457875	0	1
3	58140563	C	G	SNP	rs138327769	FLNB	NON_SYNONYMOUS_CODING	0.00503663	0	11
3	62385193	G	A	SNP	rs148752175	CADPS	NON_SYNONYMOUS_CODING	0.00137363	0	3
3	62522164	G	A	SNP	rs182039177	CADPS	NON_SYNONYMOUS_CODING	0.000457875	0	1
3	64526866	C	T	SNP	rs150104451	ADAMTS9	NON_SYNONYMOUS_CODING	0.000457875	0	1
3	64527012	C	G	SNP	rs3796381	ADAMTS9	NON_SYNONYMOUS_CODING	0.00228938	0	5
3	64547388	C	A	SNP		ADAMTS9	NON_SYNONYMOUS_CODING	0.000457875	0	1
3	64554087	C	T	SNP		ADAMTS9	NON_SYNONYMOUS_CODING	0.000457875	0	1
3	64582655	A	G	SNP		ADAMTS9	NON_SYNONYMOUS_CODING	0.000457875	0	1
3	64601793	C	T	SNP	rs113699218	ADAMTS9	NON_SYNONYMOUS_CODING	0.000457875	0	1
3	64640128	G	T	SNP		ADAMTS9	NON_SYNONYMOUS_CODING	0.000457875	0	1
3	66428167	T	C	SNP	rs143897675	SLC25A26	NON_SYNONYMOUS_CODING	0.000457875	0	1
3	69117097	G	A	SNP	rs188636684	UBA3	NON_SYNONYMOUS_CODING	0.000457875	0	1
3	71247426	C	T	SNP		FOXP1	NON_SYNONYMOUS_CODING	0.000457875	0	1
3	77612365	G	A	SNP		ROBO2	NON_SYNONYMOUS_CODING	0.00137363	0	3
3	77614161	A	G	SNP	rs149389279	ROBO2	NON_SYNONYMOUS_CODING	0.0018315	0	4
3	77626662	C	G	SNP		ROBO2	NON_SYNONYMOUS_CODING	0.0228938	0	50
3	77638028	T	C	SNP	rs184727058	ROBO2	NON_SYNONYMOUS_CODING	0.000457875	0	1
3	77681644	G	T	SNP	rs148547417	ROBO2	NON_SYNONYMOUS_CODING	0.000915751	0	2
3	81584403	T	C	SNP	rs185631651	GBE1	NON_SYNONYMOUS_CODING	0.0018315	0	4
3	81586139	G	A	SNP	rs183019204	GBE1	NON_SYNONYMOUS_CODING	0.000457875	0	1
3	81692052	T	C	SNP	rs182605073	GBE1	NON_SYNONYMOUS_CODING	0.000457875	0	1
3	81692085	C	T	SNP	rs28763902	GBE1	NON_SYNONYMOUS_CODING	0.00503663	0	11
3	93593130	G	A	SNP	rs147324335	PROS1	NON_SYNONYMOUS_CODING	0.000915751	0	2
3	93595885	C	G	SNP	rs193013939	PROS1	NON_SYNONYMOUS_CODING	0.000457875	0	1
3	93611911	C	T	SNP	rs189883848	PROS1	NON_SYNONYMOUS_CODING	0.00228938	0	5
3	93617317	A	G	SNP		PROS1	NON_SYNONYMOUS_CODING	0.000457875	0	1
3	93646095	G	A	SNP	rs6122	PROS1	NON_SYNONYMOUS_CODING	0.000457875	0	1
3	93646101	G	A	SNP	rs73846070	PROS1	NON_SYNONYMOUS_CODING	0.00457875	0	10
3	93646209	C	A	SNP	rs7614835	PROS1	NON_SYNONYMOUS_CODING	0.00686813	0	15
3	93646234	C	T	SNP	rs192961830	PROS1	NON_SYNONYMOUS_CODING	0.000457875	0	1
3	93722655	G	T	SNP		ARL13B	NON_SYNONYMOUS_CODING	0.000457875	0	1
3	101571954	C	T	SNP	rs191580913	NFKBIZ	NON_SYNONYMOUS_CODING	0.000457875	0	1
3	101574282	T	C	SNP	rs115159117	NFKBIZ	NON_SYNONYMOUS_CODING	0.000915751	0	2
3	101576271	C	T	SNP	rs147752301	NFKBIZ	NON_SYNONYMOUS_CODING	0.000457875	0	1
3	107881495	C	A	SNP		IFT57	NON_SYNONYMOUS_CODING	0.000457875	0	1
3	107940997	T	A	SNP		IFT57	NON_SYNONYMOUS_CODING	0.000457875	0	1
3	114069761	G	C	SNP	rs144663365	ZBTB20	NON_SYNONYMOUS_CODING	0.00457875	0	10
3	114099075	C	T	SNP	rs182068139	ZBTB20	NON_SYNONYMOUS_CODING	0.000457875	0	1
3	115394887	A	T	SNP		GAP43	NON_SYNONYMOUS_CODING	0.000457875	0	1
3	115394899	G	A	SNP	rs192134368	GAP43	NON_SYNONYMOUS_CODING	0.000457875	0	1
3	115439685	G	A	SNP	rs114255655	GAP43	NON_SYNONYMOUS_CODING	0.000457875	0	1
3	120123797	G	A	SNP	rs150197564	FSTL1	NON_SYNONYMOUS_CODING	0.000457875	0	1
3	120130713	C	T	SNP		FSTL1	NON_SYNONYMOUS_CODING	0.000457875	0	1
3	121976050	C	T	SNP		CASR	NON_SYNONYMOUS_CODING	0.000457875	0	1
3	124692663	C	A	SNP		HEG1	NON_SYNONYMOUS_CODING	0.000457875	0	1
3	124692697	T	C	SNP	rs192213596	HEG1	NON_SYNONYMOUS_CODING	0.000457875	0	1
3	124731553	G	A	SNP	rs147885895	HEG1	NON_SYNONYMOUS_CODING	0.00732601	0	16
3	124731628	C	A	SNP		HEG1	NON_SYNONYMOUS_CODING	0.000457875	0	1
3	124732426	G	A	SNP	rs113838848	HEG1	NON_SYNONYMOUS_CODING	0.0128205	0	28
3	124732739	T	A	SNP	rs114681156	HEG1	NON_SYNONYMOUS_CODING	0.00824176	0	18
3	127323458	C	T	SNP		MCM2	NON_SYNONYMOUS_CODING	0.00137363	0	3
3	127323557	C	T	SNP		MCM2	NON_SYNONYMOUS_CODING	0.000457875	0	1
3	127323900	C	T	SNP		MCM2	NON_SYNONYMOUS_CODING	0.000457875	0	1
3	127325634	G	A	SNP		MCM2	NON_SYNONYMOUS_CODING	0.000457875	0	1
3	127336236	G	A	SNP	rs138684820	MCM2	NON_SYNONYMOUS_CODING	0.0018315	0	4
3	127336910	G	A	SNP	rs2307311	MCM2	NON_SYNONYMOUS_CODING	0.0132784	0	29
3	127339710	G	A	SNP	rs185316647	MCM2	NON_SYNONYMOUS_CODING	0.000915751	0	2
3	127339925	C	T	SNP		MCM2	NON_SYNONYMOUS_CODING	0.000457875	0	1
3	129151413	T	A	SNP	rs191518400	MBD4	NON_SYNONYMOUS_CODING	0.000457875	0	1
3	129156072	C	G	SNP	rs186316895	MBD4	NON_SYNONYMOUS_CODING	0.000457875	0	1
3	129183504	C	T	SNP		IFT122	NON_SYNONYMOUS_CODING	0.000457875	0	1
3	129196984	C	T	SNP		IFT122	NON_SYNONYMOUS_CODING	0.00137363	0	3
3	129200392	A	T	SNP		IFT122	NON_SYNONYMOUS_CODING	0.0201465	0	44
3	129200445	G	A	SNP		IFT122	NON_SYNONYMOUS_CODING	0.00778388	0	17
3	129218835	G	A	SNP		IFT122	NON_SYNONYMOUS_CODING	0.000457875	0	1
3	129221570	C	T	SNP		IFT122	NON_SYNONYMOUS_CODING	0.000457875	0	1
3	129221676	A	T	SNP		IFT122	NON_SYNONYMOUS_CODING	0.000457875	0	1
3	129225350	T	G	SNP	rs146818399	IFT122	NON_SYNONYMOUS_CODING	0.000915751	0	2
3	129279234	C	G	SNP		PLXND1	NON_SYNONYMOUS_CODING	0.000457875	0	1
3	129279235	G	A	SNP	rs139940603	PLXND1	NON_SYNONYMOUS_CODING	0.000457875	0	1
3	129280714	G	C	SNP		PLXND1	NON_SYNONYMOUS_CODING	0.000457875	0	1
3	129281993	G	A	SNP	rs181182268	PLXND1	NON_SYNONYMOUS_CODING	0.000457875	0	1
3	129284736	C	T	SNP		PLXND1	NON_SYNONYMOUS_CODING	0.000457875	0	1
3	129284818	A	C	SNP	rs2625973	PLXND1	NON_SYNONYMOUS_CODING	0.190934	58	301
3	129286364	G	A	SNP	rs183250689	PLXND1	NON_SYNONYMOUS_CODING	0.000457875	0	1
3	129289993	G	A	SNP	rs112106611	PLXND1	NON_SYNONYMOUS_CODING	0.000457875	0	1
3	129290398	A	G	SNP		PLXND1	NON_SYNONYMOUS_CODING	0.000457875	0	1
3	129290686	G	A	SNP		PLXND1	NON_SYNONYMOUS_CODING	0.000457875	0	1
3	129294351	G	A	SNP		PLXND1	NON_SYNONYMOUS_CODING	0.000457875	0	1
3	129302495	G	A	SNP		PLXND1	NON_SYNONYMOUS_CODING	0.000457875	0	1
3	129305107	C	A	SNP	rs148674866	PLXND1	NON_SYNONYMOUS_CODING	0.00137363	0	3
3	129324636	A	G	SNP		PLXND1	NON_SYNONYMOUS_CODING	0.000915751	0	2
3	130660439	C	T	SNP	rs182847851	ATP2C1	NON_SYNONYMOUS_CODING	0.000457875	0	1
3	130683839	A	G	SNP		ATP2C1	NON_SYNONYMOUS_CODING	0.000457875	0	1
3	132394747	G	A	SNP	rs114925667	UBA5	NON_SYNONYMOUS_CODING	0.0018315	0	4
3	132403418	C	T	SNP	rs34391943	NPHP3	NON_SYNONYMOUS_CODING	0.00412088	0	9
3	132418796	A	G	SNP	rs139730838	NPHP3	NON_SYNONYMOUS_CODING	0.000915751	0	2
3	132418836	G	A	SNP		NPHP3	NON_SYNONYMOUS_CODING	0.000457875	0	1
3	132432006	G	C	SNP	rs146250226	NPHP3	NON_SYNONYMOUS_CODING	0.00137363	0	3
3	132435699	G	T	SNP		NPHP3	NON_SYNONYMOUS_CODING	0.000457875	0	1
3	132438619	G	A	SNP	rs142663818	NPHP3	NON_SYNONYMOUS_CODING	0.00595238	0	13
3	133327416	C	T	SNP	rs144580818	TOPBP1	NON_SYNONYMOUS_CODING	0.00137363	0	3
3	133356733	G	C	SNP	rs142305736	TOPBP1	NON_SYNONYMOUS_CODING	0.000457875	0	1
3	133379913	G	T	SNP	rs148637751	TOPBP1	NON_SYNONYMOUS_CODING	0.000457875	0	1
3	133472449	C	T	SNP	rs41298977	TF	NON_SYNONYMOUS_CODING	0.003663	0	8
3	133474336	T	C	SNP		TF	NON_SYNONYMOUS_CODING	0.000457875	0	1
3	133476769	C	T	SNP	rs150854910	TF	NON_SYNONYMOUS_CODING	0.00137363	0	3
3	133476778	C	T	SNP	rs143019827	TF	NON_SYNONYMOUS_CODING	0.00228938	0	5
3	133494394	C	T	SNP	rs41296598	TF	NON_SYNONYMOUS_CODING	0.000457875	0	1
3	133496032	G	A	SNP	rs121918677	TF	NON_SYNONYMOUS_CODING	0.00320513	0	7
3	133654624	C	T	SNP	rs187907881	SLCO2A1	NON_SYNONYMOUS_CODING	0.000457875	0	1
3	133654735	A	C	SNP		SLCO2A1	NON_SYNONYMOUS_CODING	0.000457875	0	1
3	133664004	A	G	SNP	rs140319395	SLCO2A1	NON_SYNONYMOUS_CODING	0.000457875	0	1
3	133664067	G	A	SNP		SLCO2A1	NON_SYNONYMOUS_CODING	0.0018315	0	4
3	133666289	C	T	SNP		SLCO2A1	NON_SYNONYMOUS_CODING	0.000915751	0	2
3	133692608	C	T	SNP	rs192851611	SLCO2A1	NON_SYNONYMOUS_CODING	0.000915751	0	2
3	133698375	G	A	SNP		SLCO2A1	NON_SYNONYMOUS_CODING	0.000457875	0	1
3	133894509	G	A	SNP	rs144378986	RYK	NON_SYNONYMOUS_CODING	0.000457875	0	1
3	138453640	G	A	SNP	rs148366420	PIK3CB	NON_SYNONYMOUS_CODING	0.000457875	0	1
3	138664520	G	C	SNP		FOXL2	NON_SYNONYMOUS_CODING	0.00137363	0	3
3	142177891	A	G	SNP		ATR	NON_SYNONYMOUS_CODING	0.000457875	0	1
3	142232392	T	C	SNP		ATR	NON_SYNONYMOUS_CODING	0.000457875	0	1
3	142281117	C	T	SNP		ATR	NON_SYNONYMOUS_CODING	0.000457875	0	1
3	142281189	T	C	SNP		ATR	NON_SYNONYMOUS_CODING	0.000457875	0	1
3	142281802	C	G	SNP	rs183663179	ATR	NON_SYNONYMOUS_CODING	0.000457875	0	1
3	142281919	G	A	SNP	rs146405935	ATR	NON_SYNONYMOUS_CODING	0.00457875	0	10
3	147108823	G	C	SNP	rs75650531	ZIC4	NON_SYNONYMOUS_CODING	0.000457875	0	1
3	147114032	C	G	SNP	rs34676558	ZIC4	NON_SYNONYMOUS_CODING	0.00641026	0	14
3	149238729	G	A	SNP	rs150073251	WWTR1	NON_SYNONYMOUS_CODING	0.000457875	0	1
3	149243833	C	T	SNP		WWTR1	NON_SYNONYMOUS_CODING	0.000457875	0	1
3	149260145	G	A	SNP		WWTR1	NON_SYNONYMOUS_CODING	0.000457875	0	1
3	159605512	T	C	SNP		SCHIP1	NON_SYNONYMOUS_CODING	0.000457875	0	1
3	159998497	T	C	SNP	rs187515125	IFT80	NON_SYNONYMOUS_CODING	0.000457875	0	1
3	160073857	C	G	SNP		IFT80	NON_SYNONYMOUS_CODING	0.000915751	0	2
3	167413390	G	A	SNP	rs74635000	PDCD10	NON_SYNONYMOUS_CODING	0.000457875	0	1
3	167413507	T	C	SNP		PDCD10	NON_SYNONYMOUS_CODING	0.000457875	0	1
3	168802817	C	A	SNP	rs146810574	MECOM	NON_SYNONYMOUS_CODING	0.000457875	0	1
3	168825728	C	T	SNP		MECOM	NON_SYNONYMOUS_CODING	0.000457875	0	1
3	168834141	G	A	SNP	rs186030761	MECOM	NON_SYNONYMOUS_CODING	0.000915751	0	2
3	168834483	G	A	SNP		MECOM	NON_SYNONYMOUS_CODING	0.000457875	0	1
3	168838990	G	A	SNP	rs191082304	MECOM	NON_SYNONYMOUS_CODING	0.000457875	0	1
3	170716061	C	T	SNP	rs75144723	SLC2A2	NON_SYNONYMOUS_CODING	0.000457875	0	1
3	170732328	C	T	SNP	rs1800572	SLC2A2	NON_SYNONYMOUS_CODING	0.00641026	1	12
3	171851270	G	A	SNP	rs150488615	FNDC3B	NON_SYNONYMOUS_CODING	0.000457875	0	1
3	171944691	A	G	SNP		FNDC3B	NON_SYNONYMOUS_CODING	0.000457875	0	1
3	171944706	C	T	SNP	rs148001925	FNDC3B	NON_SYNONYMOUS_CODING	0.000457875	0	1
3	172052792	C	T	SNP		FNDC3B	NON_SYNONYMOUS_CODING	0.000457875	0	1
3	172534482	T	A	SNP	rs148401966	ECT2	NON_SYNONYMOUS_CODING	0.000457875	0	1
3	179093015	T	A	SNP		MFN1	NON_SYNONYMOUS_CODING	0.000457875	0	1
3	179104270	A	G	SNP	rs186960036	MFN1	NON_SYNONYMOUS_CODING	0.000457875	0	1
3	180685872	C	T	SNP		FXR1	NON_SYNONYMOUS_CODING	0.000457875	0	1
3	180686015	C	T	SNP		FXR1	NON_SYNONYMOUS_CODING	0.000457875	0	1
3	182987591	G	A	SNP	rs115825683	B3GNT5	NON_SYNONYMOUS_CODING	0.003663	0	8
3	183882161	G	A	SNP	rs180953456	DVL3	NON_SYNONYMOUS_CODING	0.000457875	0	1
3	183882643	A	G	SNP		DVL3	NON_SYNONYMOUS_CODING	0.000457875	0	1
3	183883262	C	T	SNP		DVL3	NON_SYNONYMOUS_CODING	0.000457875	0	1
3	183884625	C	T	SNP		DVL3	NON_SYNONYMOUS_CODING	0.000457875	0	1
3	184104688	C	T	SNP		CHRD	NON_SYNONYMOUS_CODING	0.00137363	0	3
3	184105726	C	T	SNP	rs138569844	CHRD	NON_SYNONYMOUS_CODING	0.000457875	0	1
3	185766522	G	T	SNP	rs184522009	ETV5	NON_SYNONYMOUS_CODING	0.000457875	0	1
3	185783715	T	C	SNP	rs182651924	ETV5	NON_SYNONYMOUS_CODING	0.000457875	0	1
3	185798862	T	C	SNP		ETV5	NON_SYNONYMOUS_CODING	0.000457875	0	1
3	185798892	C	T	SNP		ETV5	NON_SYNONYMOUS_CODING	0.000457875	0	1
3	187447553	G	A	SNP	rs189037992	BCL6	NON_SYNONYMOUS_CODING	0.000457875	0	1
3	188123972	C	T	SNP	rs183529256	LPP	NON_SYNONYMOUS_CODING	0.000457875	0	1
3	188327501	C	T	SNP		LPP	NON_SYNONYMOUS_CODING	0.000457875	0	1
3	190030807	C	T	SNP		CLDN1	NON_SYNONYMOUS_CODING	0.000457875	0	1
3	190039955	G	A	SNP	rs141961866	CLDN1	NON_SYNONYMOUS_CODING	0.000457875	0	1
3	193361167	A	G	SNP	rs143319805	OPA1	NON_SYNONYMOUS_CODING	0.000457875	0	1
3	193377336	C	T	SNP	rs190235251	OPA1	NON_SYNONYMOUS_CODING	0.000457875	0	1
3	193854264	C	T	SNP	rs189121516	HES1	NON_SYNONYMOUS_CODING	0.000457875	0	1
3	195965704	G	A	SNP	rs183054905	PCYT1A	NON_SYNONYMOUS_CODING	0.000457875	0	1
3	196771513	G	A	SNP	rs34492126	DLG1	NON_SYNONYMOUS_CODING	0.0265568	2	54
3	196812562	A	C	SNP	rs142423292	DLG1	NON_SYNONYMOUS_CODING	0.00137363	0	3
3	196817888	C	T	SNP	rs141544348	DLG1	NON_SYNONYMOUS_CODING	0.000457875	0	1
3	196842845	G	A	SNP		DLG1	NON_SYNONYMOUS_CODING	0.000457875	0	1
3	196865191	G	A	SNP	rs2271822	DLG1	NON_SYNONYMOUS_CODING	0.00274725	0	6
3	197023241	T	A	SNP	rs188448033	DLG1	NON_SYNONYMOUS_CODING	0.000915751	0	2
4	1018755	G	A	SNP		FGFRL1	NON_SYNONYMOUS_CODING	0.00228938	0	5
4	1018891	G	T	SNP	rs4647931	FGFRL1	NON_SYNONYMOUS_CODING	0.00961538	0	21
4	1206089	G	A	SNP		CTBP1	NON_SYNONYMOUS_CODING	0.000457875	0	1
4	1231927	C	T	SNP		CTBP1	NON_SYNONYMOUS_CODING	0.000457875	0	1
4	1725489	C	T	SNP		TACC3	NON_SYNONYMOUS_CODING	0.000915751	0	2
4	1746329	C	T	SNP		TACC3	NON_SYNONYMOUS_CODING	0.000457875	0	1
4	1746464	C	T	SNP	rs192064282	TACC3	NON_SYNONYMOUS_CODING	0.000457875	0	1
4	1746553	G	T	SNP		TACC3	NON_SYNONYMOUS_CODING	0.000457875	0	1
4	1807488	G	A	SNP		FGFR3	NON_SYNONYMOUS_CODING	0.000457875	0	1
4	1980601	C	T	SNP		WHSC1	NON_SYNONYMOUS_CODING	0.000457875	0	1
4	2877667	G	T	SNP	rs191878690	ADD1	NON_SYNONYMOUS_CODING	0.000457875	0	1
4	2886268	G	A	SNP		ADD1	NON_SYNONYMOUS_CODING	0.000457875	0	1
4	2900187	G	A	SNP		ADD1	NON_SYNONYMOUS_CODING	0.000457875	0	1
4	2916731	C	T	SNP		ADD1	NON_SYNONYMOUS_CODING	0.000457875	0	1
4	2930158	G	A	SNP		ADD1	NON_SYNONYMOUS_CODING	0.000457875	0	1
4	3136216	A	G	SNP	rs191504584	HTT	NON_SYNONYMOUS_CODING	0.000457875	0	1
4	3137674	G	A	SNP	rs363075	HTT	NON_SYNONYMOUS_CODING	0.025641	2	52
4	3148624	G	C	SNP	rs1065746	HTT	NON_SYNONYMOUS_CODING	0.000915751	0	2
4	3176516	G	A	SNP		HTT	NON_SYNONYMOUS_CODING	0.000457875	0	1
4	3208337	C	T	SNP		HTT	NON_SYNONYMOUS_CODING	0.000457875	0	1
4	3230381	C	A	SNP		HTT	NON_SYNONYMOUS_CODING	0.000457875	0	1
4	3491439	C	T	SNP		DOK7	NON_SYNONYMOUS_CODING	0.000915751	0	2
4	3494917	C	T	SNP	rs149905649	DOK7	NON_SYNONYMOUS_CODING	0.00503663	1	9
4	3514715	G	C	SNP		LRPAP1	NON_SYNONYMOUS_CODING	0.000457875	0	1
4	3521805	C	A	SNP		LRPAP1	NON_SYNONYMOUS_CODING	0.000457875	0	1
4	5721084	A	G	SNP	rs41269547	EVC	NON_SYNONYMOUS_CODING	0.00274725	0	6
4	5731074	C	T	SNP	rs16837598	EVC	NON_SYNONYMOUS_CODING	0.0521978	9	96
4	5747028	A	C	SNP		EVC	NON_SYNONYMOUS_CODING	0.000457875	0	1
4	5747063	G	A	SNP	rs115275195	EVC	NON_SYNONYMOUS_CODING	0.000915751	0	2
4	5800320	G	T	SNP		EVC	NON_SYNONYMOUS_CODING	0.000457875	0	1
4	6290751	A	C	SNP	rs71524349	WFS1	NON_SYNONYMOUS_CODING	0.000915751	0	2
4	6293695	G	A	SNP		WFS1	NON_SYNONYMOUS_CODING	0.000915751	0	2
4	6302507	T	A	SNP	rs188848517	WFS1	NON_SYNONYMOUS_CODING	0.000915751	0	2
4	6302574	A	G	SNP	rs181988441	WFS1	NON_SYNONYMOUS_CODING	0.000457875	0	1
4	6302757	T	C	SNP	rs144951440	WFS1	NON_SYNONYMOUS_CODING	0.003663	0	8
4	6302816	C	G	SNP	rs35031397	WFS1	NON_SYNONYMOUS_CODING	0.00274725	0	6
4	6303072	G	A	SNP	rs150394063	WFS1	NON_SYNONYMOUS_CODING	0.000457875	0	1
4	6303076	G	A	SNP	rs138232538	WFS1	NON_SYNONYMOUS_CODING	0.00137363	0	3
4	6303078	C	T	SNP		WFS1	NON_SYNONYMOUS_CODING	0.000457875	0	1
4	6303119	C	T	SNP		WFS1	NON_SYNONYMOUS_CODING	0.000457875	0	1
4	6303132	G	A	SNP		WFS1	NON_SYNONYMOUS_CODING	0.000457875	0	1
4	6303849	A	T	SNP		WFS1	NON_SYNONYMOUS_CODING	0.0018315	0	4
4	6303974	C	T	SNP	rs35932623	WFS1	NON_SYNONYMOUS_CODING	0.0018315	0	4
4	6304142	G	A	SNP		WFS1	NON_SYNONYMOUS_CODING	0.000457875	0	1
4	10079513	G	A	SNP	rs186889066	WDR1	NON_SYNONYMOUS_CODING	0.000915751	0	2
4	11401017	G	A	SNP		HS3ST1	NON_SYNONYMOUS_CODING	0.000457875	0	1
4	16193100	C	A	SNP	rs75638932	TAPT1	NON_SYNONYMOUS_CODING	0.00915751	0	20
4	20490488	C	T	SNP		SLIT2	NON_SYNONYMOUS_CODING	0.000457875	0	1
4	20525792	G	A	SNP	rs192894188	SLIT2	NON_SYNONYMOUS_CODING	0.000457875	0	1
4	20535275	C	T	SNP		SLIT2	NON_SYNONYMOUS_CODING	0.000457875	0	1
4	20597345	G	C	SNP	rs190467443	SLIT2	NON_SYNONYMOUS_CODING	0.000457875	0	1
4	20598115	G	A	SNP	rs146139210	SLIT2	NON_SYNONYMOUS_CODING	0.000915751	0	2
4	23797521	G	C	SNP		PPARGC1A	NON_SYNONYMOUS_CODING	0.000457875	0	1
4	23803430	C	T	SNP	rs145169644	PPARGC1A	NON_SYNONYMOUS_CODING	0.000457875	0	1
4	23803448	T	A	SNP		PPARGC1A	NON_SYNONYMOUS_CODING	0.000457875	0	1
4	23815983	G	A	SNP		PPARGC1A	NON_SYNONYMOUS_CODING	0.000457875	0	1
4	25676183	G	A	SNP	rs115151720	SLC34A2	NON_SYNONYMOUS_CODING	0.000457875	0	1
4	25677874	C	A	SNP		SLC34A2	NON_SYNONYMOUS_CODING	0.000457875	0	1
4	38690387	C	T	SNP	rs117461542	KLF3	NON_SYNONYMOUS_CODING	0.000457875	0	1
4	38696441	G	A	SNP	rs183262895	KLF3	NON_SYNONYMOUS_CODING	0.000457875	0	1
4	39241898	G	A	SNP		WDR19	NON_SYNONYMOUS_CODING	0.000457875	0	1
4	39247045	A	G	SNP	rs76326086	WDR19	NON_SYNONYMOUS_CODING	0.000915751	0	2
4	39254822	G	A	SNP		WDR19	NON_SYNONYMOUS_CODING	0.000457875	0	1
4	39276529	C	T	SNP		WDR19	NON_SYNONYMOUS_CODING	0.000457875	0	1
4	39276530	G	A	SNP	rs115335610	WDR19	NON_SYNONYMOUS_CODING	0.000457875	0	1
4	39278746	C	G	SNP		WDR19	NON_SYNONYMOUS_CODING	0.000457875	0	1
4	39466763	C	T	SNP		LIAS	NON_SYNONYMOUS_CODING	0.000457875	0	1
4	39505545	G	A	SNP		UGDH	NON_SYNONYMOUS_CODING	0.000457875	0	1
4	39512325	G	A	SNP	rs115137663	UGDH	NON_SYNONYMOUS_CODING	0.00686813	0	15
4	55156697	A	T	SNP		PDGFRA	NON_SYNONYMOUS_CODING	0.000457875	0	1
4	55603372	G	T	SNP	rs190512512	KIT	NON_SYNONYMOUS_CODING	0.000457875	0	1
4	55958803	T	A	SNP		KDR	NON_SYNONYMOUS_CODING	0.000457875	0	1
4	55964925	G	A	SNP	rs149745504	KDR	NON_SYNONYMOUS_CODING	0.0018315	0	4
4	55981531	C	T	SNP	rs35636987	KDR	NON_SYNONYMOUS_CODING	0.00412088	0	9
4	57514947	C	T	SNP		HOPX	NON_SYNONYMOUS_CODING	0.000457875	0	1
4	57798263	A	G	SNP	rs116290363	REST	NON_SYNONYMOUS_CODING	0.000915751	0	2
4	57829669	G	A	SNP	rs61747375	NOA1	NON_SYNONYMOUS_CODING	0.00274725	0	6
4	57830655	G	A	SNP		NOA1	NON_SYNONYMOUS_CODING	0.000457875	0	1
4	57840159	T	C	SNP	rs115219766	NOA1	NON_SYNONYMOUS_CODING	0.003663	0	8
4	57842746	G	T	SNP		NOA1	NON_SYNONYMOUS_CODING	0.000457875	0	1
4	57843042	A	C	SNP		NOA1	NON_SYNONYMOUS_CODING	0.000457875	0	1
4	68406742	C	T	SNP	rs141072717	CENPC1	NON_SYNONYMOUS_CODING	0.003663	0	8
4	68510460	T	A	SNP		UBA6	NON_SYNONYMOUS_CODING	0.000457875	0	1
4	68547902	G	T	SNP		UBA6	NON_SYNONYMOUS_CODING	0.000457875	0	1
4	72316125	A	T	SNP		SLC4A4	NON_SYNONYMOUS_CODING	0.000457875	0	1
4	72363290	G	T	SNP		SLC4A4	NON_SYNONYMOUS_CODING	0.000457875	0	1
4	72400052	A	G	SNP	rs145087134	SLC4A4	NON_SYNONYMOUS_CODING	0.000457875	0	1
4	73942711	C	A	SNP		ANKRD17	NON_SYNONYMOUS_CODING	0.000457875	0	1
4	73944574	C	T	SNP	rs192774777	ANKRD17	NON_SYNONYMOUS_CODING	0.000457875	0	1
4	74012515	A	G	SNP	rs183822947	ANKRD17	NON_SYNONYMOUS_CODING	0.000915751	0	2
4	77476909	G	C	SNP	rs144913986	SHROOM3	NON_SYNONYMOUS_CODING	0.000915751	0	2
4	77631425	T	A	SNP	rs3821979	SHROOM3	NON_SYNONYMOUS_CODING	0.184982	42	320
4	77631428	G	T	SNP		SHROOM3	NON_SYNONYMOUS_CODING	0.000457875	0	1
4	77659945	C	T	SNP	rs139272770	SHROOM3	NON_SYNONYMOUS_CODING	0.00137363	0	3
4	77660266	C	T	SNP		SHROOM3	NON_SYNONYMOUS_CODING	0.000457875	0	1
4	77660333	G	C	SNP	rs191638826	SHROOM3	NON_SYNONYMOUS_CODING	0.000457875	0	1
4	77661319	C	G	SNP	rs182065647	SHROOM3	NON_SYNONYMOUS_CODING	0.000915751	0	2
4	77661696	G	C	SNP	rs190661132	SHROOM3	NON_SYNONYMOUS_CODING	0.000457875	0	1
4	77661991	C	G	SNP		SHROOM3	NON_SYNONYMOUS_CODING	0.0018315	0	4
4	77662157	G	C	SNP	rs145035894	SHROOM3	NON_SYNONYMOUS_CODING	0.000457875	0	1
4	77662361	C	A	SNP	rs147732653	SHROOM3	NON_SYNONYMOUS_CODING	0.00869963	0	19
4	77662679	G	A	SNP	rs185285058	SHROOM3	NON_SYNONYMOUS_CODING	0.000915751	0	2
4	77663057	C	T	SNP	rs181194611	SHROOM3	NON_SYNONYMOUS_CODING	0.000915751	0	2
4	77676155	G	A	SNP		SHROOM3	NON_SYNONYMOUS_CODING	0.000457875	0	1
4	77677973	C	T	SNP		SHROOM3	NON_SYNONYMOUS_CODING	0.000457875	0	1
4	77677994	G	A	SNP	rs189609074	SHROOM3	NON_SYNONYMOUS_CODING	0.000457875	0	1
4	77691937	G	A	SNP	rs181584053	SHROOM3	NON_SYNONYMOUS_CODING	0.000457875	0	1
4	77692020	G	A	SNP	rs145235341	SHROOM3	NON_SYNONYMOUS_CODING	0.000457875	0	1
4	77700013	C	T	SNP	rs186156427	SHROOM3	NON_SYNONYMOUS_CODING	0.000457875	0	1
4	77700038	G	A	SNP	rs182808570	SHROOM3	NON_SYNONYMOUS_CODING	0.000457875	0	1
4	79203999	C	A	SNP	rs191796861	FRAS1	NON_SYNONYMOUS_CODING	0.000457875	0	1
4	79296898	C	A	SNP	rs139162588	FRAS1	NON_SYNONYMOUS_CODING	0.000457875	0	1
4	79301101	G	A	SNP	rs116378993	FRAS1	NON_SYNONYMOUS_CODING	0.00137363	0	3
4	79343055	C	T	SNP	rs1872267	FRAS1	NON_SYNONYMOUS_CODING	0.0018315	0	4
4	79343101	G	A	SNP	rs144187712	FRAS1	NON_SYNONYMOUS_CODING	0.000457875	0	1
4	79343124	C	T	SNP	rs148663672	FRAS1	NON_SYNONYMOUS_CODING	0.000457875	0	1
4	79350266	A	T	SNP	rs183594682	FRAS1	NON_SYNONYMOUS_CODING	0.000457875	0	1
4	79366760	T	A	SNP	rs186955562	FRAS1	NON_SYNONYMOUS_CODING	0.000915751	0	2
4	79393403	T	A	SNP	rs148042277	FRAS1	NON_SYNONYMOUS_CODING	0.000457875	0	1
4	79400770	C	T	SNP	rs190483418	FRAS1	NON_SYNONYMOUS_CODING	0.000457875	0	1
4	79400846	C	T	SNP	rs114190041	FRAS1	NON_SYNONYMOUS_CODING	0.0123626	1	25
4	79428704	C	T	SNP	rs150680111	FRAS1	NON_SYNONYMOUS_CODING	0.000457875	0	1
4	79430105	G	A	SNP	rs185488591	FRAS1	NON_SYNONYMOUS_CODING	0.000457875	0	1
4	79432453	G	A	SNP	rs61729366	FRAS1	NON_SYNONYMOUS_CODING	0.003663	0	8
4	79434703	T	C	SNP	rs180949557	FRAS1	NON_SYNONYMOUS_CODING	0.00137363	0	3
4	79437015	C	T	SNP	rs189612722	FRAS1	NON_SYNONYMOUS_CODING	0.000915751	0	2
4	79437090	G	A	SNP	rs34063631	FRAS1	NON_SYNONYMOUS_CODING	0.00320513	0	7
4	79458167	G	A	SNP	rs141843124	FRAS1	NON_SYNONYMOUS_CODING	0.000457875	0	1
4	79460466	G	C	SNP	rs150567662	FRAS1	NON_SYNONYMOUS_CODING	0.000457875	0	1
4	87968375	C	T	SNP	rs144429454	AFF1	NON_SYNONYMOUS_CODING	0.0018315	0	4
4	88016121	C	T	SNP		AFF1	NON_SYNONYMOUS_CODING	0.000915751	0	2
4	88029463	C	T	SNP	rs150115118	AFF1	NON_SYNONYMOUS_CODING	0.000457875	0	1
4	88036042	C	G	SNP		AFF1	NON_SYNONYMOUS_CODING	0.000457875	0	1
4	88053494	G	A	SNP	rs140979415	AFF1	NON_SYNONYMOUS_CODING	0.000457875	0	1
4	88987014	G	A	SNP	rs142360839	PKD2	NON_SYNONYMOUS_CODING	0.000457875	0	1
4	89189971	C	T	SNP	rs77538297	PPM1K	NON_SYNONYMOUS_CODING	0.000457875	0	1
4	94031935	C	G	SNP	rs142718797	GRID2	NON_SYNONYMOUS_CODING	0.000457875	0	1
4	94137998	G	A	SNP		GRID2	NON_SYNONYMOUS_CODING	0.000457875	0	1
4	94376904	G	A	SNP		GRID2	NON_SYNONYMOUS_CODING	0.000457875	0	1
4	94411912	A	T	SNP	rs182933054	GRID2	NON_SYNONYMOUS_CODING	0.00137363	0	3
4	94690479	G	A	SNP		GRID2	NON_SYNONYMOUS_CODING	0.000457875	0	1
4	94690582	C	G	SNP		GRID2	NON_SYNONYMOUS_CODING	0.000457875	0	1
4	95206142	G	C	SNP	rs191254950	SMARCAD1	NON_SYNONYMOUS_CODING	0.000457875	0	1
4	96091414	C	T	SNP	rs34585936	UNC5C	NON_SYNONYMOUS_CODING	0.0173993	0	38
4	96106245	C	T	SNP		UNC5C	NON_SYNONYMOUS_CODING	0.000915751	0	2
4	96124000	G	A	SNP		UNC5C	NON_SYNONYMOUS_CODING	0.000457875	0	1
4	96137312	C	T	SNP	rs185464975	UNC5C	NON_SYNONYMOUS_CODING	0.000457875	0	1
4	96141141	C	G	SNP	rs186748241	UNC5C	NON_SYNONYMOUS_CODING	0.000457875	0	1
4	103518782	G	A	SNP		NFKB1	NON_SYNONYMOUS_CODING	0.000457875	0	1
4	103534619	T	C	SNP		NFKB1	NON_SYNONYMOUS_CODING	0.000457875	0	1
4	104041412	G	T	SNP	rs140630684	CENPE	NON_SYNONYMOUS_CODING	0.000915751	0	2
4	104072425	G	C	SNP	rs182837136	CENPE	NON_SYNONYMOUS_CODING	0.000457875	0	1
4	104079575	G	C	SNP	rs181507974	CENPE	NON_SYNONYMOUS_CODING	0.000915751	0	2
4	104081842	T	A	SNP	rs182744810	CENPE	NON_SYNONYMOUS_CODING	0.000457875	0	1
4	104103974	C	T	SNP	rs150628776	CENPE	NON_SYNONYMOUS_CODING	0.000457875	0	1
4	104117108	G	C	SNP	rs115065523	CENPE	NON_SYNONYMOUS_CODING	0.000457875	0	1
4	104117353	G	A	SNP	rs114536269	CENPE	NON_SYNONYMOUS_CODING	0.00137363	0	3
4	106157740	A	T	SNP	rs140387350	TET2	NON_SYNONYMOUS_CODING	0.000457875	0	1
4	106157831	C	A	SNP		TET2	NON_SYNONYMOUS_CODING	0.000457875	0	1
4	106158215	C	T	SNP	rs111678678	TET2	NON_SYNONYMOUS_CODING	0.00503663	0	11
4	106197317	A	G	SNP	rs76428136	TET2	NON_SYNONYMOUS_CODING	0.000457875	0	1
4	108969883	G	A	SNP	rs4365796	LEF1	NON_SYNONYMOUS_CODING	0.0347985	4	68
4	108999440	G	A	SNP	rs139854140	LEF1	NON_SYNONYMOUS_CODING	0.000457875	0	1
4	110433177	C	G	SNP		SEC24B	NON_SYNONYMOUS_CODING	0.000457875	0	1
4	110433225	A	G	SNP	rs189495330	SEC24B	NON_SYNONYMOUS_CODING	0.000457875	0	1
4	110446549	T	A	SNP		SEC24B	NON_SYNONYMOUS_CODING	0.000457875	0	1
4	110451520	C	T	SNP	rs141827728	SEC24B	NON_SYNONYMOUS_CODING	0.00137363	0	3
4	110460767	G	A	SNP		SEC24B	NON_SYNONYMOUS_CODING	0.000457875	0	1
4	113436274	G	T	SNP		NEUROG2	NON_SYNONYMOUS_CODING	0.000457875	0	1
4	113436537	G	A	SNP		NEUROG2	NON_SYNONYMOUS_CODING	0.000457875	0	1
4	114177036	G	A	SNP	rs186264035	ANK2	NON_SYNONYMOUS_CODING	0.00137363	0	3
4	114239712	C	T	SNP		ANK2	NON_SYNONYMOUS_CODING	0.000457875	0	1
4	114294462	C	T	SNP	rs121912706	ANK2	NON_SYNONYMOUS_CODING	0.000915751	0	2
4	124322909	G	A	SNP	rs181355842	SPRY1	NON_SYNONYMOUS_CODING	0.000457875	0	1
4	126238305	C	A	SNP	rs191329848	FAT4	NON_SYNONYMOUS_CODING	0.00320513	0	7
4	126238710	G	A	SNP		FAT4	NON_SYNONYMOUS_CODING	0.000457875	0	1
4	126240480	G	A	SNP		FAT4	NON_SYNONYMOUS_CODING	0.000457875	0	1
4	126240523	T	A	SNP	rs192514171	FAT4	NON_SYNONYMOUS_CODING	0.000457875	0	1
4	126241071	C	T	SNP	rs190175933	FAT4	NON_SYNONYMOUS_CODING	0.000457875	0	1
4	126242091	C	T	SNP		FAT4	NON_SYNONYMOUS_CODING	0.000457875	0	1
4	126329763	T	G	SNP		FAT4	NON_SYNONYMOUS_CODING	0.000457875	0	1
4	126336183	A	G	SNP		FAT4	NON_SYNONYMOUS_CODING	0.000457875	0	1
4	126336792	A	C	SNP	rs188934368	FAT4	NON_SYNONYMOUS_CODING	0.000457875	0	1
4	126367530	G	C	SNP	rs147633644	FAT4	NON_SYNONYMOUS_CODING	0.000457875	0	1
4	126367571	T	G	SNP	rs142184187	FAT4	NON_SYNONYMOUS_CODING	0.000457875	0	1
4	126370710	G	A	SNP	rs181821271	FAT4	NON_SYNONYMOUS_CODING	0.000457875	0	1
4	126371370	C	T	SNP		FAT4	NON_SYNONYMOUS_CODING	0.000457875	0	1
4	126371986	A	G	SNP	rs150629460	FAT4	NON_SYNONYMOUS_CODING	0.000915751	0	2
4	126372129	G	A	SNP	rs181641041	FAT4	NON_SYNONYMOUS_CODING	0.000457875	0	1
4	126372153	G	T	SNP		FAT4	NON_SYNONYMOUS_CODING	0.000457875	0	1
4	126372541	C	T	SNP	rs190233104	FAT4	NON_SYNONYMOUS_CODING	0.000457875	0	1
4	126372735	C	T	SNP	rs145569482	FAT4	NON_SYNONYMOUS_CODING	0.000915751	0	2
4	126372742	G	A	SNP	rs1567047	FAT4	NON_SYNONYMOUS_CODING	0.2587	79	407
4	126372808	A	G	SNP		FAT4	NON_SYNONYMOUS_CODING	0.000457875	0	1
4	126389793	C	T	SNP	rs149250709	FAT4	NON_SYNONYMOUS_CODING	0.000915751	0	2
4	126389831	C	T	SNP	rs138019311	FAT4	NON_SYNONYMOUS_CODING	0.003663	0	8
4	126411068	G	T	SNP		FAT4	NON_SYNONYMOUS_CODING	0.000457875	0	1
4	126411904	C	T	SNP	rs181607904	FAT4	NON_SYNONYMOUS_CODING	0.000457875	0	1
4	126412106	C	G	SNP	rs147662558	FAT4	NON_SYNONYMOUS_CODING	0.00915751	0	20
4	126412333	G	A	SNP	rs138173652	FAT4	NON_SYNONYMOUS_CODING	0.000457875	0	1
4	126412347	A	C	SNP		FAT4	NON_SYNONYMOUS_CODING	0.000915751	0	2
4	126412372	C	T	SNP		FAT4	NON_SYNONYMOUS_CODING	0.000457875	0	1
4	126412508	C	T	SNP	rs189815925	FAT4	NON_SYNONYMOUS_CODING	0.000457875	0	1
4	128590219	C	T	SNP	rs192164921	INTU	NON_SYNONYMOUS_CODING	0.000457875	0	1
4	128608896	A	C	SNP	rs184412214	INTU	NON_SYNONYMOUS_CODING	0.000457875	0	1
4	128626805	T	G	SNP	rs189273899	INTU	NON_SYNONYMOUS_CODING	0.000915751	0	2
4	128626829	A	T	SNP	rs148444990	INTU	NON_SYNONYMOUS_CODING	0.000915751	0	2
4	128802306	G	A	SNP		PLK4	NON_SYNONYMOUS_CODING	0.000457875	0	1
4	128804628	A	G	SNP		PLK4	NON_SYNONYMOUS_CODING	0.000457875	0	1
4	128806940	C	T	SNP		PLK4	NON_SYNONYMOUS_CODING	0.000457875	0	1
4	128807079	G	A	SNP		PLK4	NON_SYNONYMOUS_CODING	0.000915751	0	2
4	128807264	C	T	SNP		PLK4	NON_SYNONYMOUS_CODING	0.000457875	0	1
4	134071496	C	G	SNP	rs192334683	PCDH10	NON_SYNONYMOUS_CODING	0.000457875	0	1
4	134084189	G	C	SNP		PCDH10	NON_SYNONYMOUS_CODING	0.000457875	0	1
4	144359709	G	A	SNP		GAB1	NON_SYNONYMOUS_CODING	0.000457875	0	1
4	145580875	C	T	SNP		HHIP	NON_SYNONYMOUS_CODING	0.000457875	0	1
4	145628331	T	C	SNP		HHIP	NON_SYNONYMOUS_CODING	0.000457875	0	1
4	145633146	C	T	SNP	rs114688020	HHIP	NON_SYNONYMOUS_CODING	0.0018315	0	4
4	145656037	A	T	SNP	rs141923330	HHIP	NON_SYNONYMOUS_CODING	0.0018315	0	4
4	146044183	G	A	SNP	rs147806863	ABCE1	NON_SYNONYMOUS_CODING	0.000457875	0	1
4	155526116	T	G	SNP		FGG	NON_SYNONYMOUS_CODING	0.000457875	0	1
4	155526169	A	C	SNP		FGG	NON_SYNONYMOUS_CODING	0.000457875	0	1
4	155527985	T	A	SNP	rs121913090	FGG	NON_SYNONYMOUS_CODING	0.000457875	0	1
4	155530819	A	C	SNP	rs188272310	FGG	NON_SYNONYMOUS_CODING	0.000457875	0	1
4	155530877	C	T	SNP	rs6063	FGG	NON_SYNONYMOUS_CODING	0.00641026	1	12
4	155533353	C	T	SNP		FGG	NON_SYNONYMOUS_CODING	0.000457875	0	1
4	160252849	C	T	SNP	rs184905817	RAPGEF2	NON_SYNONYMOUS_CODING	0.000457875	0	1
4	160252936	T	C	SNP	rs180707597	RAPGEF2	NON_SYNONYMOUS_CODING	0.000457875	0	1
4	160277263	C	T	SNP	rs191519893	RAPGEF2	NON_SYNONYMOUS_CODING	0.0018315	0	4
4	169589472	C	T	SNP	rs150711066	PALLD	NON_SYNONYMOUS_CODING	0.000457875	0	1
4	169606649	C	A	SNP	rs62333891	PALLD	NON_SYNONYMOUS_CODING	0.119963	23	216
4	170384481	T	A	SNP	rs187263822	NEK1	NON_SYNONYMOUS_CODING	0.000457875	0	1
4	170398474	A	C	SNP	rs34324114	NEK1	NON_SYNONYMOUS_CODING	0.00274725	0	6
4	170482675	C	T	SNP	rs186982468	NEK1	NON_SYNONYMOUS_CODING	0.000457875	0	1
4	170510632	G	A	SNP	rs183347149	NEK1	NON_SYNONYMOUS_CODING	0.000457875	0	1
4	170520286	T	C	SNP		NEK1	NON_SYNONYMOUS_CODING	0.000915751	0	2
4	170625324	C	T	SNP	rs143673320	CLCN3	NON_SYNONYMOUS_CODING	0.000457875	0	1
4	175416710	G	A	SNP	rs181587981	HPGD	NON_SYNONYMOUS_CODING	0.000457875	0	1
4	177650824	G	C	SNP	rs184557768	VEGFC	NON_SYNONYMOUS_CODING	0.00137363	0	3
4	177650866	C	T	SNP	rs41278571	VEGFC	NON_SYNONYMOUS_CODING	0.00641026	0	14
4	185940916	G	C	SNP	rs192189744	HELT	NON_SYNONYMOUS_CODING	0.000457875	0	1
4	186446306	G	A	SNP	rs182803361	PDLIM3	NON_SYNONYMOUS_CODING	0.000457875	0	1
4	186456560	G	A	SNP	rs146768859	PDLIM3	NON_SYNONYMOUS_CODING	0.003663	0	8
4	187509760	G	A	SNP	rs140009081	FAT1	NON_SYNONYMOUS_CODING	0.000915751	0	2
[truncated: 4,507 more rows]
