# Supplementary material for: From Mouse to Human: Evolutionary Genomics Analysis of Human Orthologs of Essential Genes
Source: PLoS Genet. 2013 May 9;9(5):e1003484. doi: 10.1371/journal.pgen.1003484 (PMC3649967; doi:10.1371/journal.pgen.1003484)
Supplement: Table S8 — List of 555 rare (<1%) loss-of-function variants within essential genes identified in the 1000G phase 1 data. (XLS) [file pgen.1003484.s024.xls]

## Sheet: Sheet1
Chrom	Begin	Ref	Alt	Type	dbSNP	Gene name	Effect	Allele freq.	# hom samples	# het samples
1	8585816	A	C	SNP	rs181470239	RERE	splice_site	0.000457875	0	1
1	12069692	G	A	SNP	rs142271930	MFN2	splice_site	0.00274725	0	6
1	12405528	C	T	SNP		VPS13D	stop_gained	0.000457875	0	1
1	16272812	C	G	SNP	rs186717284	ZBTB17	splice_site	0.00961538	0	21
1	22169859	C	A	SNP	rs192525833	HSPG2	stop_gained	0.000457875	0	1
1	23418104	G	T	SNP		LUZP1	stop_gained	0.000457875	0	1
1	25254063	A	T	SNP		RUNX3	splice_site	0.000457875	0	1
1	35250901	C	T	SNP		GJB3	stop_gained	0.000457875	0	1
1	36031117	C	T	SNP	rs55743884	NCDN	stop_gained	0.00686813	0	15
1	43778804	A	G	SNP		TIE1	splice_site	0.000457875	0	1
1	43825477	C	T	SNP	rs141215457	CDC20	stop_gained	0.000915751	0	2
1	43893278	C	T	SNP		SZT2	stop_gained	0.000457875	0	1
1	46657769	C	T	SNP		POMGNT1	splice_site	0.000915751	0	2
1	46658603	C	A	SNP		POMGNT1	stop_gained	0.000457875	0	1
1	55474053	C	T	SNP		BSND	stop_gained	0.000457875	0	1
1	68624931	C	A	SNP	rs187677534	WLS	splice_site	0.000457875	0	1
1	85488011	G	A	SNP	rs187985308	MCOLN3	stop_gained	0.000457875	0	1
1	85733491	A	T	SNP		BCL10	stop_gained	0.000457875	0	1
1	100681641	C	A	SNP	rs74103423	DBT	stop_gained	0.000915751	0	2
1	101196879	G	T	SNP		VCAM1	stop_gained	0.000457875	0	1
1	103491354	A	G	SNP	rs138792819	COL11A1	splice_site	0.0018315	0	4
1	145522605	C	T	SNP		PEX11B	stop_gained	0.000457875	0	1
1	152277415	G	C	SNP		FLG	stop_gained	0.000915751	0	2
1	152277622	G	T	SNP	rs150597413	FLG	stop_gained	0.000915751	0	2
1	152280023	G	A	SNP	rs138726443	FLG	stop_gained	0.00228938	0	5
1	152280683	G	A	SNP		FLG	stop_gained	0.000457875	0	1
1	152281432	G	T	SNP		FLG	stop_gained	0.000457875	0	1
1	152281436	G	A	SNP		FLG	stop_gained	0.000457875	0	1
1	152281513	G	C	SNP		FLG	stop_gained	0.000457875	0	1
1	152282228	G	A	SNP	rs188394023	FLG	stop_gained	0.000457875	0	1
1	152282261	G	A	SNP	rs145738429	FLG	stop_gained	0.000457875	0	1
1	152282818	G	T	SNP	rs180768115	FLG	stop_gained	0.000457875	0	1
1	152284886	G	A	SNP	rs115746363	FLG	stop_gained	0.00137363	0	3
1	152285000	G	A	SNP	rs183942200	FLG	stop_gained	0.000457875	0	1
1	152285861	G	A	SNP	rs61816761	FLG	stop_gained	0.00549451	0	12
1	152286145	G	C	SNP	rs189114758	FLG	stop_gained	0.000915751	0	2
1	152286299	G	A	SNP	rs142991475	FLG	stop_gained	0.000457875	0	1
1	153517129	C	T	SNP		S100A4	splice_site	0.000457875	0	1
1	153633679	C	T	SNP	rs142887644	SNAPIN	stop_gained	0.000915751	0	2
1	154940679	C	A	SNP		SHC1	splice_site	0.000457875	0	1
1	158637647	C	T	SNP		SPTA1	splice_site	0.000457875	0	1
1	163043342	C	A	SNP	rs139643075	RGS4	stop_gained	0.000457875	0	1
1	179883190	G	A	SNP	rs2274955	TOR1AIP1	splice_site	0.0178571	1	37
1	198225478	G	A	SNP	rs72731918	NEK7	stop_gained	0.0370879	5	71
1	200080396	C	T	SNP		NR5A2	stop_gained	0.000457875	0	1
1	223943180	A	G	SNP		CAPN2	splice_site	0.000457875	0	1
1	223951879	C	T	SNP	rs192850510	CAPN2	stop_gained	0.000457875	0	1
1	229634020	G	A	SNP	rs144186971	NUP133	stop_gained	0.000457875	0	1
1	237058691	C	T	SNP		MTR	stop_gained	0.000457875	0	1
1	247007232	T	A	SNP	rs148600466	AHCTF1	splice_site	0.00595238	1	11
2	8940574	G	A	SNP		KIDINS220	stop_gained	0.000457875	0	1
2	21231489	C	A	SNP		APOB	stop_gained	0.000457875	0	1
2	25470908	C	A	SNP		DNMT3A	stop_gained	0.000915751	0	2
2	27672596	C	T	SNP		IFT172	stop_gained	0.000457875	0	1
2	27684213	G	A	SNP		IFT172	stop_gained	0.000457875	0	1
2	27699536	A	T	SNP		IFT172	stop_gained	0.000457875	0	1
2	31596738	C	G	SNP		XDH	splice_site	0.000457875	0	1
2	47256504	G	T	SNP		TTC7A	stop_gained	0.000457875	0	1
2	49195836	C	T	SNP	rs116444729	FSHR	splice_site	0.000457875	0	1
2	49216194	C	T	SNP		FSHR	splice_site	0.000457875	0	1
2	61245323	G	C	SNP	rs139841551	PEX13	splice_site	0.0018315	1	2
2	97526788	C	A	SNP	rs12471298	SEMA4C	stop_gained	0.0210623	5	36
2	109237865	C	T	SNP	rs56186549	LIMS1	stop_gained	0.000915751	0	2
2	111406857	C	T	SNP		BUB1	stop_gained	0.000457875	0	1
2	111918994	A	G	SNP	rs76245002	BCL2L11	splice_site	0.0169414	1	35
2	113243573	G	C	SNP		TTL	splice_site	0.000457875	0	1
2	141812689	G	T	SNP		LRP1B	stop_gained	0.000457875	0	1
2	152492740	C	G	SNP	rs143644938	NEB	splice_site	0.000457875	0	1
2	166166958	C	T	SNP	rs181327458	SCN2A	stop_gained	0.000457875	0	1
2	166170131	C	T	SNP		SCN2A	stop_gained	0.000457875	0	1
2	167162301	C	T	SNP		SCN9A	splice_site	0.000457875	0	1
2	168041152	T	C	SNP	rs16853169	XIRP2	splice_site	0.08837	11	171
2	168100489	C	T	SNP		XIRP2	stop_gained	0.000457875	0	1
2	168102211	C	T	SNP		XIRP2	stop_gained	0.000915751	0	2
2	168105881	T	A	SNP		XIRP2	stop_gained	0.000457875	0	1
2	168106525	C	T	SNP		XIRP2	stop_gained	0.000457875	0	1
2	168114366	G	T	SNP		XIRP2	splice_site	0.000457875	0	1
2	168114673	G	A	SNP	rs192027686	XIRP2	stop_gained	0.000457875	0	1
2	168114818	G	T	SNP	rs186117889	XIRP2	stop_gained	0.000457875	0	1
2	170070350	G	A	SNP	rs181110439	LRP2	stop_gained	0.000457875	0	1
2	176796892	T	C	SNP	rs144231373	KIAA1715	splice_site	0.000457875	0	1
2	176860305	C	T	SNP	rs185936428	KIAA1715	stop_gained	0.000457875	0	1
2	176965319	C	A	SNP		HOXD12	stop_gained	0.000915751	0	2
2	179400577	C	A	SNP	rs185589320	TTN	splice_site	0.000457875	0	1
2	179455726	A	T	SNP	rs145423907	TTN	stop_gained	0.000457875	0	1
2	179476484	C	T	SNP	rs188050862	TTN	splice_site	0.000457875	0	1
2	179494977	G	A	SNP	rs140743001	TTN	stop_gained	0.000457875	0	1
2	179532190	T	A	SNP	rs188568710	TTN	stop_gained	0.000915751	0	2
2	179542346	A	G	SNP	rs186084940	TTN	splice_site	0.08837	0	193
2	179613873	A	C	SNP	rs182321835	TTN	stop_gained	0.000457875	0	1
2	179613884	G	A	SNP	rs187413078	TTN	stop_gained	0.000457875	0	1
2	179620948	C	G	SNP	rs192945689	TTN	splice_site	0.000915751	0	2
2	179632509	G	A	SNP	rs146572907	TTN	stop_gained	0.000457875	0	1
2	182374499	C	T	SNP		ITGA4	stop_gained	0.000457875	0	1
2	182399098	G	A	SNP	rs188628120	ITGA4	splice_site	0.0155678	0	34
2	188223788	A	G	SNP	rs150052581	CALCRL	splice_site	0.000457875	0	1
2	189855785	T	C	SNP		COL3A1	splice_site	0.000457875	0	1
2	189859513	G	T	SNP	rs187945651	COL3A1	stop_gained	0.0357143	0	78
2	209204280	G	A	SNP		PIKFYVE	splice_site	0.000457875	0	1
2	212587175	C	A	SNP		ERBB4	stop_gained	0.000915751	0	2
2	215645657	A	T	SNP		BARD1	stop_gained	0.000457875	0	1
2	215852458	G	A	SNP	rs114863111	ABCA12	stop_gained	0.000457875	0	1
2	215901675	A	G	SNP	rs145908749	ABCA12	splice_site	0.000457875	0	1
2	220193932	C	A	SNP	rs183914238	RESP18	stop_gained	0.000457875	0	1
2	220194358	C	A	SNP	rs16859790	RESP18	splice_site	0.0283883	1	60
2	231973500	G	A	SNP	rs185920198	HTR2B	stop_gained	0.000457875	0	1
2	234343074	G	T	SNP		DGKD	stop_gained	0.000457875	0	1
3	4695571	G	A	SNP	rs191021955	ITPR1	splice_site	0.000457875	0	1
3	10107077	G	A	SNP	rs141783465	FANCD2	splice_site	0.000457875	0	1
3	10115047	G	A	SNP		FANCD2	splice_site	0.000457875	0	1
3	15520498	G	A	SNP	rs143766249	COLQ	stop_gained	0.000457875	0	1
3	30703079	T	A	SNP	rs189791930	TGFBR2	stop_gained	0.000457875	0	1
3	37042541	T	G	SNP	rs4647220	MLH1	splice_site	0.000457875	0	1
3	38595769	C	T	SNP		SCN5A	splice_site	0.000457875	0	1
3	39450231	G	A	SNP	rs190008375	RPSA	splice_site	0.000457875	0	1
3	39450232	T	C	SNP		RPSA	splice_site	0.000915751	0	2
3	42555316	G	T	SNP		VIPR1	stop_gained	0.00320513	0	7
3	42567465	A	T	SNP		VIPR1	stop_gained	0.000457875	0	1
3	46621551	G	A	SNP		TDGF1	splice_site	0.000457875	0	1
3	47162312	G	A	SNP		SETD2	stop_gained	0.000457875	0	1
3	47163012	A	T	SNP		SETD2	stop_gained	0.000457875	0	1
3	47164508	G	A	SNP		SETD2	stop_gained	0.000457875	0	1
3	47454003	G	A	SNP	rs186586151	PTPN23	splice_site	0.000457875	0	1
3	48604152	C	A	SNP		COL7A1	stop_gained	0.000457875	0	1
3	48622988	A	G	SNP		COL7A1	splice_site	0.000457875	0	1
3	49166253	C	A	SNP		LAMB2	splice_site	0.000457875	0	1
3	49842325	G	T	SNP	rs35389534	FAM212A	stop_gained	0.000457875	0	1
3	49928978	G	A	SNP		MST1R	stop_gained	0.000915751	0	2
3	49929221	G	A	SNP	rs150876558	MST1R	stop_gained	0.000457875	0	1
3	49934828	G	A	SNP	rs61734381	MST1R	stop_gained	0.00412088	1	7
3	49935503	T	A	SNP	rs9819888	MST1R	stop_gained	0.00320513	0	7
3	52029036	C	A	SNP	rs146299911	RPL29	stop_gained	0.000457875	0	1
3	64644182	G	C	SNP	rs75628649	ADAMTS9	stop_gained	0.000457875	0	1
3	77611842	C	A	SNP		ROBO2	stop_gained	0.000457875	0	1
3	81698005	A	G	SNP	rs192044702	GBE1	splice_site	0.000457875	0	1
3	109050633	T	G	SNP	rs192264330	DPPA4	splice_site	0.000457875	0	1
3	119196233	C	T	SNP	rs140695299	POGLUT1	stop_gained	0.000457875	0	1
3	124720857	C	A	SNP		HEG1	splice_site	0.000457875	0	1
3	129278455	C	G	SNP		PLXND1	splice_site	0.000457875	0	1
3	132418832	C	T	SNP	rs182135982	NPHP3	stop_gained	0.000915751	0	2
3	133698324	C	T	SNP	rs149946676	SLCO2A1	splice_site	0.000915751	0	2
3	142188413	T	G	SNP		ATR	splice_site	0.000457875	0	1
3	142212030	G	A	SNP	rs148465901	ATR	stop_gained	0.000457875	0	1
3	142268320	C	A	SNP		ATR	splice_site	0.000457875	0	1
3	147120536	G	A	SNP	rs190583246	ZIC4	stop_gained	0.000457875	0	1
3	160804341	G	A	SNP		B3GALNT1	stop_gained	0.000457875	0	1
3	170099114	C	G	SNP	rs140174204	SKIL	stop_gained	0.000457875	0	1
3	189455643	G	A	SNP	rs151051217	TP63	stop_gained	0.000457875	0	1
4	1326590	C	T	SNP		MAEA	stop_gained	0.000457875	0	1
4	1326629	C	T	SNP	rs146021165	MAEA	stop_gained	0.000915751	0	2
4	9943618	G	A	SNP	rs148602165	SLC2A9	stop_gained	0.000457875	0	1
4	25664328	A	G	SNP		SLC34A2	splice_site	0.000457875	0	1
4	39219639	G	T	SNP	rs190692187	WDR19	stop_gained	0.000457875	0	1
4	55946331	C	T	SNP	rs144778059	KDR	splice_site	0.000457875	0	1
4	55948172	C	A	SNP	rs188899219	KDR	stop_gained	0.000457875	0	1
4	68372588	G	A	SNP	rs186769176	CENPC1	stop_gained	0.000457875	0	1
4	79207423	T	A	SNP	rs180971051	FRAS1	splice_site	0.003663	0	8
4	79359723	G	A	SNP	rs181224126	FRAS1	splice_site	0.000457875	0	1
4	79442784	G	T	SNP	rs138526171	FRAS1	stop_gained	0.000915751	0	2
4	106157023	C	T	SNP	rs147591998	TET2	stop_gained	0.000457875	0	1
4	108969899	G	A	SNP	rs143787350	LEF1	stop_gained	0.000457875	0	1
4	128812271	G	T	SNP		PLK4	splice_site	0.000457875	0	1
4	158262615	G	T	SNP		GRIA2	splice_site	0.000457875	0	1
4	169432938	C	T	SNP	rs145601997	PALLD	stop_gained	0.000915751	0	2
4	169433067	C	T	SNP		PALLD	stop_gained	0.000457875	0	1
4	169611880	C	T	SNP	rs116133384	PALLD	stop_gained	0.000457875	0	1
4	169621190	C	T	SNP	rs56988474	PALLD	stop_gained	0.00137363	0	3
4	170509870	G	A	SNP		NEK1	stop_gained	0.000915751	0	2
4	170634334	C	T	SNP		CLCN3	stop_gained	0.000457875	0	1
4	174449954	C	A	SNP		HAND2	stop_gained	0.000457875	0	1
4	185940205	C	A	SNP		HELT	stop_gained	0.000457875	0	1
4	187518228	C	A	SNP		FAT1	stop_gained	0.000457875	0	1
4	187630008	C	T	SNP	rs190397188	FAT1	stop_gained	0.000457875	0	1
4	188924056	C	G	SNP		ZFP42	stop_gained	0.000457875	0	1
5	9197326	G	T	SNP		SEMA5A	stop_gained	0.000457875	0	1
5	13864742	G	A	SNP		DNAH5	stop_gained	0.000457875	0	1
5	13917287	C	A	SNP	rs189080233	DNAH5	stop_gained	0.00137363	0	3
5	35646787	C	T	SNP		SPEF2	stop_gained	0.000457875	0	1
5	35667345	C	T	SNP		SPEF2	stop_gained	0.000457875	0	1
5	35790125	A	G	SNP	rs192835531	SPEF2	splice_site	0.000457875	0	1
5	38496580	G	A	SNP	rs121912501	LIFR	stop_gained	0.000457875	0	1
5	38527398	T	G	SNP		LIFR	splice_site	0.000457875	0	1
5	38963142	G	A	SNP		RICTOR	stop_gained	0.000457875	0	1
5	50685568	C	T	SNP	rs121913541	ISL1	stop_gained	0.00274725	1	4
5	50685607	A	T	SNP		ISL1	stop_gained	0.000457875	0	1
5	71493002	G	T	SNP	rs186784968	MAP1B	stop_gained	0.000457875	0	1
5	74651211	C	T	SNP		HMGCR	stop_gained	0.000457875	0	1
5	102361084	G	C	SNP	rs41300805	PAM	splice_site	0.0485348	4	98
5	132223787	A	G	SNP		AFF4	splice_site	0.000457875	0	1
5	138715928	G	A	SNP	rs141167635	SLC23A1	stop_gained	0.000457875	0	1
5	140047999	G	A	SNP		WDR55	splice_site	0.000457875	0	1
5	147207583	A	G	SNP	rs148954387	SPINK1	splice_site	0.00137363	0	3
5	147481000	G	A	SNP	rs184048811	SPINK5	splice_site	0.000457875	0	1
5	147510846	C	T	SNP	rs192473445	SPINK5	stop_gained	0.000457875	0	1
5	147861104	T	A	SNP	rs58336229	HTR4	stop_gained	0.00274725	0	6
5	149500450	C	T	SNP		PDGFRB	splice_site	0.000457875	0	1
5	156908012	T	C	SNP	rs191340251	ADAM19	splice_site	0.000457875	0	1
5	156923901	C	T	SNP		ADAM19	splice_site	0.000457875	0	1
5	161309708	G	A	SNP	rs150427549	GABRA1	splice_site	0.000457875	0	1
5	171752385	C	T	SNP	rs142786813	SH3PXD2B	splice_site	0.000915751	0	2
5	176686996	T	A	SNP	rs192743750	NSD1	stop_gained	0.000457875	0	1
5	176815192	T	G	SNP	rs141827822	SLC34A1	splice_site	0.000457875	0	1
5	177422889	G	A	SNP		PROP1	stop_gained	0.000457875	0	1
6	7583372	G	A	SNP		DSP	stop_gained	0.000457875	0	1
6	7584224	T	A	SNP	rs188533371	DSP	stop_gained	0.000457875	0	1
6	31138077	G	A	SNP	rs187901814	POU5F1	stop_gained	0.000915751	0	2
6	31850543	G	A	SNP	rs185916687	EHMT2	stop_gained	0.000457875	0	1
6	31929164	G	A	SNP		SKIV2L	splice_site	0.000457875	0	1
6	31930271	C	T	SNP		SKIV2L	stop_gained	0.000457875	0	1
6	32946887	G	A	SNP	rs188765357	BRD2	stop_gained	0.000457875	0	1
6	41899569	G	A	SNP	rs184513792	BYSL	splice_site	0.000457875	0	1
6	43006687	G	A	SNP		CUL7	stop_gained	0.000457875	0	1
6	43010894	C	T	SNP	rs184458742	CUL7	stop_gained	0.000457875	0	1
6	43010920	T	G	SNP		CUL7	splice_site	0.000457875	0	1
6	43013324	C	A	SNP	rs187817041	CUL7	splice_site	0.000915751	0	2
6	51712764	G	T	SNP	rs181208607	PKHD1	stop_gained	0.000457875	0	1
6	56464865	A	T	SNP	rs190543903	DST	splice_site	0.000457875	0	1
6	56482130	C	T	SNP	rs181480248	DST	stop_gained	0.000457875	0	1
6	56499753	T	C	SNP		DST	splice_site	0.000457875	0	1
6	57059615	A	T	SNP		RAB23	stop_gained	0.000915751	0	2
6	70831835	G	A	SNP		COL19A1	splice_site	0.000457875	0	1
6	74331587	A	C	SNP		SLC17A5	stop_gained	0.000457875	0	1
6	79680593	G	A	SNP		PHIP	stop_gained	0.000457875	0	1
6	88210922	T	G	SNP	rs181147128	SLC35A1	stop_gained	0.000457875	0	1
6	112575027	G	C	SNP	rs138579810	LAMA4	stop_gained	0.00274725	0	6
6	117248258	C	T	SNP	rs188704301	RFX6	stop_gained	0.000915751	0	2
6	129475706	A	T	SNP	rs191912891	LAMA2	stop_gained	0.00137363	0	3
6	129636988	C	T	SNP		LAMA2	stop_gained	0.000457875	0	1
6	129724964	A	G	SNP	rs148433965	LAMA2	splice_site	0.000457875	0	1
6	129763926	G	A	SNP	rs57450570	LAMA2	splice_site	0.0141941	1	29
6	133703580	G	T	SNP	rs190186024	EYA4	splice_site	0.000457875	0	1
6	135521242	A	T	SNP	rs146755940	MYB	stop_gained	0.000457875	0	1
6	135751019	C	T	SNP	rs187245292	AHI1	splice_site	0.000457875	0	1
6	135769528	A	T	SNP	rs41288021	AHI1	stop_gained	0.000457875	0	1
6	136599544	G	A	SNP		BCLAF1	stop_gained	0.000457875	0	1
6	149701069	G	T	SNP	rs185400058	TAB2	splice_site	0.000457875	0	1
6	150023076	G	A	SNP	rs187759014	LATS1	stop_gained	0.000457875	0	1
6	152737559	G	A	SNP		SYNE1	stop_gained	0.000457875	0	1
6	152832728	T	C	SNP		SYNE1	splice_site	0.000457875	0	1
6	155579029	G	A	SNP	rs145889610	TFB1M	stop_gained	0.000457875	0	1
7	1512732	G	A	SNP		INTS1	stop_gained	0.000457875	0	1
7	1516189	A	G	SNP		INTS1	splice_site	0.000457875	0	1
7	29035489	G	A	SNP		CPVL	stop_gained	0.000457875	0	1
7	33976946	C	T	SNP		BMPER	stop_gained	0.000457875	0	1
7	44150399	T	G	SNP		AEBP1	stop_gained	0.000457875	0	1
7	44151631	C	G	SNP	rs181697573	AEBP1	stop_gained	0.000457875	0	1
7	47874730	C	T	SNP		PKD1L1	splice_site	0.000915751	0	2
7	55221703	G	C	SNP	rs188703146	EGFR	splice_site	0.000457875	0	1
7	65547439	G	T	SNP		ASL	splice_site	0.000457875	0	1
7	65547925	T	C	SNP		ASL	splice_site	0.000457875	0	1
7	78636481	G	A	SNP		MAGI2	stop_gained	0.000457875	0	1
7	80545994	C	T	SNP		SEMA3C	splice_site	0.000457875	0	1
7	81339483	C	T	SNP		HGF	stop_gained	0.000457875	0	1
7	83636668	C	G	SNP		SEMA3A	splice_site	0.000457875	0	1
7	87754903	G	C	SNP	rs150140089	ADAM22	splice_site	0.000457875	0	1
7	97822873	C	A	SNP	rs58147304	LMTK2	stop_gained	0.00274725	0	6
7	98563315	G	A	SNP	rs185310254	TRRAP	splice_site	0.000457875	0	1
7	99717316	A	G	SNP	rs185765560	TAF6	splice_site	0.000457875	0	1
7	100482992	G	A	SNP		SRRT	splice_site	0.000457875	0	1
7	104731770	G	A	SNP		MLL5	stop_gained	0.00137363	0	3
7	105190613	G	T	SNP		RINT1	splice_site	0.000457875	0	1
7	107427801	C	T	SNP		SLC26A3	splice_site	0.000457875	0	1
7	107566626	A	T	SNP		LAMB1	splice_site	0.000457875	0	1
7	107593977	C	A	SNP	rs193010498	LAMB1	stop_gained	0.000457875	0	1
7	117227792	G	A	SNP		CFTR	splice_site	0.000457875	0	1
7	117227865	C	T	SNP		CFTR	stop_gained	0.000457875	0	1
7	117246808	G	A	SNP	rs75096551	CFTR	splice_site	0.000457875	0	1
7	150647138	C	T	SNP	rs184216015	KCNH2	stop_gained	0.000457875	0	1
7	152346449	C	G	SNP		XRCC2	splice_site	0.000457875	0	1
8	6728230	G	T	SNP	rs140403947	DEFB1	stop_gained	0.00137363	0	3
8	10623054	G	A	SNP	rs188777707	PINX1	stop_gained	0.000915751	0	2
8	10692223	T	A	SNP	rs192454865	PINX1	stop_gained	0.000457875	0	1
8	28574807	G	T	SNP		EXTL3	stop_gained	0.000457875	0	1
8	30999196	G	C	SNP	rs113993961	WRN	splice_site	0.000457875	0	1
8	94777876	T	G	SNP		TMEM67	splice_site	0.000457875	0	1
8	94798513	C	T	SNP	rs116647652	TMEM67	stop_gained	0.000457875	0	1
8	94809428	C	T	SNP	rs115195998	TMEM67	stop_gained	0.000457875	0	1
8	117862937	G	A	SNP		RAD21	stop_gained	0.000457875	0	1
8	135521987	G	A	SNP		ZFAT	stop_gained	0.000457875	0	1
8	141672812	G	A	SNP	rs77258301	PTK2	stop_gained	0.00228938	1	3
8	141780814	C	T	SNP	rs143843572	PTK2	splice_site	0.000915751	0	2
8	144102969	C	A	SNP		LY6E	stop_gained	0.000457875	0	1
9	3324062	G	A	SNP	rs182500593	RFX3	stop_gained	0.00137363	0	3
9	14747728	T	C	SNP	rs188153650	FREM1	splice_site	0.000457875	0	1
9	14774061	A	G	SNP	rs137924956	FREM1	splice_site	0.000915751	0	2
9	14848772	C	T	SNP		FREM1	splice_site	0.000457875	0	1
9	21854696	G	T	SNP	rs191458622	MTAP	stop_gained	0.000457875	0	1
9	32472972	C	T	SNP		DDX58	splice_site	0.000457875	0	1
9	32491377	C	A	SNP	rs192375800	DDX58	stop_gained	0.000457875	0	1
9	34657333	G	A	SNP		IL11RA	splice_site	0.000457875	0	1
9	34659754	A	G	SNP		IL11RA	splice_site	0.000457875	0	1
9	36223430	G	A	SNP	rs189454495	GNE	stop_gained	0.000457875	0	1
9	71867729	A	C	SNP		TJP2	splice_site	0.000457875	0	1
9	78947474	C	T	SNP	rs140709872	PCSK5	stop_gained	0.00137363	0	3
9	93650087	C	A	SNP		SYK	stop_gained	0.000457875	0	1
9	98208674	C	T	SNP	rs189667531	PTCH1	splice_site	0.000457875	0	1
9	101900238	G	A	SNP		TGFBR1	stop_gained	0.000457875	0	1
9	113800931	C	T	SNP	rs77865995	LPAR1	splice_site	0.0334249	1	71
9	130166017	C	T	SNP		SLC2A8	stop_gained	0.000915751	0	2
9	134385763	C	T	SNP	rs191404622	POMT1	stop_gained	0.000915751	0	2
9	134385799	A	T	SNP	rs118032649	POMT1	stop_gained	0.000457875	0	1
9	134386722	A	G	SNP		POMT1	splice_site	0.000457875	0	1
9	134388630	C	T	SNP		POMT1	stop_gained	0.000457875	0	1
9	139569261	T	C	SNP	rs116807569	AGPAT2	splice_site	0.000915751	0	2
9	140075357	G	T	SNP		ANAPC2	stop_gained	0.000457875	0	1
10	16948208	G	A	SNP	rs137998687	CUBN	stop_gained	0.000457875	0	1
10	16961960	A	G	SNP	rs150901286	CUBN	splice_site	0.000457875	0	1
10	17152917	C	T	SNP	rs192997971	CUBN	splice_site	0.000457875	0	1
10	32561941	C	A	SNP	rs185893155	EPC1	splice_site	0.000457875	0	1
10	50828660	G	C	SNP	rs148434254	CHAT	splice_site	0.000915751	0	2
10	70968396	C	T	SNP		SUPV3L1	stop_gained	0.000457875	0	1
10	102114262	C	T	SNP		SCD	stop_gained	0.000457875	0	1
10	117884826	G	A	SNP	rs191814086	GFRA1	stop_gained	0.000457875	0	1
10	124189263	C	T	SNP		PLEKHA1	stop_gained	0.000457875	0	1
10	124331828	A	C	SNP	rs193166374	DMBT1	splice_site	0.000457875	0	1
10	124357488	A	C	SNP		DMBT1	splice_site	0.00137363	0	3
10	124389946	C	T	SNP	rs143073434	DMBT1	stop_gained	0.000457875	0	1
10	126086639	G	A	SNP		OAT	stop_gained	0.000457875	0	1
10	127503602	C	T	SNP		UROS	splice_site	0.000457875	0	1
11	2161430	G	A	SNP		IGF2	stop_gained	0.000915751	0	2
11	3797111	C	T	SNP		NUP98	splice_site	0.000457875	0	1
11	18261517	C	A	SNP	rs144841641	SAA2	splice_site	0.00228938	0	5
11	18524061	G	C	SNP	rs146129590	TSG101	stop_gained	0.000457875	0	1
11	20948941	C	T	SNP		NELL1	stop_gained	0.000457875	0	1
11	21251001	G	T	SNP		NELL1	splice_site	0.000457875	0	1
11	31451816	A	G	SNP	rs190897695	DNAJC24	splice_site	0.000915751	0	2
11	46744989	C	T	SNP	rs3136452	F2	stop_gained	0.0430403	6	82
11	47306630	C	T	SNP	rs35233100	MADD	stop_gained	0.021978	3	42
11	47345387	G	A	SNP		MADD	splice_site	0.000457875	0	1
11	47460336	G	A	SNP	rs150503333	RAPSN	stop_gained	0.000915751	0	2
11	47460452	C	A	SNP		RAPSN	stop_gained	0.000457875	0	1
11	57003889	C	T	SNP		APLNR	stop_gained	0.000457875	0	1
11	57099961	C	T	SNP		SSRP1	splice_site	0.000457875	0	1
11	64534553	T	C	SNP		SF1	splice_site	0.000457875	0	1
11	66299163	G	T	SNP		BBS1	stop_gained	0.000457875	0	1
11	67816547	G	A	SNP		TCIRG1	splice_site	0.000457875	0	1
11	68527797	C	A	SNP		CPT1A	stop_gained	0.000457875	0	1
11	68579904	C	T	SNP	rs191107774	CPT1A	splice_site	0.000457875	0	1
11	71146886	C	G	SNP	rs138659167	DHCR7	splice_site	0.00457875	0	10
11	71906793	T	C	SNP	rs144637717	FOLR1	splice_site	0.00137363	0	3
11	73745655	T	C	SNP		C2CD3	splice_site	0.000457875	0	1
11	75509317	C	A	SNP		DGAT2	stop_gained	0.000457875	0	1
11	75905746	C	T	SNP		WNT11	stop_gained	0.000457875	0	1
11	88911593	C	T	SNP		TYR	stop_gained	0.000457875	0	1
11	103025292	C	T	SNP	rs182269382	DYNC2H1	stop_gained	0.000457875	0	1
11	103128448	C	T	SNP	rs181011657	DYNC2H1	stop_gained	0.000457875	0	1
11	113117094	T	C	SNP	rs192291611	NCAM1	splice_site	0.000457875	0	1
11	116655570	C	T	SNP	rs184113600	ZNF259	splice_site	0.000457875	0	1
11	118827917	G	A	SNP	rs77809657	UPK2	splice_site	0.000457875	0	1
11	118828806	G	T	SNP	rs180876641	UPK2	splice_site	0.000457875	0	1
11	119149424	G	T	SNP	rs188629876	CBL	splice_site	0.000457875	0	1
11	125891142	C	A	SNP		CDON	splice_site	0.00412088	0	9
11	129979483	C	T	SNP		APLP2	stop_gained	0.000457875	0	1
12	1292576	C	T	SNP		ERC1	stop_gained	0.000457875	0	1
12	3049797	G	T	SNP	rs141095225	TULP3	stop_gained	0.00961538	0	21
12	6573488	G	T	SNP	rs114253457	VAMP1	stop_gained	0.00137363	0	3
12	7842767	G	A	SNP		GDF3	stop_gained	0.000457875	0	1
12	9085218	C	T	SNP		PHC1	stop_gained	0.00137363	0	3
12	32949042	C	T	SNP		PKP2	splice_site	0.000457875	0	1
12	32996248	C	T	SNP	rs139159464	PKP2	splice_site	0.00228938	0	5
12	40626187	T	C	SNP	rs141221000	LRRK2	splice_site	0.000915751	0	2
12	40699748	T	A	SNP	rs183902574	LRRK2	stop_gained	0.000915751	0	2
12	40704362	C	T	SNP	rs114908017	LRRK2	stop_gained	0.000457875	0	1
12	50400312	G	A	SNP		RACGAP1	stop_gained	0.000457875	0	1
12	52115554	C	A	SNP	rs180727641	SCN8A	stop_gained	0.0457875	1	98
12	56092317	G	A	SNP		ITGA7	stop_gained	0.000457875	0	1
12	56095162	C	T	SNP	rs181280953	ITGA7	splice_site	0.000457875	0	1
12	56812059	G	A	SNP	rs192353249	TIMELESS	stop_gained	0.000457875	0	1
12	56824664	C	G	SNP		TIMELESS	splice_site	0.000457875	0	1
12	57598313	G	A	SNP	rs111877088	LRP1	splice_site	0.000457875	0	1
12	57966429	C	T	SNP	rs185438769	KIF5A	stop_gained	0.000457875	0	1
12	58204298	G	A	SNP	rs138728046	AVIL	stop_gained	0.003663	0	8
12	69050235	G	A	SNP	rs141697489	RAP1B	stop_gained	0.00686813	1	13
12	70970294	G	A	SNP	rs188052172	PTPRB	stop_gained	0.000457875	0	1
12	71965360	G	A	SNP		LGR5	splice_site	0.000457875	0	1
12	86198959	G	A	SNP	rs189624256	RASSF9	stop_gained	0.000457875	0	1
12	109724495	G	A	SNP		FOXN4	stop_gained	0.000457875	0	1
12	111078862	G	T	SNP	rs186301802	TCTN1	stop_gained	0.000457875	0	1
12	111892848	C	A	SNP	rs146256091	ATXN2	splice_site	0.000457875	0	1
12	117402633	C	A	SNP		FBXW8	stop_gained	0.000457875	0	1
12	124846841	C	G	SNP		NCOR2	splice_site	0.000457875	0	1
12	133215712	G	A	SNP	rs185498408	POLE	stop_gained	0.000457875	0	1
13	32929053	G	T	SNP		BRCA2	stop_gained	0.000457875	0	1
13	36220005	G	T	SNP	rs138771641	NBEA	splice_site	0.00320513	0	7
13	46632343	G	A	SNP	rs183048225	CPB2	stop_gained	0.000915751	0	2
13	46641460	A	T	SNP		CPB2	stop_gained	0.000457875	0	1
13	52515216	C	T	SNP	rs184388696	ATP7B	splice_site	0.000457875	0	1
13	76197458	T	C	SNP	rs7982750	LMO7	splice_site	0.0480769	13	79
13	76416120	G	T	SNP		LMO7	splice_site	0.000457875	0	1
13	100925472	C	T	SNP	rs138149179	PCCA	stop_gained	0.000457875	0	1
13	102021351	T	C	SNP	rs142996668	NALCN	splice_site	0.00732601	0	16
13	103506669	C	T	SNP	rs188898060	ERCC5	stop_gained	0.000457875	0	1
13	103513971	C	T	SNP		ERCC5	stop_gained	0.000457875	0	1
13	108861177	G	A	SNP	rs104894419	LIG4	stop_gained	0.000457875	0	1
13	113803285	G	A	SNP		F10	stop_gained	0.000457875	0	1
13	113854832	T	C	SNP		PCID2	splice_site	0.000457875	0	1
13	114795334	G	A	SNP		RASA3	stop_gained	0.000457875	0	1
14	23245147	T	A	SNP	rs146582474	SLC7A7	splice_site	0.000915751	0	2
14	23856967	C	A	SNP		MYH6	stop_gained	0.000457875	0	1
14	23872591	G	C	SNP	rs186265521	MYH6	stop_gained	0.000457875	0	1
14	23873919	C	T	SNP		MYH6	splice_site	0.000457875	0	1
14	24729019	T	C	SNP		TGM1	splice_site	0.000915751	0	2
14	24729806	G	A	SNP		TGM1	stop_gained	0.000457875	0	1
14	65239396	C	A	SNP		SPTB	stop_gained	0.00137363	0	3
14	65251051	G	A	SNP	rs150471537	SPTB	stop_gained	0.000457875	0	1
14	67382718	A	T	SNP	rs189266339	GPHN	splice_site	0.000457875	0	1
14	67490364	C	A	SNP	rs188690745	GPHN	stop_gained	0.000457875	0	1
14	68292235	C	T	SNP		RAD51B	stop_gained	0.000457875	0	1
14	74969976	G	A	SNP		LTBP2	stop_gained	0.000457875	0	1
14	74983524	C	T	SNP		LTBP2	splice_site	0.000457875	0	1
14	75018055	T	G	SNP		LTBP2	splice_site	0.000457875	0	1
14	89307262	C	T	SNP	rs184567029	TTC8	stop_gained	0.000457875	0	1
14	89307268	G	A	SNP	rs150067562	TTC8	splice_site	0.000457875	0	1
15	22956277	G	A	SNP	rs116420052	CYFIP1	stop_gained	0.00228938	0	5
15	28211969	C	G	SNP		OCA2	splice_site	0.000457875	0	1
15	28259921	C	A	SNP	rs185504549	OCA2	splice_site	0.000457875	0	1
15	28273126	G	A	SNP		OCA2	stop_gained	0.000457875	0	1
15	33180430	G	A	SNP	rs147087661	FMN1	stop_gained	0.000915751	0	2
15	33261570	G	A	SNP		FMN1	stop_gained	0.000457875	0	1
15	40265216	G	T	SNP	rs145780694	EIF2AK4	splice_site	0.000457875	0	1
15	40898652	T	G	SNP	rs75255308	CASC5	splice_site	0.0018315	0	4
15	41146721	G	A	SNP	rs143834587	SPINT1	splice_site	0.000457875	0	1
15	43020401	C	G	SNP	rs145148854	CDAN1	splice_site	0.000457875	0	1
15	48522702	T	C	SNP		SLC12A1	splice_site	0.000457875	0	1
15	50593417	C	A	SNP	rs80042819	GABPB1	splice_site	0.00274725	0	6
15	52476813	G	A	SNP		GNB5	stop_gained	0.000457875	0	1
15	60849091	G	A	SNP	rs188207974	RORA	stop_gained	0.000457875	0	1
15	88690565	C	A	SNP		NTRK3	splice_site	0.000457875	0	1
15	93616946	A	G	SNP	rs3942115	RGMA	splice_site	0.00457875	0	10
15	101905203	C	T	SNP	rs75010033	PCSK6	splice_site	0.00595238	0	13
16	1503842	G	A	SNP		CLCN7	stop_gained	0.000457875	0	1
16	4707308	C	T	SNP	rs137991944	MGRN1	stop_gained	0.000457875	0	1
16	8904955	C	T	SNP	rs191295403	PMM2	stop_gained	0.000457875	0	1
16	28890418	A	G	SNP		ATP2A1	splice_site	0.000457875	0	1
16	28912049	C	T	SNP		ATP2A1	stop_gained	0.000457875	0	1
16	29816319	G	A	SNP		KIF22	stop_gained	0.000457875	0	1
16	30098168	G	A	SNP		TBX6	stop_gained	0.000457875	0	1
16	53670426	T	C	SNP		RPGRIP1L	splice_site	0.000457875	0	1
16	53720424	T	A	SNP	rs121918197	RPGRIP1L	stop_gained	0.000457875	0	1
16	54018868	T	C	SNP	rs192007863	FTO	splice_site	0.000915751	0	2
16	57464169	C	T	SNP	rs185994255	CIAPIN1	splice_site	0.000457875	0	1
16	57950084	C	T	SNP	rs189264925	CNGB1	splice_site	0.000457875	0	1
16	57953043	C	T	SNP	rs183443649	CNGB1	stop_gained	0.000457875	0	1
16	57992361	C	A	SNP		CNGB1	stop_gained	0.000457875	0	1
16	57996515	C	T	SNP	rs189234741	CNGB1	splice_site	0.000457875	0	1
16	67876809	C	T	SNP	rs143101373	THAP11	stop_gained	0.00686813	0	15
16	69602397	G	T	SNP		NFAT5	splice_site	0.000457875	0	1
16	71264561	A	G	SNP	rs3743953	HYDIN	splice_site	0.173077	55	268
16	75286131	A	G	SNP	rs74024754	BCAR1	splice_site	0.00274725	0	6
16	79245696	G	T	SNP	rs140060332	WWOX	stop_gained	0.0100733	0	22
16	82124538	T	G	SNP		HSD17B2	stop_gained	0.000457875	0	1
16	88599344	G	A	SNP		ZFPM1	splice_site	0.000457875	0	1
16	89351763	G	A	SNP	rs145699896	ANKRD11	stop_gained	0.000457875	0	1
17	465769	C	T	SNP	rs192710627	VPS53	stop_gained	0.000457875	0	1
17	7163823	C	T	SNP		CLDN7	stop_gained	0.000457875	0	1
17	8457272	C	T	SNP	rs186853763	MYH10	splice_site	0.000457875	0	1
17	15983379	C	G	SNP		NCOR1	splice_site	0.000457875	0	1
17	17124804	C	T	SNP	rs142934950	FLCN	stop_gained	0.0018315	0	4
17	18150368	T	C	SNP		FLII	splice_site	0.000457875	0	1
17	33479915	C	T	SNP	rs141724962	UNC45B	stop_gained	0.000457875	0	1
17	35307627	A	T	SNP	rs183301493	AATF	stop_gained	0.000457875	0	1
17	39884022	G	A	SNP		HAP1	stop_gained	0.000457875	0	1
17	39890576	C	T	SNP	rs181373328	HAP1	stop_gained	0.00274725	0	6
17	40039374	C	A	SNP		ACLY	splice_site	0.000457875	0	1
17	40070155	T	C	SNP		ACLY	splice_site	0.000457875	0	1
17	40262830	G	A	SNP	rs148863728	DHX58	stop_gained	0.00137363	0	3
17	48155490	G	A	SNP		ITGA3	splice_site	0.000457875	0	1
17	61473212	C	T	SNP	rs113065000	TANC2	stop_gained	0.111264	0	243
17	61559009	G	A	SNP		ACE	stop_gained	0.000457875	0	1
17	61830160	C	T	SNP		CCDC47	splice_site	0.000457875	0	1
17	62122844	T	C	SNP		ERN1	splice_site	0.000457875	0	1
17	64216795	C	A	SNP	rs186630085	APOH	stop_gained	0.000457875	0	1
17	65941614	G	A	SNP		BPTF	stop_gained	0.000457875	0	1
17	72764774	C	T	SNP		SLC9A3R1	stop_gained	0.000457875	0	1
17	73282728	T	A	SNP	rs150354936	SLC25A19	stop_gained	0.000457875	0	1
18	3452067	G	A	SNP		TGIF1	stop_gained	0.000457875	0	1
18	6955350	A	G	SNP		LAMA1	splice_site	0.000457875	0	1
18	9126856	G	T	SNP	rs149217248	NDUFV2	stop_gained	0.000457875	0	1
18	19345879	C	T	SNP	rs190657514	MIB1	stop_gained	0.00137363	0	3
18	21399890	C	T	SNP	rs192156286	LAMA3	stop_gained	0.000457875	0	1
18	28576756	C	T	SNP	rs139991809	DSC3	splice_site	0.000915751	0	2
18	28577016	T	C	SNP		DSC3	splice_site	0.000457875	0	1
18	28604461	T	C	SNP		DSC3	splice_site	0.000915751	0	2
18	28979437	T	G	SNP		DSG4	stop_gained	0.000457875	0	1
18	28993217	C	T	SNP		DSG4	stop_gained	0.000457875	0	1
18	29045422	T	C	SNP		DSG3	splice_site	0.000457875	0	1
18	29797785	C	T	SNP		MEP1B	stop_gained	0.000915751	0	2
18	29797929	G	C	SNP	rs187452324	MEP1B	splice_site	0.000457875	0	1
18	39576640	T	A	SNP		PIK3C3	stop_gained	0.000457875	0	1
18	39623696	G	C	SNP		PIK3C3	splice_site	0.000457875	0	1
18	50705438	G	T	SNP		DCC	stop_gained	0.000457875	0	1
18	53298578	C	T	SNP	rs189262875	TCF4	stop_gained	0.0018315	0	4
18	57013202	T	A	SNP	rs183873209	LMAN1	stop_gained	0.000457875	0	1
18	67776835	G	A	SNP		RTTN	stop_gained	0.000457875	0	1
18	67816162	G	A	SNP		RTTN	stop_gained	0.000457875	0	1
18	67872863	C	A	SNP	rs141741407	RTTN	splice_site	0.000457875	0	1
19	5260814	A	G	SNP	rs191602854	PTPRS	splice_site	0.000457875	0	1
19	7128862	C	T	SNP	rs185685225	INSR	splice_site	0.000457875	0	1
19	10203363	G	A	SNP		ANGPTL6	stop_gained	0.000457875	0	1
19	10204491	G	A	SNP		ANGPTL6	stop_gained	0.000457875	0	1
19	14031368	A	C	SNP		CC2D1A	splice_site	0.000915751	0	2
19	14224944	A	G	SNP		PRKACA	splice_site	0.000457875	0	1
19	16973705	G	A	SNP		SIN3B	stop_gained	0.000457875	0	1
19	18704918	C	A	SNP		CRLF1	splice_site	0.000457875	0	1
19	34887282	G	A	SNP		GPI	stop_gained	0.000457875	0	1
19	35753597	T	C	SNP		LSR	splice_site	0.000457875	0	1
19	36321954	C	A	SNP		NPHS1	splice_site	0.000457875	0	1
19	38937206	G	T	SNP		RYR1	splice_site	0.000457875	0	1
19	38951103	C	T	SNP	rs150633775	RYR1	stop_gained	0.000457875	0	1
19	38987106	C	T	SNP		RYR1	stop_gained	0.000457875	0	1
19	39014567	C	T	SNP		RYR1	stop_gained	0.000457875	0	1
19	42482449	G	A	SNP	rs183292689	ATP1A3	stop_gained	0.000457875	0	1
19	44049969	C	T	SNP		XRCC1	splice_site	0.000457875	0	1
19	44055768	C	T	SNP		XRCC1	stop_gained	0.000457875	0	1
19	44056329	G	A	SNP		XRCC1	stop_gained	0.000457875	0	1
19	45916903	C	T	SNP	rs116640350	ERCC1	stop_gained	0.00778388	0	17
19	48669012	C	T	SNP	rs139858724	LIG1	splice_site	0.000457875	0	1
19	49314240	C	T	SNP		BCAT2	splice_site	0.000915751	0	2
19	50312419	C	T	SNP		FUZ	splice_site	0.000457875	0	1
19	54632697	C	T	SNP		PRPF31	stop_gained	0.000457875	0	1
19	54634779	G	A	SNP	rs145958840	PRPF31	stop_gained	0.00549451	0	12
19	54927976	C	T	SNP	rs144026046	TTYH1	stop_gained	0.0100733	0	22
20	9404524	G	T	SNP		PLCB4	stop_gained	0.000457875	0	1
20	16352309	C	T	SNP	rs192867504	KIF16B	splice_site	0.000915751	0	2
20	16354901	C	A	SNP		KIF16B	splice_site	0.000457875	0	1
20	16360516	G	A	SNP		KIF16B	stop_gained	0.000457875	0	1
20	16410629	T	C	SNP		KIF16B	splice_site	0.00137363	0	3
20	18143070	C	A	SNP	rs147453703	CSRP2BP	stop_gained	0.000457875	0	1
20	39802762	A	C	SNP	rs182588070	PLCG1	splice_site	0.000457875	0	1
20	44586224	C	T	SNP		ZNF335	splice_site	0.000457875	0	1
20	47570130	C	G	SNP		ARFGEF2	stop_gained	0.000457875	0	1
20	51802216	G	C	SNP	rs192143423	TSHZ2	splice_site	0.000915751	0	2
20	60912859	C	T	SNP		LAMA5	splice_site	0.000457875	0	1
20	60913523	C	T	SNP		LAMA5	splice_site	0.000457875	0	1
21	38390226	C	T	SNP	rs143431927	DSCR6	stop_gained	0.000915751	0	2
21	38390277	G	T	SNP	rs191623065	DSCR6	stop_gained	0.000457875	0	1
21	43161469	G	A	SNP	rs55812846	RIPK4	stop_gained	0.0018315	0	4
21	45678474	G	A	SNP	rs115572913	DNMT3L	stop_gained	0.000457875	0	1
21	46318981	C	T	SNP		ITGB2	splice_site	0.000457875	0	1
21	46320234	C	T	SNP		ITGB2	splice_site	0.000457875	0	1
21	46918277	G	A	SNP	rs114832456	SLC19A1	stop_gained	0.102564	16	192
22	30070870	C	T	SNP		NF2	stop_gained	0.000915751	0	2
22	31533855	G	A	SNP		PLA2G3	stop_gained	0.000457875	0	1
22	31535947	G	A	SNP		PLA2G3	stop_gained	0.000457875	0	1
22	31724840	G	A	SNP	rs180694583	PATZ1	stop_gained	0.000457875	0	1
22	32017637	C	G	SNP		PISD	splice_site	0.00641026	0	14
22	37464655	C	G	SNP	rs80252000	TMPRSS6	splice_site	0.00686813	1	13
22	37480815	G	T	SNP		TMPRSS6	stop_gained	0.000915751	0	2
22	39636859	C	T	SNP	rs144859499	PDGFB	splice_site	0.000457875	0	1
22	40825538	G	A	SNP	rs139136536	MKL1	stop_gained	0.00228938	0	5
22	45946371	G	C	SNP		FBLN1	splice_site	0.000457875	0	1
22	46345815	G	A	SNP		WNT7B	stop_gained	0.000457875	0	1
22	50717291	C	T	SNP	rs186846228	PLXNB2	stop_gained	0.000915751	0	2
X	69479172	C	T	SNP	rs148362984	P2RY4	stop_gained	0.000602773	0	1
X	74334588	C	T	SNP	rs61323727	ABCB7	splice_site	0.0066305	0	11
