# Supplementary material for: From Mouse to Human: Evolutionary Genomics Analysis of Human Orthologs of Essential Genes
Source: PLoS Genet. 2013 May 9;9(5):e1003484. doi: 10.1371/journal.pgen.1003484 (PMC3649967; doi:10.1371/journal.pgen.1003484)
Supplement: Table S9 — List of 553 rare (<1%), putatively damaging exonic missense variants within essential genes identified in 54 CGI whole-genome sequences of HapMap individuals. (XLS) [file pgen.1003484.s025.xls]

## Sheet: Sheet1
Chrom	Begin	Ref	Alt	Type	dbSNP	Gene name	Effect	1000G freq	HapMap 54 freq.	# hom samples	# het samples	NA18501	NA18502	NA18504	NA18505	NA18508	NA18517	NA19129	NA19238	NA19239	NA18526	NA18537	NA18555	NA18558	NA19700	NA19701	NA19703	NA19704	NA19834	NA20502	NA20509	NA20510	NA20511	NA21732	NA21733	NA21737	NA21767	NA06985	NA06994	NA07357	NA10851	NA12004	NA12889	NA12890	NA12891	NA12892	NA19017	NA19020	NA19025
1	3347612	A	C	snp	.	PRDM16	MISSENSE	.	0.00925926	0	1	0	0	0	0	0	0	0	0	0	0	0	0	0	0	0	0	0	0	0	0	0	0	0	0	0	0	0	0	0	0	0	0	0	0	0	0	0	0
1	11206807	G	A	snp	.	MTOR	MISSENSE	0	0.00925926	0	1	0	0	0	0	0	0	0	0	0	0	0	0	0	0	0	0	0	0	0	0	0	0	0	0	0	0	0	0	0	0	0	0	0	0	0	0	0	0
1	12445337	C	T	snp	.	VPS13D	MISSENSE	0.000457875	0.00925926	0	1	1	0	0	0	0	0	0	0	0	0	0	0	0	0	0	0	0	0	0	0	0	0	0	0	0	0	0	0	0	0	0	0	0	0	0	0	0	0
1	15831151	G	T	snp	.	CASP9	MISSENSE	0.000457875	0.00925926	0	1	0	0	0	0	0	0	0	0	0	0	0	0	0	0	0	0	0	0	0	0	0	0	0	0	0	0	0	0	0	0	0	0	0	0	0	0	0	0
1	15833450	G	A	snp	rs2308939	CASP9	MISSENSE	0.000457875	0.00925926	0	1	0	0	1	0	0	0	0	0	0	0	0	0	0	0	0	0	0	0	0	0	0	0	0	0	0	0	0	0	0	0	0	0	0	0	0	0	0	0
1	16255205	C	T	snp	rs115323964	SPEN	MISSENSE	0.00686813	0.00925926	0	1	0	0	0	0	0	0	0	0	0	0	0	0	0	0	0	0	0	0	0	0	0	0	1	0	0	0	0	0	0	0	0	0	0	0	0	0	0	0
1	16273559	C	T	snp	rs114643617	ZBTB17	MISSENSE	0.00320513	0.00925926	0	1	0	0	0	0	0	0	0	0	0	0	0	0	0	1	0	0	0	0	0	0	0	0	0	0	0	0	0	0	0	0	0	0	0	0	0	0	0	0
1	19071353	G	A	snp	.	PAX7	MISSENSE	0.000457875	0.00925926	0	1	0	0	0	0	0	0	0	0	0	0	0	0	0	0	0	0	0	0	0	0	0	0	0	0	0	0	0	0	0	0	0	0	0	0	0	0	0	0
1	19478868	T	C	snp	.	UBR4	MISSENSE	.	0.00925926	0	1	0	0	0	0	0	0	0	0	0	0	0	0	0	0	0	0	0	0	1	0	0	0	0	0	0	0	0	0	0	0	0	0	0	0	0	0	0	0
1	35250892	T	G	snp	rs80297119	GJB3	MISSENSE	0.003663	0.00943396	0	1	0	0	0	0	0	0	1	0	0	0	0	0	0	0	0	0	0	0	0	0	0	0	0	0	0	0	0	0	0	0	0	0	0	0	0	0	0	0
1	39920726	C	T	snp	.	MACF1	MISSENSE	0.00137363	0.00925926	0	1	0	0	0	0	0	0	0	0	0	0	0	0	0	0	0	0	0	0	0	0	0	0	0	1	0	0	0	0	0	0	0	0	0	0	0	0	0	0
1	43896406	C	T	snp	rs79351309	SZT2	MISSENSE	0.000915751	0.00925926	0	1	0	0	0	0	0	0	0	0	0	0	0	0	0	0	0	0	0	0	0	0	0	0	0	0	0	0	0	0	0	0	0	0	0	0	0	0	0	0
1	43907757	T	C	snp	.	SZT2	MISSENSE	.	0.00925926	0	1	0	0	0	0	0	0	0	0	0	0	0	0	0	0	0	0	0	0	0	0	0	0	0	0	0	0	0	0	0	0	0	0	0	0	0	0	0	0
1	45479431	C	T	snp	.	UROD	MISSENSE	0.000457875	0.00925926	0	1	0	0	0	0	0	0	0	0	0	0	0	0	0	0	0	0	1	0	0	0	0	0	0	0	0	0	0	0	0	0	0	0	0	0	0	0	0	0
1	92149333	G	A	snp	.	TGFBR3	MISSENSE	0.000457875	0.01	0	1	0	0	0	0	0	0	0	0	0	0	0	0	0	0	0	0	0	0	0	0	0	0	0	0	0	0	0	0	0	0	0	0	0	0	0	0	0	0
1	103380339	C	T	snp	.	COL11A1	MISSENSE	.	0.01	0	1	0	0	0	0	0	0	0	0	0	0	0	0	0	0	0	0	0	0	0	0	0	0	0	0	0	0	0	0	0	0	0	0	0	0	0	0	0	0
1	103427788	C	A	snp	.	COL11A1	MISSENSE	.	0.00925926	0	1	0	0	0	0	0	0	0	0	1	0	0	0	0	0	0	0	0	0	0	0	0	0	0	0	0	0	0	0	0	0	0	0	0	0	0	0	0	0
1	103496754	T	C	snp	.	COL11A1	MISSENSE	0.00137363	0.00925926	0	1	0	0	0	0	0	0	0	0	0	0	0	0	0	0	0	0	0	0	0	0	0	0	0	0	0	0	0	0	0	0	0	0	0	0	0	0	0	0
1	103544265	G	A	snp	.	COL11A1	MISSENSE	.	0.00925926	0	1	0	0	0	0	0	0	0	0	0	0	0	0	0	0	0	0	0	0	0	0	0	0	0	0	0	0	0	0	0	0	0	0	0	0	0	0	0	0
1	111890375	G	A	snp	.	C1orf88	MISSENSE	.	0.00925926	0	1	0	0	0	0	0	0	0	0	0	0	0	0	0	0	0	0	0	0	0	0	0	0	0	0	0	0	0	0	0	0	0	0	0	0	0	0	0	0
1	112302035	C	G	snp	.	DDX20	MISSENSE	0.000457875	0.00925926	0	1	0	0	0	0	0	0	0	0	0	0	0	0	0	0	0	0	0	1	0	0	0	0	0	0	0	0	0	0	0	0	0	0	0	0	0	0	0	0
1	115829178	C	T	snp	rs11466111	NGF	MISSENSE	0.00503663	0.00925926	0	1	0	0	0	0	0	0	0	0	0	0	0	0	0	0	0	0	0	0	0	0	1	0	0	0	0	0	0	0	0	0	0	0	0	0	0	0	0	0
1	150923100	C	A	snp	rs115474010	SETDB1	MISSENSE	0.000915751	0.00925926	0	1	0	0	1	0	0	0	0	0	0	0	0	0	0	0	0	0	0	0	0	0	0	0	0	0	0	0	0	0	0	0	0	0	0	0	0	0	0	0
1	152283203	G	A	snp	rs73005479	FLG	MISSENSE	0.00869963	0.0462963	0	5	0	0	0	1	0	0	0	1	0	0	0	0	0	0	0	1	0	0	0	0	0	0	1	0	0	0	0	0	0	0	0	0	0	0	0	1	0	0
1	152283472	G	T	snp	.	FLG	MISSENSE	0.000457875	0.01	0	1	0	0	0	0	0	0	0	0	0	0	0	0	0	0	0	0	0	0	0	0	0	0	0	0	1	0	0	0	0	0	0	0	0	0	0	0	0	0
1	156290740	G	A	snp	rs117257924	CCT3	MISSENSE	0.000457875	0.00925926	0	1	0	0	0	0	0	0	0	0	0	1	0	0	0	0	0	0	0	0	0	0	0	0	0	0	0	0	0	0	0	0	0	0	0	0	0	0	0	0
1	158583650	C	T	snp	.	SPTA1	MISSENSE	0.00549451	0.0188679	0	2	0	0	0	0	0	0	0	0	0	0	0	0	0	0	0	0	1	0	0	0	0	0	0	1	0	0	0	0	0	0	0	0	0	0	0	0	0	0
1	158621236	C	G	snp	rs35733059	SPTA1	MISSENSE	0.00412088	0.00925926	0	1	1	0	0	0	0	0	0	0	0	0	0	0	0	0	0	0	0	0	0	0	0	0	0	0	0	0	0	0	0	0	0	0	0	0	0	0	0	0
1	160012316	A	G	snp	rs72704720	KCNJ10	MISSENSE	0	0.00925926	0	1	0	0	0	0	0	0	0	0	0	0	0	0	0	0	0	0	0	0	0	0	0	0	0	0	0	0	0	0	0	0	0	0	0	1	0	0	0	0
1	169497292	C	T	snp	rs6026	F5	MISSENSE	0.00457875	0.00925926	0	1	0	0	0	0	0	0	0	0	0	0	0	0	0	0	0	0	0	0	0	0	0	0	0	1	0	0	0	0	0	0	0	0	0	0	0	0	0	0
1	179887330	C	T	snp	.	TOR1AIP1	MISSENSE	.	0.00925926	0	1	0	0	0	0	0	0	0	0	0	0	0	0	0	0	0	0	0	0	0	0	0	0	1	0	0	0	0	0	0	0	0	0	0	0	0	0	0	0
1	180235663	G	A	snp	.	LHX4	MISSENSE	0.000457875	0.00925926	0	1	0	0	0	0	0	0	0	0	0	0	0	0	0	0	0	0	0	0	0	0	0	0	0	0	0	0	0	0	0	0	0	0	0	0	0	0	0	1
1	193094255	G	T	snp	.	CDC73	MISSENSE	0	0.00925926	0	1	0	0	0	0	0	0	0	0	0	0	0	0	0	0	0	0	0	0	0	0	0	0	0	0	0	0	1	0	0	0	0	0	0	0	0	0	0	0
1	198721808	C	T	snp	.	PTPRC	MISSENSE	.	0.00925926	0	1	0	0	0	0	0	0	0	0	0	0	0	0	0	0	0	0	0	0	0	0	0	0	0	0	0	0	0	0	0	0	0	0	0	0	0	1	0	0
1	198723433	T	C	snp	rs114970039	PTPRC	MISSENSE	0.00137363	0.0185185	0	2	0	0	0	0	0	0	0	0	0	0	0	0	0	0	0	0	0	0	0	0	0	0	0	0	0	0	0	0	1	1	0	0	0	0	0	0	0	0
1	198725242	A	C	snp	rs2298872	PTPRC	MISSENSE	0.000915751	0.00925926	0	1	0	0	0	0	0	0	0	0	0	0	0	0	0	0	0	0	0	0	0	0	0	0	0	0	0	0	0	0	0	0	0	0	0	0	0	0	0	0
1	201028417	T	G	snp	.	CACNA1S	MISSENSE	0.0018315	0.00925926	0	1	0	0	1	0	0	0	0	0	0	0	0	0	0	0	0	0	0	0	0	0	0	0	0	0	0	0	0	0	0	0	0	0	0	0	0	0	0	0
1	201036040	C	T	snp	.	CACNA1S	MISSENSE	0.000457875	0.00925926	0	1	0	0	0	0	0	0	0	0	0	0	0	0	0	0	0	0	0	0	0	0	0	0	0	0	0	0	0	0	0	0	0	0	0	0	0	0	0	0
1	201043650	G	A	snp	rs35708442	CACNA1S	MISSENSE	0.00595238	0.00925926	0	1	0	0	0	0	0	0	0	0	0	0	0	0	0	1	0	0	0	0	0	0	0	0	0	0	0	0	0	0	0	0	0	0	0	0	0	0	0	0
1	201046056	C	T	snp	.	CACNA1S	MISSENSE	.	0.00925926	0	1	0	0	0	0	0	0	0	0	0	0	0	0	0	0	0	0	0	0	0	0	0	0	0	1	0	0	0	0	0	0	0	0	0	0	0	0	0	0
1	201058391	A	G	snp	rs35856559	CACNA1S	MISSENSE	0.00595238	0.0185185	0	2	0	0	0	0	0	0	0	0	0	0	0	0	0	0	0	0	0	0	0	0	0	0	0	0	0	1	0	0	0	0	0	0	0	0	0	0	1	0
1	209790859	G	A	snp	rs114040223	LAMB3	MISSENSE	0.00228938	0.0185185	0	2	0	0	0	0	0	0	0	0	0	0	0	0	0	0	0	0	1	0	0	0	0	0	0	1	0	0	0	0	0	0	0	0	0	0	0	0	0	0
1	225592184	A	C	snp	rs80299691	LBR	MISSENSE	0.00595238	0.00925926	0	1	0	0	0	0	0	0	0	0	0	0	0	0	0	0	0	0	0	1	0	0	0	0	0	0	0	0	0	0	0	0	0	0	0	0	0	0	0	0
1	230839020	G	A	snp	rs61751077	AGT	MISSENSE	0.000457875	0.00925926	0	1	0	0	0	0	0	1	0	0	0	0	0	0	0	0	0	0	0	0	0	0	0	0	0	0	0	0	0	0	0	0	0	0	0	0	0	0	0	0
1	237732452	G	A	snp	.	RYR2	MISSENSE	0.000457875	0.00925926	0	1	0	0	0	0	0	0	0	0	0	0	0	0	0	0	0	0	0	0	0	0	0	0	0	0	0	0	0	0	0	0	0	0	0	0	0	0	1	0
1	237841393	A	C	snp	.	RYR2	MISSENSE	.	0.00943396	0	1	0	0	0	0	0	0	0	0	0	0	0	0	0	0	0	0	0	0	0	0	0	1	0	0	0	0	0	0	0	0	0	0	0	0	0	0	0	0
1	245861512	C	T	snp	.	KIF26B	MISSENSE	0.00595238	0.0277778	0	3	0	0	0	0	0	0	0	0	0	0	0	0	0	0	0	0	0	0	0	0	0	0	1	0	1	0	0	0	0	0	0	0	0	0	0	0	1	0
1	245862267	G	A	snp	.	KIF26B	MISSENSE	0.000915751	0.00925926	0	1	0	0	0	0	0	0	0	0	0	0	0	0	0	0	0	0	0	0	0	0	0	0	0	0	0	0	0	0	0	0	0	0	0	0	0	0	0	0
2	11905811	C	G	snp	rs77956802	LPIN1	MISSENSE	0.000457875	0.00925926	0	1	0	0	0	0	0	0	1	0	0	0	0	0	0	0	0	0	0	0	0	0	0	0	0	0	0	0	0	0	0	0	0	0	0	0	0	0	0	0
2	17997866	G	C	snp	.	MSGN1	MISSENSE	0.000915751	0.00925926	0	1	0	0	0	0	0	0	0	0	0	0	1	0	0	0	0	0	0	0	0	0	0	0	0	0	0	0	0	0	0	0	0	0	0	0	0	0	0	0
2	21224624	C	G	snp	.	APOB	MISSENSE	0.000457875	0.00925926	0	1	0	0	0	0	0	0	0	0	0	0	0	0	0	0	0	0	1	0	0	0	0	0	0	0	0	0	0	0	0	0	0	0	0	0	0	0	0	0
2	21237422	T	C	snp	rs61741164	APOB	MISSENSE	0.000915751	0.00925926	0	1	0	0	0	0	0	0	0	0	0	0	0	0	0	0	1	0	0	0	0	0	0	0	0	0	0	0	0	0	0	0	0	0	0	0	0	0	0	0
2	21237450	G	T	snp	rs72653078	APOB	MISSENSE	0.000457875	0.00925926	0	1	0	0	0	0	0	1	0	0	0	0	0	0	0	0	0	0	0	0	0	0	0	0	0	0	0	0	0	0	0	0	0	0	0	0	0	0	0	0
2	21238368	G	A	snp	rs72653076	APOB	MISSENSE	0.000457875	0.00925926	0	1	0	0	0	0	0	0	0	1	0	0	0	0	0	0	0	0	0	0	0	0	0	0	0	0	0	0	0	0	0	0	0	0	0	0	0	0	0	0
2	21246410	A	T	snp	.	APOB	MISSENSE	.	0.00925926	0	1	0	0	0	0	0	0	0	0	0	0	0	0	0	0	0	0	0	0	0	0	0	0	0	0	0	0	0	0	0	0	0	0	0	0	0	0	0	0
2	21247929	G	A	snp	.	APOB	MISSENSE	0	0.00925926	0	1	0	0	0	0	0	0	0	0	0	0	0	0	0	0	0	0	0	0	0	0	0	0	0	0	0	0	0	0	0	0	0	0	0	0	0	0	0	0
2	21251367	G	A	snp	rs12714214	APOB	MISSENSE	0.000457875	0.00925926	0	1	0	1	0	0	0	0	0	0	0	0	0	0	0	0	0	0	0	0	0	0	0	0	0	0	0	0	0	0	0	0	0	0	0	0	0	0	0	0
2	25141490	C	T	snp	.	ADCY3	MISSENSE	0.000457875	0.00925926	0	1	0	0	0	0	0	0	0	0	0	0	0	0	0	0	0	0	0	0	0	0	0	0	0	0	0	0	0	0	0	0	0	0	0	0	0	0	0	0
2	26462000	G	A	snp	.	HADHA	MISSENSE	0.000457875	0.00925926	0	1	0	1	0	0	0	0	0	0	0	0	0	0	0	0	0	0	0	0	0	0	0	0	0	0	0	0	0	0	0	0	0	0	0	0	0	0	0	0
2	27009102	C	A	snp	.	CENPA	MISSENSE	.	0.00925926	0	1	0	0	0	0	0	0	0	0	0	0	0	0	0	0	0	0	0	0	0	0	0	0	0	1	0	0	0	0	0	0	0	0	0	0	0	0	0	0
2	27702395	G	A	snp	.	IFT172	MISSENSE	.	0.00925926	0	1	0	0	0	0	0	0	0	0	0	0	0	0	0	0	0	0	0	0	0	0	0	0	0	0	0	0	0	0	0	0	0	0	0	0	0	0	0	0
2	31562419	G	C	snp	.	XDH	MISSENSE	0.000457875	0.00925926	0	1	0	0	0	0	0	0	0	0	0	0	0	0	1	0	0	0	0	0	0	0	0	0	0	0	0	0	0	0	0	0	0	0	0	0	0	0	0	0
2	31573076	G	C	snp	.	XDH	MISSENSE	0.000457875	0.00925926	0	1	0	0	0	0	0	0	0	0	0	0	0	0	0	0	0	0	0	0	0	0	0	0	0	0	0	0	0	0	0	0	0	1	0	0	0	0	0	0
2	31595224	G	A	snp	.	XDH	MISSENSE	.	0.00925926	0	1	0	0	0	0	0	0	0	0	0	0	0	0	0	0	0	0	0	0	0	0	0	0	0	0	0	0	0	0	0	0	0	0	0	0	0	0	0	0
2	32695295	A	G	snp	rs57008494	BIRC6	MISSENSE	0.000457875	0.00925926	0	1	0	0	0	0	0	0	0	0	0	0	0	1	0	0	0	0	0	0	0	0	0	0	0	0	0	0	0	0	0	0	0	0	0	0	0	0	0	0
2	43452608	A	T	snp	rs76867290	ZFP36L2	MISSENSE	0.00732601	0.00925926	0	1	0	0	0	0	0	0	0	0	1	0	0	0	0	0	0	0	0	0	0	0	0	0	0	0	0	0	0	0	0	0	0	0	0	0	0	0	0	0
2	48066602	C	T	snp	.	FBXO11	MISSENSE	0.000457875	0.00925926	0	1	0	0	0	0	0	0	0	0	0	0	0	0	0	0	0	0	0	1	0	0	0	0	0	0	0	0	0	0	0	0	0	0	0	0	0	0	0	0
2	75113745	C	T	snp	.	HK2	MISSENSE	0.000457875	0.00925926	0	1	0	0	0	0	0	0	0	0	0	0	0	0	0	1	0	0	0	0	0	0	0	0	0	0	0	0	0	0	0	0	0	0	0	0	0	0	0	0
2	85533637	G	C	snp	.	TCF7L1	MISSENSE	.	0.00925926	0	1	0	0	0	0	0	0	0	0	0	0	0	0	0	0	0	0	0	0	0	0	0	0	0	0	0	0	0	0	0	0	0	0	0	0	0	0	0	0
2	88409984	G	A	snp	rs72845818	SMYD1	MISSENSE	0.0018315	0.00925926	0	1	0	0	0	0	0	0	0	0	0	0	0	0	0	0	0	0	0	0	0	0	0	0	0	0	0	0	0	0	0	0	0	0	0	1	0	0	0	0
2	109384211	G	A	snp	.	RANBP2	MISSENSE	.	0.00925926	0	1	0	0	0	0	0	0	0	0	0	0	0	0	0	0	0	0	0	0	0	1	0	0	0	0	0	0	0	0	0	0	0	0	0	0	0	0	0	0
2	121726449	C	T	snp	.	GLI2	MISSENSE	0.00503663	0.00925926	0	1	0	0	0	0	0	0	0	0	0	0	0	0	0	0	0	0	0	0	0	0	0	0	0	0	0	0	0	0	0	0	0	0	0	0	0	1	0	0
2	127821511	G	T	snp	.	BIN1	MISSENSE	0	0.00925926	0	1	0	0	0	0	0	0	0	0	0	0	0	0	0	0	0	0	0	0	0	0	0	0	0	0	0	0	0	0	0	0	0	0	0	0	0	0	0	0
2	128050343	T	C	snp	rs116713511	ERCC3	MISSENSE	0.000915751	0.00925926	0	1	0	0	0	0	0	0	0	0	0	0	0	0	0	0	0	0	0	0	0	0	0	1	0	0	0	0	0	0	0	0	0	0	0	0	0	0	0	0
2	136624295	G	A	snp	.	MCM6	MISSENSE	0.000457875	0.00925926	0	1	0	0	0	0	0	0	0	0	0	0	0	0	0	0	0	0	1	0	0	0	0	0	0	0	0	0	0	0	0	0	0	0	0	0	0	0	0	0
2	152350680	T	C	snp	.	NEB	MISSENSE	0.00228938	0.00925926	0	1	0	0	0	0	0	0	0	0	0	0	0	0	0	0	0	0	0	0	0	0	0	0	0	0	0	0	0	0	0	0	0	0	0	0	0	0	0	0
2	157369961	C	T	snp	.	GPD2	MISSENSE	0.000457875	0.00925926	0	1	0	0	0	0	0	0	0	0	0	0	0	0	0	0	0	0	0	1	0	0	0	0	0	0	0	0	0	0	0	0	0	0	0	0	0	0	0	0
2	164466795	G	A	snp	.	FIGN	MISSENSE	.	0.00925926	0	1	0	0	0	0	0	0	0	0	0	0	0	0	0	0	0	0	0	0	0	0	1	0	0	0	0	0	0	0	0	0	0	0	0	0	0	0	0	0
2	167137020	C	G	snp	.	SCN9A	MISSENSE	0.00228938	0.00925926	0	1	0	0	0	0	0	0	1	0	0	0	0	0	0	0	0	0	0	0	0	0	0	0	0	0	0	0	0	0	0	0	0	0	0	0	0	0	0	0
2	167145152	G	A	snp	.	SCN9A	MISSENSE	0.000457875	0.00925926	0	1	0	0	0	0	0	0	0	0	0	0	0	0	0	0	0	0	0	0	0	0	0	0	0	0	0	1	0	0	0	0	0	0	0	0	0	0	0	0
2	167162344	C	T	snp	rs73969684	SCN9A	MISSENSE	0.00595238	0.00925926	0	1	0	0	0	0	0	0	0	0	0	0	0	0	0	0	0	0	0	0	0	0	0	0	1	0	0	0	0	0	0	0	0	0	0	0	0	0	0	0
2	170038761	C	T	snp	rs3213760	LRP2	MISSENSE	0.003663	0.0185185	0	2	0	0	0	0	0	0	0	0	0	0	0	0	0	0	0	0	0	0	0	0	0	0	0	0	0	0	0	0	0	0	0	0	0	0	0	0	0	0
2	170044497	C	T	snp	.	LRP2	MISSENSE	0.0018315	0.00925926	0	1	0	0	0	0	0	0	0	0	0	0	0	0	0	0	1	0	0	0	0	0	0	0	0	0	0	0	0	0	0	0	0	0	0	0	0	0	0	0
2	170063757	T	G	snp	rs34052957	LRP2	MISSENSE	0.00320513	0.00925926	0	1	0	0	0	0	0	0	0	0	0	0	0	0	0	0	0	0	0	0	0	0	0	0	0	0	0	0	0	0	0	0	0	0	0	0	0	0	1	0
2	176958217	A	C	snp	.	HOXD13	MISSENSE	.	0.00925926	0	1	0	0	0	0	0	0	0	0	0	0	0	0	0	0	0	0	0	0	0	1	0	0	0	0	0	0	0	0	0	0	0	0	0	0	0	0	0	0
2	179396475	C	T	snp	.	TTN	MISSENSE	0.00137363	0.00925926	0	1	0	0	0	0	0	0	0	0	0	0	0	0	0	0	0	0	0	0	0	0	0	0	0	0	0	0	0	0	0	0	0	0	0	0	0	0	0	0
2	179396766	C	T	snp	rs68080670	TTN	MISSENSE	0.00503663	0.0185185	0	2	0	0	0	0	0	0	0	0	0	0	0	0	0	0	0	0	0	0	0	0	0	0	0	0	0	0	0	0	1	0	0	0	0	1	0	0	0	0
2	179403912	G	A	snp	.	TTN	MISSENSE	.	0.00925926	0	1	0	0	0	0	0	0	0	0	0	0	0	0	0	0	0	0	0	0	0	0	0	0	0	0	0	0	0	0	0	0	0	0	0	0	0	0	0	0
2	179406062	C	A	snp	.	TTN	MISSENSE	.	0.00925926	0	1	0	0	0	0	0	0	0	0	0	0	0	0	0	0	0	0	0	0	0	0	0	0	0	0	0	0	0	0	0	0	0	0	0	0	0	0	0	0
2	179408774	G	A	snp	.	TTN	MISSENSE	.	0.00925926	0	1	0	0	0	0	0	0	0	0	0	0	0	0	0	0	0	0	0	0	0	0	0	0	0	0	0	0	0	0	0	0	0	0	0	0	0	0	0	0
2	179412379	G	A	snp	.	TTN	MISSENSE	0.000457875	0.00925926	0	1	0	0	0	0	0	0	0	0	0	0	0	0	0	1	0	0	0	0	0	0	0	0	0	0	0	0	0	0	0	0	0	0	0	0	0	0	0	0
2	179421791	C	T	snp	.	TTN	MISSENSE	0.000915751	0.00925926	0	1	0	0	0	0	0	0	0	0	0	0	0	0	0	0	0	0	0	0	0	0	0	0	0	0	0	0	0	0	0	0	0	0	0	0	0	0	0	0
2	179422228	A	G	snp	.	TTN	MISSENSE	.	0.00925926	0	1	0	0	0	0	0	0	0	0	0	0	0	0	0	0	0	0	0	0	0	0	0	0	0	1	0	0	0	0	0	0	0	0	0	0	0	0	0	0
2	179426398	G	A	snp	.	TTN	MISSENSE	.	0.00925926	0	1	0	0	0	0	0	0	0	0	0	0	0	0	0	0	0	1	0	0	0	0	0	0	0	0	0	0	0	0	0	0	0	0	0	0	0	0	0	0
2	179427442	C	T	snp	.	TTN	MISSENSE	0.000457875	0.00925926	0	1	0	0	0	0	0	0	0	0	0	0	1	0	0	0	0	0	0	0	0	0	0	0	0	0	0	0	0	0	0	0	0	0	0	0	0	0	0	0
2	179431963	A	T	snp	rs73036377	TTN	MISSENSE	0.00137363	0.00925926	0	1	0	0	0	0	0	0	0	0	1	0	0	0	0	0	0	0	0	0	0	0	0	0	0	0	0	0	0	0	0	0	0	0	0	0	0	0	0	0
2	179433046	C	G	snp	.	TTN	MISSENSE	0.0018315	0.00925926	0	1	0	0	0	0	0	0	0	0	0	0	0	0	0	0	0	0	0	0	0	0	0	0	0	0	0	0	0	0	0	0	0	0	0	0	0	0	0	0
2	179435332	C	T	snp	.	TTN	MISSENSE	.	0.00925926	0	1	0	0	0	0	0	0	0	0	0	0	0	0	0	0	0	0	0	0	0	0	0	0	0	0	0	0	0	0	0	0	0	0	0	0	0	0	0	0
2	179436277	G	A	snp	.	TTN	MISSENSE	0.000915751	0.00925926	0	1	0	0	0	0	0	0	0	0	0	0	0	0	0	0	0	0	0	1	0	0	0	0	0	0	0	0	0	0	0	0	0	0	0	0	0	0	0	0
2	179438077	C	T	snp	.	TTN	MISSENSE	0.00228938	0.00925926	0	1	0	0	0	0	0	0	0	0	0	0	0	0	0	0	0	0	0	0	0	0	0	0	0	0	0	0	0	0	0	0	0	0	0	0	0	0	1	0
2	179439953	G	A	snp	.	TTN	MISSENSE	0.000915751	0.00925926	0	1	0	0	0	0	0	0	0	0	0	0	0	0	0	0	0	0	0	0	0	0	0	0	0	0	0	0	0	0	0	0	0	0	0	0	0	0	1	0
2	179440163	C	G	snp	rs55801134	TTN	MISSENSE	0.00869963	0.00925926	0	1	0	0	0	0	0	0	0	0	0	0	0	0	0	0	0	0	0	0	0	0	0	0	0	0	0	0	0	0	0	1	0	0	0	0	0	0	0	0
2	179446303	C	T	snp	.	TTN	MISSENSE	.	0.00925926	0	1	0	0	0	0	0	0	0	0	0	0	0	0	0	0	0	0	0	0	0	0	0	0	0	1	0	0	0	0	0	0	0	0	0	0	0	0	0	0
2	179449186	G	A	snp	rs72646861	TTN	MISSENSE	0.00824176	0.00925926	0	1	0	0	0	0	0	0	0	0	0	0	0	0	1	0	0	0	0	0	0	0	0	0	0	0	0	0	0	0	0	0	0	0	0	0	0	0	0	0
2	179453426	C	T	snp	rs72646851	TTN	MISSENSE	0.00457875	0.00925926	0	1	0	0	0	0	0	0	0	0	0	0	0	0	0	0	0	1	0	0	0	0	0	0	0	0	0	0	0	0	0	0	0	0	0	0	0	0	0	0
2	179455314	G	T	snp	.	TTN	MISSENSE	.	0.00925926	0	1	0	0	0	0	0	0	0	0	0	0	0	0	0	0	0	0	0	0	0	0	0	0	0	1	0	0	0	0	0	0	0	0	0	0	0	0	0	0
2	179474075	C	T	snp	.	TTN	MISSENSE	.	0.00925926	0	1	0	0	0	0	0	0	0	0	0	0	0	0	0	0	0	0	0	0	0	1	0	0	0	0	0	0	0	0	0	0	0	0	0	0	0	0	0	0
2	179615060	C	T	snp	.	TTN	MISSENSE	0.00320513	0.0185185	0	2	0	0	0	0	0	0	0	0	0	0	0	0	0	0	0	0	0	0	0	0	0	0	1	0	1	0	0	0	0	0	0	0	0	0	0	0	0	0
2	179640233	G	A	snp	rs116158152	TTN	MISSENSE	0.000457875	0.00925926	0	1	0	0	0	0	0	0	0	0	0	0	0	0	0	0	0	0	0	0	0	0	0	0	0	0	0	0	0	0	0	0	1	0	0	0	0	0	0	0
2	179669357	C	T	snp	.	TTN	MISSENSE	.	0.00925926	0	1	0	0	0	0	0	0	0	0	0	0	1	0	0	0	0	0	0	0	0	0	0	0	0	0	0	0	0	0	0	0	0	0	0	0	0	0	0	0
2	189909952	G	A	snp	.	COL5A2	MISSENSE	0	0.00925926	0	1	0	0	0	0	0	0	0	0	0	0	0	0	0	0	0	0	0	0	0	0	0	0	0	0	0	0	0	0	0	0	0	0	0	0	0	1	0	0
2	189914099	C	T	snp	.	COL5A2	MISSENSE	.	0.00925926	0	1	0	0	0	0	0	0	0	0	0	0	0	0	0	0	0	0	0	0	0	0	0	0	0	0	0	0	0	0	0	0	0	0	0	0	0	1	0	0
2	189918628	C	G	snp	.	COL5A2	MISSENSE	0.000457875	0.00925926	0	1	0	0	0	0	0	0	0	0	0	0	0	0	0	0	0	0	0	0	0	0	0	0	0	0	0	0	0	0	0	0	0	0	0	0	0	0	0	0
2	190439970	A	C	snp	.	SLC40A1	MISSENSE	.	0.00961538	0	1	0	0	0	0	0	0	0	0	0	0	0	0	0	0	0	0	1	0	0	0	0	0	0	0	0	0	0	0	0	0	0	0	0	0	0	0	0	0
2	209200043	C	T	snp	.	PIKFYVE	MISSENSE	0.00137363	0.00925926	0	1	0	0	0	0	0	0	0	0	0	0	0	0	0	0	0	0	0	0	0	1	0	0	0	0	0	0	0	0	0	0	0	0	0	0	0	0	0	0
2	215645876	G	C	snp	rs3738885	BARD1	MISSENSE	0.00503663	0.00925926	0	1	0	0	0	0	0	0	0	0	0	0	0	0	0	0	0	0	0	0	0	0	0	0	0	0	0	0	0	0	0	0	0	0	0	0	0	0	0	0
2	216248878	C	T	snp	.	FN1	MISSENSE	0.0018315	0.00925926	0	1	0	0	0	0	0	0	0	0	0	0	0	0	0	0	0	0	0	0	0	0	0	0	0	0	0	0	0	0	0	0	0	0	0	0	0	0	0	0
2	219543924	C	T	snp	rs35038757	STK36	MISSENSE	0.00412088	0.00925926	0	1	0	0	0	0	0	0	0	0	0	0	0	1	0	0	0	0	0	0	0	0	0	0	0	0	0	0	0	0	0	0	0	0	0	0	0	0	0	0
2	220356877	C	T	snp	rs61740202	SPEG	MISSENSE	0.00961538	0.00925926	0	1	0	0	1	0	0	0	0	0	0	0	0	0	0	0	0	0	0	0	0	0	0	0	0	0	0	0	0	0	0	0	0	0	0	0	0	0	0	0
3	4735407	C	G	snp	rs61757110	ITPR1	MISSENSE	0.003663	0.00925926	0	1	0	0	0	0	0	0	1	0	0	0	0	0	0	0	0	0	0	0	0	0	0	0	0	0	0	0	0	0	0	0	0	0	0	0	0	0	0	0
3	11389502	C	T	snp	.	ATG7	MISSENSE	0.000915751	0.00925926	0	1	0	0	0	0	0	0	0	0	0	0	0	0	0	0	0	0	0	0	0	0	0	0	0	0	0	0	0	0	0	0	0	0	1	0	0	0	0	0
3	14706569	C	T	snp	rs78185490	C3orf19	MISSENSE	0.00961538	0.0185185	1	0	0	0	0	0	0	2	0	0	0	0	0	0	0	0	0	0	0	0	0	0	0	0	0	0	0	0	0	0	0	0	0	0	0	0	0	0	0	0
3	32932641	C	T	snp	.	TRIM71	MISSENSE	.	0.00925926	0	1	0	0	0	0	0	0	0	0	0	0	0	0	0	0	0	0	0	0	0	0	0	0	0	0	0	0	0	0	0	0	0	0	0	0	0	0	0	0
3	47165548	G	A	snp	rs77310684	SETD2	MISSENSE	0.00915751	0.00925926	0	1	0	0	0	0	0	0	0	0	0	0	1	0	0	0	0	0	0	0	0	0	0	0	0	0	0	0	0	0	0	0	0	0	0	0	0	0	0	0
3	48619376	C	G	snp	rs73831831	COL7A1	MISSENSE	0.000915751	0.00925926	0	1	0	0	0	0	0	0	0	0	0	0	0	0	0	0	0	0	0	1	0	0	0	0	0	0	0	0	0	0	0	0	0	0	0	0	0	0	0	0
3	48697595	G	A	snp	.	CELSR3	MISSENSE	0.000915751	0.00925926	0	1	0	0	0	0	0	0	0	0	0	0	0	0	0	0	0	0	0	0	0	1	0	0	0	0	0	0	0	0	0	0	0	0	0	0	0	0	0	0
3	58062842	A	T	snp	.	FLNB	MISSENSE	0.0018315	0.00925926	0	1	0	0	0	0	0	0	0	0	0	0	0	0	0	1	0	0	0	0	0	0	0	0	0	0	0	0	0	0	0	0	0	0	0	0	0	0	0	0
3	58116478	C	G	snp	.	FLNB	MISSENSE	.	0.00943396	0	1	0	0	0	0	0	0	0	0	0	0	0	0	0	0	0	0	0	0	1	0	0	0	0	0	0	0	0	0	0	0	0	0	0	0	0	0	0	0
3	58129263	C	T	snp	.	FLNB	MISSENSE	0.000915751	0.00925926	0	1	0	0	0	0	0	0	0	0	0	0	0	0	0	0	0	0	0	0	0	0	0	0	0	0	0	0	0	0	0	0	0	0	0	0	0	1	0	0
3	64627587	C	A	snp	rs33998556	ADAMTS9	MISSENSE	0.00961538	0.0185185	0	2	0	1	0	0	0	0	0	0	0	0	0	0	0	1	0	0	0	0	0	0	0	0	0	0	0	0	0	0	0	0	0	0	0	0	0	0	0	0
3	69987024	C	T	snp	.	MITF	MISSENSE	0.000457875	0.0185185	0	2	0	0	0	0	0	0	0	0	0	0	0	0	0	0	0	0	0	0	0	0	0	0	0	0	0	0	0	0	0	0	0	0	0	0	0	0	0	0
3	77657066	C	T	snp	rs116696940	ROBO2	MISSENSE	0	0.00925926	0	1	0	0	0	0	0	0	0	0	0	0	0	0	0	0	0	0	0	0	0	0	0	0	0	0	0	0	1	0	0	0	0	0	0	0	0	0	0	0
3	78717293	T	G	snp	.	ROBO1	MISSENSE	.	0.00925926	0	1	0	0	0	0	0	0	0	0	0	0	0	0	0	0	1	0	0	0	0	0	0	0	0	0	0	0	0	0	0	0	0	0	0	0	0	0	0	0
3	78737799	T	A	snp	.	ROBO1	MISSENSE	.	0.00925926	0	1	0	0	0	0	0	0	0	0	0	0	0	0	0	0	0	0	0	0	0	0	0	0	0	0	0	0	0	0	0	0	0	0	0	0	0	0	1	0
3	81691977	C	G	snp	.	GBE1	MISSENSE	.	0.00925926	0	1	0	0	0	0	0	0	0	0	0	0	0	0	0	0	0	0	0	0	0	0	0	0	0	0	0	1	0	0	0	0	0	0	0	0	0	0	0	0
3	81692085	C	T	snp	rs28763902	GBE1	MISSENSE	0.00503663	0.00925926	0	1	0	0	0	0	0	0	0	0	0	0	0	0	0	0	0	0	0	0	0	0	0	0	0	0	0	0	0	0	0	0	0	0	0	0	0	0	0	0
3	93646209	C	A	snp	rs7614835	PROS1	MISSENSE	0.00686813	0.0185185	0	2	0	0	0	1	0	0	0	0	0	0	0	0	0	0	0	0	0	0	0	0	0	0	0	0	0	0	0	0	0	0	0	0	0	0	0	1	0	0
3	101572076	C	A	snp	.	NFKBIZ	MISSENSE	0.00137363	0.00925926	0	1	0	0	0	0	0	0	0	0	0	0	0	0	0	0	0	0	0	0	0	0	0	0	0	0	0	0	0	0	0	0	0	0	0	0	0	0	0	0
3	129276002	C	T	snp	.	PLXND1	MISSENSE	0.000915751	0.00925926	0	1	0	0	0	0	0	0	0	0	0	0	0	0	0	0	0	0	0	0	0	0	0	0	0	0	0	0	0	0	0	0	0	0	0	0	0	0	0	0
3	132403468	C	T	snp	rs111727307	NPHP3	MISSENSE	0.00549451	0.00925926	0	1	0	0	0	0	0	0	0	0	0	0	0	0	0	0	0	0	0	0	0	0	0	0	0	0	1	0	0	0	0	0	0	0	0	0	0	0	0	0
3	133894509	G	A	snp	.	RYK	MISSENSE	0.000457875	0.00925926	0	1	0	0	0	0	0	0	0	0	0	0	0	0	0	0	0	0	0	1	0	0	0	0	0	0	0	0	0	0	0	0	0	0	0	0	0	0	0	0
3	147108823	G	C	snp	rs75650531	ZIC4	MISSENSE	0.000457875	0.00943396	0	1	0	0	0	0	0	1	0	0	0	0	0	0	0	0	0	0	0	0	0	0	0	0	0	0	0	0	0	0	0	0	0	0	0	0	0	0	0	0
3	160025451	G	A	snp	.	IFT80	MISSENSE	0.00686813	0.00925926	0	1	0	0	0	0	0	0	0	0	0	0	0	0	0	0	0	0	0	0	0	0	0	0	0	0	0	0	0	0	0	0	0	0	0	0	0	0	0	0
3	170078799	A	G	snp	.	SKIL	MISSENSE	.	0.00925926	0	1	0	0	0	0	0	0	0	0	0	0	0	0	0	0	0	0	0	0	0	0	0	0	0	0	0	0	0	0	0	0	0	0	0	0	0	0	0	0
3	170716061	C	T	snp	rs75144723	SLC2A2	MISSENSE	0.000457875	0.00925926	0	1	0	0	0	0	0	0	1	0	0	0	0	0	0	0	0	0	0	0	0	0	0	0	0	0	0	0	0	0	0	0	0	0	0	0	0	0	0	0
3	182987591	G	A	snp	rs115825683	B3GNT5	MISSENSE	0.003663	0.0277778	0	3	0	0	0	0	0	0	0	0	0	0	0	0	0	0	0	0	0	0	0	0	0	0	1	0	0	0	1	0	1	0	0	0	0	0	0	0	0	0
3	193332781	G	A	snp	.	OPA1	MISSENSE	.	0.00925926	0	1	0	0	0	0	0	0	0	0	0	0	0	0	0	0	0	0	0	0	0	0	0	0	0	0	1	0	0	0	0	0	0	0	0	0	0	0	0	0
4	1739005	C	T	snp	.	TACC3	MISSENSE	.	0.00925926	0	1	0	0	0	0	0	0	0	0	0	0	0	0	0	0	0	0	0	0	0	0	0	0	1	0	0	0	0	0	0	0	0	0	0	0	0	0	0	0
4	1746464	C	T	snp	.	TACC3	MISSENSE	0.000457875	0.00925926	0	1	0	0	0	0	0	0	0	0	0	0	0	0	0	0	0	0	0	0	0	0	1	0	0	0	0	0	0	0	0	0	0	0	0	0	0	0	0	0
4	6290751	A	C	snp	rs71524349	WFS1	MISSENSE	0.000915751	0.00925926	0	1	0	0	0	0	0	0	0	0	1	0	0	0	0	0	0	0	0	0	0	0	0	0	0	0	0	0	0	0	0	0	0	0	0	0	0	0	0	0
4	6303119	C	T	snp	.	WFS1	MISSENSE	0.000457875	0.00925926	0	1	0	0	0	0	0	0	0	0	0	0	0	0	0	0	0	0	0	0	0	0	0	0	0	0	0	0	0	0	0	0	0	0	1	0	0	0	0	0
4	6303132	G	A	snp	.	WFS1	MISSENSE	0.000457875	0.0185185	0	2	0	0	0	0	0	0	0	0	0	0	0	0	0	0	0	0	0	0	0	0	0	0	0	0	0	0	0	0	0	0	0	0	0	0	0	1	0	1
4	6303974	C	T	snp	rs35932623	WFS1	MISSENSE	0.0018315	0.00943396	0	1	0	0	0	0	0	0	0	0	0	0	0	0	0	0	0	0	0	0	0	0	0	0	0	0	0	0	0	0	0	0	0	0	0	0	0	0	0	0
4	16193100	C	A	snp	rs75638932	TAPT1	MISSENSE	0.00915751	0.00925926	0	1	0	0	0	0	0	0	1	0	0	0	0	0	0	0	0	0	0	0	0	0	0	0	0	0	0	0	0	0	0	0	0	0	0	0	0	0	0	0
4	25676183	G	A	snp	rs115151720	SLC34A2	MISSENSE	0.000457875	0.00925926	0	1	0	0	0	0	0	0	0	0	0	0	1	0	0	0	0	0	0	0	0	0	0	0	0	0	0	0	0	0	0	0	0	0	0	0	0	0	0	0
4	39245923	A	C	snp	.	WDR19	MISSENSE	.	0.00925926	0	1	0	0	0	0	0	0	0	0	0	0	0	0	0	0	0	0	0	0	0	0	0	0	0	0	0	0	0	0	0	0	0	1	0	0	0	0	0	0
4	39247065	G	C	snp	.	WDR19	MISSENSE	.	0.00925926	0	1	0	0	0	0	0	0	0	0	0	0	0	0	0	0	0	0	0	0	0	0	0	0	0	0	0	0	0	0	0	0	0	0	0	0	0	0	0	1
4	57829669	G	A	snp	rs61747375	NOA1	MISSENSE	0.00274725	0.00925926	0	1	0	0	0	0	0	0	0	0	0	0	0	0	0	0	0	0	0	0	0	0	0	0	0	0	0	0	0	0	0	0	0	0	0	0	0	0	0	0
4	57842703	C	T	snp	.	NOA1	MISSENSE	.	0.00925926	0	1	0	0	0	0	0	0	0	0	0	0	0	0	0	0	0	0	0	0	0	0	0	0	0	0	0	0	0	0	0	0	0	0	0	0	0	0	0	0
4	77476772	G	T	snp	.	SHROOM3	MISSENSE	0	0.00925926	0	1	0	0	0	0	0	0	0	0	0	0	0	0	0	0	0	0	0	0	0	0	0	0	0	0	0	0	0	0	0	0	0	0	0	0	0	0	0	0
4	79394691	A	G	snp	.	FRAS1	MISSENSE	0.000915751	0.00925926	0	1	0	0	0	0	0	0	0	0	0	0	0	0	0	0	0	0	0	1	0	0	0	0	0	0	0	0	0	0	0	0	0	0	0	0	0	0	0	0
4	79432453	G	A	snp	rs61729366	FRAS1	MISSENSE	0.003663	0.00925926	0	1	0	0	0	0	0	0	0	0	0	0	0	0	0	1	0	0	0	0	0	0	0	0	0	0	0	0	0	0	0	0	0	0	0	0	0	0	0	0
4	79437090	G	A	snp	rs34063631	FRAS1	MISSENSE	0.00320513	0.00925926	0	1	0	0	0	0	0	0	0	0	0	0	0	0	0	0	0	0	0	0	0	0	0	0	0	0	0	0	0	0	0	0	0	0	0	0	0	0	0	0
4	89189971	C	T	snp	rs77538297	PPM1K	MISSENSE	0.000457875	0.00925926	0	1	0	0	0	0	0	0	1	0	0	0	0	0	0	0	0	0	0	0	0	0	0	0	0	0	0	0	0	0	0	0	0	0	0	0	0	0	0	0
4	106164842	C	G	snp	.	TET2	MISSENSE	.	0.00925926	0	1	0	0	0	0	0	0	0	0	0	0	0	0	0	0	0	0	0	0	0	0	0	0	0	0	0	0	0	0	0	0	0	0	0	0	0	0	0	0
4	114274518	C	T	snp	rs35249198	ANK2	MISSENSE	0.00412088	0.00925926	0	1	1	0	0	0	0	0	0	0	0	0	0	0	0	0	0	0	0	0	0	0	0	0	0	0	0	0	0	0	0	0	0	0	0	0	0	0	0	0
4	126336183	A	G	snp	.	FAT4	MISSENSE	0.000457875	0.00925926	0	1	0	0	0	0	0	0	0	0	0	0	0	0	0	0	1	0	0	0	0	0	0	0	0	0	0	0	0	0	0	0	0	0	0	0	0	0	0	0
4	126336851	G	A	snp	rs112971995	FAT4	MISSENSE	0.00320513	0.00925926	0	1	0	0	0	0	0	0	0	0	0	0	0	0	0	0	0	0	0	0	0	0	0	0	1	0	0	0	0	0	0	0	0	0	0	0	0	0	0	0
4	126371767	A	G	snp	rs115895451	FAT4	MISSENSE	0	0.00925926	0	1	0	0	0	0	0	0	0	1	0	0	0	0	0	0	0	0	0	0	0	0	0	0	0	0	0	0	0	0	0	0	0	0	0	0	0	0	0	0
4	134072782	C	A	snp	.	PCDH10	MISSENSE	.	0.00925926	0	1	0	0	0	0	0	0	0	0	1	0	0	0	0	0	0	0	0	0	0	0	0	0	0	0	0	0	0	0	0	0	0	0	0	0	0	0	0	0
4	145656037	A	T	snp	.	HHIP	MISSENSE	0.0018315	0.00925926	0	1	0	0	1	0	0	0	0	0	0	0	0	0	0	0	0	0	0	0	0	0	0	0	0	0	0	0	0	0	0	0	0	0	0	0	0	0	0	0
4	187510324	T	G	snp	.	FAT1	MISSENSE	.	0.00925926	0	1	0	0	0	0	0	0	0	0	0	0	0	0	0	0	0	0	0	0	0	0	0	0	0	0	0	0	0	0	0	0	0	0	0	0	0	0	0	0
4	187540406	C	A	snp	.	FAT1	MISSENSE	0.000457875	0.00925926	0	1	0	0	0	0	0	0	0	0	0	0	0	0	0	0	0	0	0	0	0	0	0	0	0	0	0	0	0	0	0	0	0	0	0	0	0	0	0	0
4	187541686	G	T	snp	rs73873662	FAT1	MISSENSE	0.00824176	0.0185185	0	2	0	0	0	0	0	0	0	0	0	0	0	0	0	0	0	0	0	0	0	0	0	0	0	0	0	0	0	0	0	0	0	0	0	0	0	1	1	0
5	13736021	G	A	snp	.	DNAH5	MISSENSE	0.000457875	0.00925926	0	1	0	0	0	0	0	0	0	0	0	0	0	0	0	0	0	0	0	0	0	0	0	0	1	0	0	0	0	0	0	0	0	0	0	0	0	0	0	0
5	13850902	A	G	snp	.	DNAH5	MISSENSE	0.000457875	0.00925926	0	1	0	0	0	0	1	0	0	0	0	0	0	0	0	0	0	0	0	0	0	0	0	0	0	0	0	0	0	0	0	0	0	0	0	0	0	0	0	0
5	41842804	G	A	snp	.	OXCT1	MISSENSE	0.000457875	0.00925926	0	1	0	0	0	0	0	0	0	0	0	0	0	0	0	0	0	0	0	0	0	0	0	0	0	0	0	0	0	0	0	0	1	0	0	0	0	0	0	0
5	42689094	G	T	snp	rs114025919	GHR	MISSENSE	0.000915751	0.00925926	0	1	1	0	0	0	0	0	0	0	0	0	0	0	0	0	0	0	0	0	0	0	0	0	0	0	0	0	0	0	0	0	0	0	0	0	0	0	0	0
5	42719092	C	A	snp	rs6183	GHR	MISSENSE	0.00686813	0.00925926	0	1	0	0	0	0	0	0	0	0	0	1	0	0	0	0	0	0	0	0	0	0	0	0	0	0	0	0	0	0	0	0	0	0	0	0	0	0	0	0
5	74675250	T	C	snp	rs55882089	COL4A3BP	MISSENSE	0	0.00925926	0	1	0	0	0	0	0	0	0	0	0	0	0	0	0	0	0	0	0	0	0	0	0	0	0	0	0	0	0	0	0	0	0	0	0	1	0	0	0	0
5	76029285	C	A	snp	rs2227799	F2R	MISSENSE	0.000457875	0.00925926	0	1	0	0	0	0	0	0	0	0	0	0	0	0	0	0	0	0	0	0	0	0	0	0	0	0	0	0	0	0	0	0	0	0	0	0	0	0	0	0
5	82817000	A	T	snp	rs78164236	VCAN	MISSENSE	0.003663	0.00925926	0	1	0	0	0	0	0	0	1	0	0	0	0	0	0	0	0	0	0	0	0	0	0	0	0	0	0	0	0	0	0	0	0	0	0	0	0	0	0	0
5	82837758	C	A	snp	rs115989408	VCAN	MISSENSE	0	0.00925926	0	1	0	0	0	0	0	0	0	0	1	0	0	0	0	0	0	0	0	0	0	0	0	0	0	0	0	0	0	0	0	0	0	0	0	0	0	0	0	0
5	102338739	C	G	snp	rs78408340	PAM	MISSENSE	0.003663	0.00925926	0	1	0	0	0	0	0	0	0	0	0	0	0	0	0	0	0	0	0	0	0	0	0	0	0	0	0	0	0	0	0	0	0	0	0	0	1	0	0	0
5	118824907	C	T	snp	.	HSD17B4	MISSENSE	.	0.00925926	0	1	0	0	0	0	0	0	0	0	0	0	0	0	0	0	0	0	0	0	0	0	0	0	0	0	0	0	0	0	0	0	0	0	0	0	0	0	0	0
5	138362660	G	A	snp	.	SIL1	MISSENSE	0.000457875	0.00925926	0	1	0	0	0	0	0	0	0	0	0	0	0	0	0	0	0	0	0	0	0	0	0	0	0	0	0	0	0	0	0	0	0	0	0	0	0	0	0	0
5	138386706	G	A	snp	.	SIL1	MISSENSE	.	0.00925926	0	1	0	0	0	0	0	0	0	0	0	0	0	0	0	0	0	0	0	0	0	0	0	0	0	0	0	0	0	0	0	0	0	0	0	0	0	0	0	0
5	142680182	T	C	snp	.	NR3C1	MISSENSE	.	0.00925926	0	1	0	0	0	0	0	0	0	0	0	0	0	0	0	0	0	0	0	0	0	0	0	0	0	0	0	0	0	0	0	0	0	0	0	0	0	0	0	0
5	147889134	G	A	snp	rs78403464	HTR4	MISSENSE	0.000457875	0.00943396	0	1	0	0	0	0	0	0	0	0	0	0	0	1	0	0	0	0	0	0	0	0	0	0	0	0	0	0	0	0	0	0	0	0	0	0	0	0	0	0
5	149200008	G	A	snp	rs45518035	PPARGC1B	MISSENSE	0.003663	0.0277778	0	3	0	0	0	0	0	0	0	1	0	0	0	0	0	0	0	1	0	0	0	0	0	0	0	0	0	0	0	0	0	0	0	0	0	0	0	0	0	1
5	149460533	C	T	snp	.	CSF1R	MISSENSE	.	0.00925926	0	1	0	0	0	0	0	0	0	0	0	0	0	0	0	0	0	0	0	0	0	0	0	0	1	0	0	0	0	0	0	0	0	0	0	0	0	0	0	0
5	156915311	G	A	snp	.	ADAM19	MISSENSE	.	0.00925926	0	1	0	0	0	0	0	0	0	0	0	0	0	0	0	0	0	0	0	0	0	0	0	0	0	0	0	0	0	0	0	0	0	0	0	0	0	0	0	0
5	176794003	C	T	snp	.	RGS14	MISSENSE	.	0.01	0	1	0	0	0	0	0	0	0	0	0	0	0	0	0	0	0	0	0	0	0	0	0	0	0	0	0	0	0	0	0	0	0	0	0	0	0	0	0	0
5	176813101	C	T	snp	rs61753440	SLC34A1	MISSENSE	0.00915751	0.037037	0	4	0	0	0	0	0	0	0	0	0	0	0	0	0	1	1	0	1	0	0	0	0	0	0	1	0	0	0	0	0	0	0	0	0	0	0	0	0	0
6	3089877	G	A	snp	.	RIPK1	MISSENSE	.	0.00925926	0	1	0	0	0	0	0	0	0	0	0	0	0	0	0	0	0	0	0	0	0	0	0	1	0	0	0	0	0	0	0	0	0	0	0	0	0	0	0	0
6	7581032	C	T	snp	rs28763967	DSP	MISSENSE	0.00549451	0.0185185	0	2	0	0	0	0	0	0	0	0	0	0	0	0	0	0	0	0	0	0	0	0	0	0	0	0	0	0	0	1	0	0	0	0	0	0	0	0	0	0
6	15496930	C	T	snp	.	JARID2	MISSENSE	0.00778388	0.00925926	0	1	0	0	0	0	0	0	0	0	0	0	0	0	0	0	0	0	0	0	0	0	0	0	0	0	0	0	0	1	0	0	0	0	0	0	0	0	0	0
6	24533753	A	C	snp	.	ALDH5A1	MISSENSE	0.00137363	0.00925926	0	1	0	0	0	0	0	0	0	0	0	0	0	0	0	1	0	0	0	0	0	0	0	0	0	0	0	0	0	0	0	0	0	0	0	0	0	0	0	0
6	31931858	C	T	snp	mut,rs78026291,rs115478743	SKIV2L	MISSENSE	0.000915751	0.00925926	0	1	0	0	0	0	0	1	0	0	0	0	0	0	0	0	0	0	0	0	0	0	0	0	0	0	0	0	0	0	0	0	0	0	0	0	0	0	0	0
6	32947865	G	A	snp	.	BRD2	MISSENSE	0.000457875	0.00925926	0	1	0	0	0	0	0	0	0	0	0	0	0	0	0	0	0	0	0	0	0	0	0	0	0	0	0	1	0	0	0	0	0	0	0	0	0	0	0	0
6	39159072	T	A	snp	rs41273124	KCNK5	MISSENSE	0.00274725	0.00925926	0	1	0	0	0	0	0	0	0	0	0	0	0	0	0	0	0	0	0	0	0	0	0	0	0	0	0	0	1	0	0	0	0	0	0	0	0	0	0	0
6	41899468	A	G	snp	.	BYSL	MISSENSE	0.000457875	0.00925926	0	1	0	0	0	0	1	0	0	0	0	0	0	0	0	0	0	0	0	0	0	0	0	0	0	0	0	0	0	0	0	0	0	0	0	0	0	0	0	0
6	43019994	C	A	snp	.	CUL7	MISSENSE	0.000457875	0.00925926	0	1	0	0	0	0	0	0	0	0	0	0	0	0	0	0	0	0	0	0	0	0	0	0	0	0	0	0	0	0	0	0	0	0	0	0	0	0	0	0
6	43020391	G	A	snp	.	CUL7	MISSENSE	0.000457875	0.00925926	0	1	0	0	0	0	0	0	0	0	0	0	0	0	0	1	0	0	0	0	0	0	0	0	0	0	0	0	0	0	0	0	0	0	0	0	0	0	0	0
6	43112206	G	T	snp	.	PTK7	MISSENSE	.	0.00925926	0	1	0	0	0	0	0	0	0	0	0	0	0	0	0	0	0	0	0	0	0	0	0	0	0	0	0	0	0	0	0	0	0	0	0	0	0	0	0	0
6	49426870	G	A	snp	.	MUT	MISSENSE	.	0.00925926	0	1	0	0	0	0	1	0	0	0	0	0	0	0	0	0	0	0	0	0	0	0	0	0	0	0	0	0	0	0	0	0	0	0	0	0	0	0	0	0
6	51890367	A	G	snp	.	PKHD1	MISSENSE	.	0.00925926	0	1	0	0	0	0	0	0	0	0	0	0	0	0	0	0	0	0	0	0	0	0	0	0	0	0	0	1	0	0	0	0	0	0	0	0	0	0	0	0
6	52138657	G	C	snp	.	MCM3	MISSENSE	.	0.00925926	0	1	0	0	0	0	0	0	0	0	0	0	0	0	0	0	0	0	0	0	0	1	0	0	0	0	0	0	0	0	0	0	0	0	0	0	0	0	0	0
6	56324023	C	T	snp	.	DST	MISSENSE	.	0.00925926	0	1	0	0	0	0	0	0	0	0	0	0	0	0	1	0	0	0	0	0	0	0	0	0	0	0	0	0	0	0	0	0	0	0	0	0	0	0	0	0
6	56504071	G	A	snp	.	DST	MISSENSE	0.000915751	0.00925926	0	1	0	0	0	0	0	0	0	0	0	0	0	0	0	0	0	0	0	0	1	0	0	0	0	0	0	0	0	0	0	0	0	0	0	0	0	0	0	0
6	70639548	C	T	snp	.	COL19A1	MISSENSE	0.00137363	0.00943396	0	1	0	0	0	0	0	0	0	0	0	0	0	0	0	0	0	0	0	0	0	0	0	0	0	0	0	0	0	0	0	0	0	0	0	0	0	0	0	0
6	70866089	G	A	snp	rs116982769	COL19A1	MISSENSE	0.000457875	0.00925926	0	1	0	0	0	0	0	0	0	0	0	0	0	0	1	0	0	0	0	0	0	0	0	0	0	0	0	0	0	0	0	0	0	0	0	0	0	0	0	0
6	70866095	C	T	snp	rs115164276	COL19A1	MISSENSE	0.000915751	0.00925926	0	1	0	0	0	0	0	0	0	1	0	0	0	0	0	0	0	0	0	0	0	0	0	0	0	0	0	0	0	0	0	0	0	0	0	0	0	0	0	0
6	72960679	A	T	snp	.	RIMS1	MISSENSE	0.000457875	0.00925926	0	1	0	0	0	0	1	0	0	0	0	0	0	0	0	0	0	0	0	0	0	0	0	0	0	0	0	0	0	0	0	0	0	0	0	0	0	0	0	0
6	75887459	G	A	snp	.	COL12A1	MISSENSE	0.00137363	0.00925926	0	1	0	0	0	0	0	0	0	0	0	0	0	0	0	0	1	0	0	0	0	0	0	0	0	0	0	0	0	0	0	0	0	0	0	0	0	0	0	0
6	75893140	G	C	snp	.	COL12A1	MISSENSE	0.000915751	0.00925926	0	1	0	0	0	0	0	0	0	0	0	0	0	0	0	0	1	0	0	0	0	0	0	0	0	0	0	0	0	0	0	0	0	0	0	0	0	0	0	0
6	85457757	G	A	snp	.	TBX18	MISSENSE	0.000457875	0.00925926	0	1	0	0	0	0	0	0	0	0	0	0	0	0	0	0	0	0	0	1	0	0	0	0	0	0	0	0	0	0	0	0	0	0	0	0	0	0	0	0
6	88187196	A	G	snp	.	SLC35A1	MISSENSE	0.00228938	0.00925926	0	1	0	0	0	0	0	0	0	0	0	0	0	0	0	0	0	0	0	0	0	1	0	0	0	0	0	0	0	0	0	0	0	0	0	0	0	0	0	0
6	106555347	C	A	snp	rs75859409	PRDM1	MISSENSE	0.00412088	0.00925926	0	1	0	0	0	0	0	0	1	0	0	0	0	0	0	0	0	0	0	0	0	0	0	0	0	0	0	0	0	0	0	0	0	0	0	0	0	0	0	0
6	111695479	T	G	snp	rs79047027	REV3L	MISSENSE	0.000457875	0.00925926	0	1	0	0	0	0	0	0	0	0	0	0	0	1	0	0	0	0	0	0	0	0	0	0	0	0	0	0	0	0	0	0	0	0	0	0	0	0	0	0
6	117250009	G	C	snp	rs57748743	RFX6	MISSENSE	0.000915751	0.00925926	0	1	0	0	0	0	0	1	0	0	0	0	0	0	0	0	0	0	0	0	0	0	0	0	0	0	0	0	0	0	0	0	0	0	0	0	0	0	0	0
6	121769078	G	A	snp	rs2227885	GJA1	MISSENSE	.	0.00925926	0	1	0	0	0	0	0	0	0	0	0	0	0	0	0	0	0	0	0	0	0	0	0	0	0	0	0	0	0	0	0	0	0	0	0	0	0	0	0	0
6	129687408	C	T	snp	.	LAMA2	MISSENSE	.	0.00925926	0	1	0	0	0	0	0	0	0	0	0	0	0	0	0	0	0	0	0	0	0	0	0	0	0	0	0	0	0	0	0	0	0	0	0	0	0	0	0	0
6	129723584	C	T	snp	.	LAMA2	MISSENSE	0.000457875	0.00925926	0	1	0	0	0	0	0	0	0	0	0	0	0	0	0	0	0	0	0	0	0	0	0	0	0	0	0	0	0	0	0	0	0	0	0	0	0	0	1	0
6	135639715	G	A	snp	rs117447608	AHI1	MISSENSE	0.00228938	0.00925926	0	1	0	0	0	0	0	0	0	0	0	0	0	0	0	0	0	0	0	0	0	0	0	0	0	0	0	0	0	0	0	0	0	0	0	0	0	0	0	0
6	136599847	G	A	snp	.	BCLAF1	MISSENSE	.	0.00925926	0	1	0	0	0	0	0	0	0	0	0	0	0	0	0	0	0	0	1	0	0	0	0	0	0	0	0	0	0	0	0	0	0	0	0	0	0	0	0	0
6	150569937	C	T	snp	rs118048463	PPP1R14C	MISSENSE	0	0.00925926	0	1	0	0	0	0	0	0	0	0	0	0	0	0	0	0	0	0	0	0	0	0	0	0	0	0	0	0	1	0	0	0	0	0	0	0	0	0	0	0
6	152719792	C	A	snp	.	SYNE1	MISSENSE	0.000457875	0.00925926	0	1	0	0	0	0	0	0	0	0	0	0	0	0	0	0	0	0	0	0	1	0	0	0	0	0	0	0	0	0	0	0	0	0	0	0	0	0	0	0
6	152841649	C	T	snp	.	SYNE1	MISSENSE	.	0.00925926	0	1	0	0	0	0	0	0	0	0	0	0	0	0	0	0	0	0	0	0	0	0	0	0	0	0	0	0	0	0	0	0	0	0	0	0	0	1	0	0
6	155581434	C	T	snp	rs73579353	TFB1M	MISSENSE	0.00595238	0.0277778	0	3	0	1	0	0	0	0	0	0	1	0	0	0	0	0	0	0	0	0	0	0	0	0	0	0	0	0	0	0	0	0	0	0	0	0	0	1	0	0
6	160448315	C	T	snp	.	IGF2R	MISSENSE	0.00595238	0.00925926	0	1	0	0	0	0	0	0	0	0	0	0	0	0	0	1	0	0	0	0	0	0	0	0	0	0	0	0	0	0	0	0	0	0	0	0	0	0	0	0
6	160482929	C	G	snp	rs8191844	IGF2R	MISSENSE	0.00641026	0.00925926	0	1	0	0	0	0	0	0	0	0	0	0	0	0	0	0	0	0	0	0	0	0	0	0	0	0	0	0	0	0	0	0	0	0	0	0	0	1	0	0
7	1937936	C	A	snp	.	MAD1L1	MISSENSE	.	0.00925926	0	1	0	0	0	0	0	0	0	0	0	0	0	0	0	0	0	0	0	0	0	0	0	0	0	0	0	1	0	0	0	0	0	0	0	0	0	0	0	0
7	2108849	G	A	snp	rs77541266	MAD1L1	MISSENSE	0.000457875	0.00943396	0	1	0	0	0	0	0	0	0	0	0	0	0	0	0	0	0	0	0	0	0	0	0	0	0	0	0	0	0	0	0	0	0	0	0	0	0	0	0	0
7	17367452	G	C	snp	.	AHR	MISSENSE	0.000457875	0.00925926	0	1	0	0	1	0	0	0	0	0	0	0	0	0	0	0	0	0	0	0	0	0	0	0	0	0	0	0	0	0	0	0	0	0	0	0	0	0	0	0
7	34125419	C	T	snp	rs115364786	BMPER	MISSENSE	0.000915751	0.00925926	0	1	0	1	0	0	0	0	0	0	0	0	0	0	0	0	0	0	0	0	0	0	0	0	0	0	0	0	0	0	0	0	0	0	0	0	0	0	0	0
7	41729529	C	T	snp	.	INHBA	MISSENSE	0.000457875	0.00925926	0	1	0	0	0	0	0	0	0	0	0	0	0	0	0	0	0	0	0	0	0	0	0	0	0	0	0	0	0	0	0	0	0	0	0	0	0	0	0	0
7	47879084	C	T	snp	.	PKD1L1	MISSENSE	0.000915751	0.00925926	0	1	0	0	0	0	0	0	0	0	0	0	0	0	0	0	0	0	0	0	0	0	1	0	0	0	0	0	0	0	0	0	0	0	0	0	0	0	0	0
7	50597021	G	T	snp	.	DDC	MISSENSE	.	0.00943396	0	1	0	0	0	0	0	0	0	0	0	0	0	0	0	0	0	0	0	0	0	0	0	0	0	0	0	0	0	0	0	0	0	0	0	0	0	0	0	0
7	73933758	C	T	snp	.	GTF2IRD1	MISSENSE	0.0018315	0.00925926	0	1	0	0	0	0	0	0	0	0	0	0	0	0	0	0	1	0	0	0	0	0	0	0	0	0	0	0	0	0	0	0	0	0	0	0	0	0	0	0
7	81381537	T	C	snp	rs73381183	HGF	MISSENSE	0	0.00925926	0	1	0	0	0	0	0	0	0	1	0	0	0	0	0	0	0	0	0	0	0	0	0	0	0	0	0	0	0	0	0	0	0	0	0	0	0	0	0	0
7	94054472	G	A	snp	.	COL1A2	MISSENSE	0.00137363	0.00925926	0	1	0	0	0	0	0	0	0	0	0	0	0	0	0	0	0	0	0	0	1	0	0	0	0	0	0	0	0	0	0	0	0	0	0	0	0	0	0	0
7	96637070	T	A	snp	.	DLX6	MISSENSE	.	0.00925926	0	1	0	0	0	0	0	0	0	0	0	0	0	0	0	0	0	0	0	0	0	0	0	0	0	0	0	0	0	0	0	0	0	0	1	0	0	0	0	0
7	99690719	G	C	snp	.	MCM7	MISSENSE	.	0.00925926	0	1	0	0	0	0	0	0	0	0	0	0	0	0	0	0	0	0	0	0	0	0	0	0	0	0	0	0	0	0	0	0	0	0	0	0	0	0	0	1
7	99693575	C	T	snp	rs2307347	MCM7	MISSENSE	0.00274725	0.00925926	0	1	1	0	0	0	0	0	0	0	0	0	0	0	0	0	0	0	0	0	0	0	0	0	0	0	0	0	0	0	0	0	0	0	0	0	0	0	0	0
7	99693577	G	C	snp	rs78348776	MCM7	MISSENSE	0.000457875	0.00925926	0	1	0	0	0	0	0	1	0	0	0	0	0	0	0	0	0	0	0	0	0	0	0	0	0	0	0	0	0	0	0	0	0	0	0	0	0	0	0	0
7	99704999	G	A	snp	rs79147701	TAF6	MISSENSE	0.00549451	0.00925926	0	1	0	0	0	0	0	0	0	0	0	0	0	0	0	0	0	0	0	0	0	0	0	0	0	0	0	0	0	0	0	0	0	0	0	0	0	0	0	0
7	100404052	C	T	snp	.	EPHB4	MISSENSE	0.000457875	0.00925926	0	1	0	0	0	0	0	0	0	0	0	0	0	0	0	0	0	0	0	0	0	0	0	0	0	1	0	0	0	0	0	0	0	0	0	0	0	0	0	0
7	100491451	G	C	snp	rs17885778	ACHE	MISSENSE	0.000915751	0.00925926	0	1	0	0	0	0	0	0	0	0	0	0	0	0	0	0	0	0	0	0	0	0	0	0	0	0	0	0	0	0	0	1	0	0	0	0	0	0	0	0
7	100859293	C	T	snp	.	PLOD3	MISSENSE	.	0.00925926	0	1	0	0	0	0	0	0	0	0	0	0	0	0	0	0	0	0	0	0	0	0	0	0	0	0	0	0	0	0	0	0	0	0	0	0	0	0	0	0
7	116918247	T	G	snp	.	WNT2	MISSENSE	0	0.00925926	0	1	0	0	0	0	0	0	0	0	0	0	0	0	0	0	0	0	0	0	0	0	0	0	0	0	0	0	0	0	0	0	0	0	0	0	0	0	0	0
7	117251695	C	A	snp	.	CFTR	MISSENSE	.	0.00961538	0	1	0	0	0	0	0	0	0	1	0	0	0	0	0	0	0	0	0	0	0	0	0	0	0	0	0	0	0	0	0	0	0	0	0	0	0	0	0	0
7	117304761	T	C	snp	rs115762793	CFTR	MISSENSE	0	0.00925926	0	1	0	0	0	0	0	0	0	1	0	0	0	0	0	0	0	0	0	0	0	0	0	0	0	0	0	0	0	0	0	0	0	0	0	0	0	0	0	0
7	117304834	G	C	snp	rs113857788	CFTR	MISSENSE	0.003663	0.00925926	0	1	0	0	0	0	0	0	0	0	0	0	0	0	0	0	0	0	0	0	0	0	0	0	0	0	0	0	0	0	0	0	0	0	0	0	0	0	0	0
7	117304875	T	C	snp	.	CFTR	MISSENSE	0	0.00925926	0	1	0	0	0	0	0	0	0	0	0	0	0	0	0	0	0	0	0	0	0	0	0	0	0	0	0	0	0	0	0	0	0	0	0	0	0	0	0	0
7	127254587	G	A	snp	rs114202595	PAX4	MISSENSE	0.00137363	0.00925926	0	1	0	0	0	0	0	0	0	0	0	0	0	0	0	0	0	0	0	0	0	0	0	0	0	0	0	0	0	0	0	0	0	0	0	0	0	0	0	0
7	128481578	A	C	snp	rs34972246	FLNC	MISSENSE	0.00228938	0.0185185	0	2	0	0	0	0	0	0	0	0	0	0	0	0	0	0	0	0	0	0	0	0	0	0	0	0	0	0	0	0	0	0	0	0	1	0	0	0	0	0
7	150751122	A	C	snp	.	CDK5	MISSENSE	.	0.01	0	1	0	0	0	0	0	0	0	0	0	0	0	0	0	0	0	0	0	0	0	0	0	0	0	0	0	0	1	0	0	0	0	0	0	0	0	0	0	0
7	151873309	G	A	snp	.	MLL3	MISSENSE	0.000457875	0.00925926	0	1	1	0	0	0	0	0	0	0	0	0	0	0	0	0	0	0	0	0	0	0	0	0	0	0	0	0	0	0	0	0	0	0	0	0	0	0	0	0
7	152345762	A	C	snp	.	XRCC2	MISSENSE	0.0018315	0.00925926	0	1	0	0	0	0	0	0	0	0	0	0	0	0	0	0	0	0	0	0	0	0	0	0	0	0	0	0	0	0	0	0	0	0	0	0	0	0	0	1
7	154755425	T	A	snp	.	PAXIP1	MISSENSE	0	0.00925926	0	1	0	0	0	0	0	0	0	0	0	0	0	0	0	0	0	0	0	0	0	0	0	0	0	0	0	0	1	0	0	0	0	0	0	0	0	0	0	0
7	158478906	A	C	snp	.	NCAPG2	MISSENSE	0.000457875	0.00925926	0	1	0	0	0	0	0	0	0	0	0	0	0	0	0	0	0	0	0	0	0	0	0	0	0	0	0	0	0	0	0	0	0	0	0	0	0	0	0	0
8	22059342	G	A	snp	rs117159093	BMP1	MISSENSE	0.000457875	0.00925926	0	1	0	0	0	0	0	0	0	0	0	0	0	0	0	0	0	0	0	0	0	0	0	0	0	0	0	0	1	0	0	0	0	0	0	0	0	0	0	0
8	23429093	G	T	snp	rs116050502	SLC25A37	MISSENSE	0.003663	0.00925926	0	1	0	1	0	0	0	0	0	0	0	0	0	0	0	0	0	0	0	0	0	0	0	0	0	0	0	0	0	0	0	0	0	0	0	0	0	0	0	0
8	48771487	G	A	snp	.	PRKDC	MISSENSE	.	0.00925926	0	1	0	0	0	0	0	0	0	0	0	0	0	0	0	0	0	0	0	0	0	0	0	1	0	0	0	0	0	0	0	0	0	0	0	0	0	0	0	0
8	48878778	G	A	snp	.	MCM4	MISSENSE	0.00137363	0.00925926	0	1	0	0	0	0	0	0	0	0	0	0	0	0	0	0	0	0	0	0	0	0	0	0	0	0	1	0	0	0	0	0	0	0	0	0	0	0	0	0
8	48882447	C	T	snp	rs78091557	MCM4	MISSENSE	0.000915751	0.00925926	0	1	0	0	0	0	0	0	0	0	0	0	0	0	0	0	0	0	0	0	0	0	0	0	0	0	0	0	0	0	0	0	0	0	0	0	0	0	0	0
8	120430339	C	T	snp	.	NOV	MISSENSE	0.000457875	0.00925926	0	1	0	0	0	0	0	0	0	0	0	0	0	0	0	0	0	0	0	0	0	0	0	0	0	0	0	0	0	0	0	0	0	0	1	0	0	0	0	0
8	120638873	C	T	snp	rs76491956	ENPP2	MISSENSE	0.000457875	0.00925926	0	1	0	0	0	0	0	0	1	0	0	0	0	0	0	0	0	0	0	0	0	0	0	0	0	0	0	0	0	0	0	0	0	0	0	0	0	0	0	0
8	121463416	T	G	snp	.	MTBP	MISSENSE	0.000457875	0.00925926	0	1	0	0	0	0	0	0	0	0	0	0	0	0	0	0	0	0	0	0	0	1	0	0	0	0	0	0	0	0	0	0	0	0	0	0	0	0	0	0
8	144992269	G	A	snp	rs78461695	PLEC	MISSENSE	0.00824176	0.0185185	0	2	0	0	0	0	0	0	0	0	0	0	0	0	0	0	0	0	0	0	0	0	0	0	0	0	0	0	0	0	1	0	0	0	0	0	1	0	0	0
8	144998336	G	A	snp	.	PLEC	MISSENSE	.	0.00980392	0	1	0	0	0	0	0	0	0	0	0	0	1	0	0	0	0	0	0	0	0	0	0	0	0	0	0	0	0	0	0	0	0	0	0	0	0	0	0	0
8	145001194	G	A	snp	.	PLEC	MISSENSE	0.000457875	0.00925926	0	1	0	0	1	0	0	0	0	0	0	0	0	0	0	0	0	0	0	0	0	0	0	0	0	0	0	0	0	0	0	0	0	0	0	0	0	0	0	0
9	12702334	G	A	snp	rs16929374	TYRP1	MISSENSE	0.00686813	0.00925926	0	1	0	0	0	0	0	0	0	0	0	0	0	0	0	1	0	0	0	0	0	0	0	0	0	0	0	0	0	0	0	0	0	0	0	0	0	0	0	0
9	16583031	T	G	snp	.	BNC2	MISSENSE	.	0.00925926	0	1	0	0	0	0	0	0	0	0	0	0	0	0	0	0	0	0	0	0	0	0	0	0	0	0	0	0	0	0	0	0	1	0	0	0	0	0	0	0
9	32500832	C	T	snp	rs72710678	DDX58	MISSENSE	0.003663	0.00925926	0	1	0	0	0	0	0	0	0	0	0	0	0	0	0	0	0	0	0	0	0	0	0	0	0	0	0	0	0	0	0	0	0	0	0	1	0	0	0	0
9	35704154	G	A	snp	rs72727037	TLN1	MISSENSE	0	0.00925926	0	1	0	0	0	0	0	0	0	0	0	0	0	0	0	0	0	0	0	0	0	0	0	0	0	0	0	0	0	0	0	0	0	0	0	1	0	0	0	0
9	35704399	C	T	snp	.	TLN1	MISSENSE	0.000915751	0.00943396	0	1	0	0	0	0	0	0	0	0	0	0	0	0	0	0	0	0	0	0	0	0	0	0	0	0	0	1	0	0	0	0	0	0	0	0	0	0	0	0
9	35806217	C	T	snp	rs114147262	NPR2	MISSENSE	0.00320513	0.00925926	0	1	0	0	0	0	0	0	0	0	0	0	0	0	0	0	0	0	0	0	0	0	0	0	0	0	0	0	0	0	0	0	0	0	0	0	0	0	0	0
9	71861675	A	G	snp	rs75450131	TJP2	MISSENSE	0.00137363	0.00925926	0	1	0	0	0	0	1	0	0	0	0	0	0	0	0	0	0	0	0	0	0	0	0	0	0	0	0	0	0	0	0	0	0	0	0	0	0	0	0	0
9	95411761	G	A	snp	rs75957544	IPPK	MISSENSE	0.00228938	0.00925926	0	1	0	0	0	0	0	0	0	0	0	0	0	0	0	0	0	0	0	0	0	0	0	0	0	0	0	0	0	0	1	0	0	0	0	0	0	0	0	0
9	107547762	A	T	snp	.	ABCA1	MISSENSE	0.000457875	0.00925926	0	1	0	0	0	0	0	0	0	0	0	0	0	0	0	0	0	0	0	0	0	0	0	0	0	0	0	0	0	0	0	0	0	1	0	0	0	0	0	0
9	124072992	G	A	snp	rs41305623	GSN	MISSENSE	0.00457875	0.00925926	0	1	0	0	0	0	0	0	0	0	0	0	0	0	0	0	1	0	0	0	0	0	0	0	0	0	0	0	0	0	0	0	0	0	0	0	0	0	0	0
9	124083642	C	T	snp	rs116185403	GSN	MISSENSE	0.0018315	0.00925926	0	1	0	0	0	0	0	0	0	0	0	0	0	0	0	0	0	0	0	0	0	0	0	0	0	0	0	0	0	0	0	0	0	0	0	0	1	0	0	0
9	124091256	G	T	snp	rs9696578	GSN	MISSENSE	0.00320513	0.00925926	0	1	0	0	0	0	0	0	0	0	0	0	0	0	0	0	1	0	0	0	0	0	0	0	0	0	0	0	0	0	0	0	0	0	0	0	0	0	0	0
9	126125254	C	T	snp	rs36035964	CRB2	MISSENSE	0.00457875	0.00925926	0	1	0	0	0	0	0	0	1	0	0	0	0	0	0	0	0	0	0	0	0	0	0	0	0	0	0	0	0	0	0	0	0	0	0	0	0	0	0	0
9	126132617	G	C	snp	.	CRB2	MISSENSE	.	0.00925926	0	1	0	0	0	0	0	0	0	0	0	0	0	0	1	0	0	0	0	0	0	0	0	0	0	0	0	0	0	0	0	0	0	0	0	0	0	0	0	0
9	130167243	G	A	snp	.	SLC2A8	MISSENSE	0.00274725	0.00925926	0	1	0	0	0	0	0	0	0	0	0	0	0	0	0	0	0	1	0	0	0	0	0	0	0	0	0	0	0	0	0	0	0	0	0	0	0	0	0	0
9	130167788	G	A	snp	.	SLC2A8	MISSENSE	.	0.00925926	0	1	0	0	0	0	0	0	0	0	0	0	0	0	0	0	0	0	0	0	0	0	0	0	0	0	0	0	0	0	0	0	0	0	0	0	0	0	0	0
9	130588855	T	A	snp	.	ENG	MISSENSE	.	0.00925926	0	1	0	0	0	0	0	0	0	0	0	0	0	0	0	0	0	0	0	0	0	0	0	0	0	0	0	0	0	0	0	0	0	0	0	0	0	0	0	0
9	131107720	G	A	snp	.	SLC27A4	MISSENSE	0	0.00925926	0	1	0	0	0	0	0	0	0	0	0	0	0	0	0	0	0	0	0	0	0	0	0	0	0	0	0	0	0	0	0	0	0	0	0	0	0	0	0	0
9	139571968	C	T	snp	.	AGPAT2	MISSENSE	.	0.00943396	0	1	0	0	0	0	0	0	0	0	0	0	0	0	0	0	0	0	0	0	0	0	0	0	0	0	0	0	0	0	0	0	0	0	0	0	0	0	0	0
9	141013200	C	T	snp	rs116490898	CACNA1B	MISSENSE	.	0.00925926	0	1	0	1	0	0	0	0	0	0	0	0	0	0	0	0	0	0	0	0	0	0	0	0	0	0	0	0	0	0	0	0	0	0	0	0	0	0	0	0
10	16893406	G	C	snp	rs57163243	CUBN	MISSENSE	0.00457875	0.00925926	0	1	0	0	0	0	0	1	0	0	0	0	0	0	0	0	0	0	0	0	0	0	0	0	0	0	0	0	0	0	0	0	0	0	0	0	0	0	0	0
10	16911749	C	T	snp	rs117035284	CUBN	MISSENSE	0.00320513	0.0185185	0	2	0	0	0	0	0	0	0	0	0	0	0	0	0	0	0	0	0	0	0	0	0	0	0	0	0	0	0	0	1	1	0	0	0	0	0	0	0	0
10	17026253	G	C	snp	.	CUBN	MISSENSE	0.00137363	0.00925926	0	1	0	0	0	0	0	0	0	0	0	0	0	0	0	0	0	1	0	0	0	0	0	0	0	0	0	0	0	0	0	0	0	0	0	0	0	0	0	0
10	17130299	G	A	snp	.	CUBN	MISSENSE	0.000457875	0.00925926	0	1	0	0	0	0	0	0	0	0	0	0	1	0	0	0	0	0	0	0	0	0	0	0	0	0	0	0	0	0	0	0	0	0	0	0	0	0	0	0
10	44873234	G	A	snp	.	CXCL12	MISSENSE	0.000457875	0.00925926	0	1	0	0	0	0	0	0	0	0	0	0	0	0	0	0	0	0	0	0	0	0	0	0	0	1	0	0	0	0	0	0	0	0	0	0	0	0	0	0
10	64575653	C	A	snp	rs115534601	EGR2	MISSENSE	0	0.00925926	0	1	0	0	0	0	0	0	0	0	1	0	0	0	0	0	0	0	0	0	0	0	0	0	0	0	0	0	0	0	0	0	0	0	0	0	0	0	0	0
10	69676129	A	T	snp	.	SIRT1	MISSENSE	.	0.00925926	0	1	0	0	0	0	0	0	0	0	0	0	0	0	0	0	0	0	0	0	0	0	0	0	1	0	0	0	0	0	0	0	0	0	0	0	0	0	0	0
10	81070780	A	T	snp	.	ZMIZ1	MISSENSE	0.000915751	0.01	0	1	0	0	0	0	0	0	0	0	0	0	0	0	0	0	0	0	0	0	0	0	0	0	0	0	0	0	0	0	0	0	0	0	0	0	0	0	0	0
10	119003808	G	A	snp	rs114732943	SLC18A2	MISSENSE	0.000457875	0.00925926	0	1	1	0	0	0	0	0	0	0	0	0	0	0	0	0	0	0	0	0	0	0	0	0	0	0	0	0	0	0	0	0	0	0	0	0	0	0	0	0
10	119015019	C	T	snp	.	SLC18A2	MISSENSE	.	0.00925926	0	1	0	0	0	0	0	0	0	0	0	0	0	0	0	0	0	0	0	0	0	0	0	0	0	0	0	0	0	0	0	0	0	0	0	0	0	0	0	1
10	124348703	C	T	snp	.	DMBT1	MISSENSE	.	0.00961538	0	1	0	0	0	0	0	0	0	0	0	0	0	0	0	0	0	0	0	0	0	0	0	1	0	0	0	0	0	0	0	0	0	0	0	0	0	0	0	0
10	124358382	G	A	snp	.	DMBT1	MISSENSE	.	0.00925926	0	1	0	0	0	0	0	0	0	0	0	0	0	0	0	0	0	0	0	0	0	0	0	0	0	0	0	0	0	0	0	0	0	0	0	0	0	0	0	0
10	124377766	G	A	snp	.	DMBT1	MISSENSE	0.000457875	0.00925926	0	1	0	0	0	0	0	0	0	0	0	0	0	0	0	0	0	0	0	0	0	0	0	0	0	0	0	0	0	0	1	0	0	0	0	0	0	0	0	0
10	126715412	G	A	snp	.	CTBP2	MISSENSE	0.0018315	0.00943396	0	1	0	0	0	0	0	0	0	0	0	1	0	0	0	0	0	0	0	0	0	0	0	0	0	0	0	0	0	0	0	0	0	0	0	0	0	0	0	0
10	126715733	C	T	snp	.	CTBP2	MISSENSE	0.0018315	0.00925926	0	1	0	0	0	0	0	0	0	0	0	0	0	0	0	0	0	0	0	0	0	0	0	0	0	0	0	0	0	0	0	0	0	0	0	0	0	0	0	0
11	6644149	C	T	snp	rs115534913	DCHS1	MISSENSE	0.00549451	0.00925926	0	1	0	0	0	0	0	0	0	0	0	0	0	0	0	0	0	0	0	0	0	0	0	0	0	0	0	0	0	0	0	0	0	0	0	0	0	1	0	0
11	6644296	G	A	snp	.	DCHS1	MISSENSE	0.000457875	0.00925926	0	1	0	0	0	0	1	0	0	0	0	0	0	0	0	0	0	0	0	0	0	0	0	0	0	0	0	0	0	0	0	0	0	0	0	0	0	0	0	0
11	6655464	G	A	snp	.	DCHS1	MISSENSE	0.000457875	0.00925926	0	1	0	0	0	0	0	0	0	0	0	0	0	0	0	0	0	0	0	0	1	0	0	0	0	0	0	0	0	0	0	0	0	0	0	0	0	0	0	0
11	18266961	T	C	snp	.	SAA2	MISSENSE	0.00320513	0.00925926	0	1	0	0	0	0	0	0	0	0	0	0	0	0	0	0	0	0	0	0	0	0	0	0	0	0	0	0	0	0	0	0	0	0	0	0	0	0	0	0
11	27398727	C	A	snp	rs117543292	LGR4	MISSENSE	0.00686813	0.00925926	0	1	0	0	0	0	0	0	0	0	0	0	0	0	0	0	0	0	0	0	0	0	1	0	0	0	0	0	0	0	0	0	0	0	0	0	0	0	0	0
11	44253952	A	G	snp	.	EXT2	MISSENSE	0.000457875	0.00925926	0	1	0	0	0	0	0	1	0	0	0	0	0	0	0	0	0	0	0	0	0	0	0	0	0	0	0	0	0	0	0	0	0	0	0	0	0	0	0	0
11	46702633	T	C	snp	.	ARHGAP1	MISSENSE	.	0.00925926	0	1	0	0	0	1	0	0	0	0	0	0	0	0	0	0	0	0	0	0	0	0	0	0	0	0	0	0	0	0	0	0	0	0	0	0	0	0	0	0
11	46917501	G	A	snp	rs118009068	LRP4	MISSENSE	0.00778388	0.00925926	0	1	0	0	0	0	0	0	0	0	0	0	0	0	0	0	0	0	0	0	0	0	0	0	0	0	0	0	0	0	0	0	0	0	0	0	0	0	0	0
11	47463282	C	T	snp	.	RAPSN	MISSENSE	0.000457875	0.00925926	0	1	0	0	0	0	0	0	0	0	0	0	0	0	0	0	0	0	0	0	0	0	0	0	0	0	0	0	0	0	0	0	0	0	1	0	0	0	0	0
11	57095797	G	A	snp	.	SSRP1	MISSENSE	.	0.00925926	0	1	0	0	0	0	0	0	0	0	0	0	0	0	0	1	0	0	0	0	0	0	0	0	0	0	0	0	0	0	0	0	0	0	0	0	0	0	0	0
11	58390293	T	C	snp	rs75769623	CNTF	MISSENSE	0.003663	0.00925926	0	1	0	0	0	0	0	1	0	0	0	0	0	0	0	0	0	0	0	0	0	0	0	0	0	0	0	0	0	0	0	0	0	0	0	0	0	0	0	0
11	64390385	C	T	snp	rs77462454	NRXN2	MISSENSE	0.000915751	0.00925926	0	1	0	0	0	0	0	1	0	0	0	0	0	0	0	0	0	0	0	0	0	0	0	0	0	0	0	0	0	0	0	0	0	0	0	0	0	0	0	0
11	67256759	G	A	snp	.	AIP	MISSENSE	0.000457875	0.00925926	0	1	0	0	0	0	0	0	0	0	0	0	0	0	0	1	0	0	0	0	0	0	0	0	0	0	0	0	0	0	0	0	0	0	0	0	0	0	0	0
11	68178943	C	G	snp	.	LRP5	MISSENSE	0	0.00925926	0	1	0	0	0	0	0	0	0	0	0	0	0	0	0	0	0	0	0	0	0	0	0	0	0	0	0	0	0	0	0	0	0	0	0	0	0	0	0	0
11	76825467	G	A	snp	.	CAPN5	MISSENSE	.	0.00925926	0	1	0	0	0	0	0	0	0	0	0	0	0	0	0	0	0	0	0	0	0	0	0	0	0	0	0	1	0	0	0	0	0	0	0	0	0	0	0	0
11	76834830	C	T	snp	rs114632044	CAPN5	MISSENSE	0.0018315	0.00925926	0	1	0	1	0	0	0	0	0	0	0	0	0	0	0	0	0	0	0	0	0	0	0	0	0	0	0	0	0	0	0	0	0	0	0	0	0	0	0	0
11	78369684	C	A	snp	rs61745704	ODZ4	MISSENSE	0.00915751	0.0185185	0	2	0	0	1	1	0	0	0	0	0	0	0	0	0	0	0	0	0	0	0	0	0	0	0	0	0	0	0	0	0	0	0	0	0	0	0	0	0	0
11	117167656	C	A	snp	.	BACE1	MISSENSE	.	0.00961538	0	1	0	0	0	0	0	0	0	0	0	0	0	0	0	0	0	0	0	0	0	0	0	0	0	0	0	0	0	0	0	0	0	0	0	0	0	0	0	0
11	118828867	C	T	snp	rs45530531	UPK2	MISSENSE	0.000915751	0.00925926	0	1	0	0	0	0	0	0	0	0	0	0	0	0	0	0	0	0	0	0	0	0	0	0	0	0	0	0	0	0	0	0	0	0	0	0	1	0	0	0
11	124739450	G	A	snp	.	ROBO3	MISSENSE	0.00137363	0.00925926	0	1	0	0	0	0	0	0	0	0	0	0	0	0	0	0	0	0	0	0	0	0	0	0	0	0	0	0	0	0	0	0	0	0	0	0	0	0	0	0
11	124743284	C	T	snp	.	ROBO3	MISSENSE	0.00457875	0.00943396	0	1	0	0	0	0	0	0	0	0	0	0	0	0	0	0	0	0	0	0	0	0	0	0	0	0	0	0	0	0	0	0	0	0	0	0	0	0	0	0
12	427456	C	A	snp	rs79425808	KDM5A	MISSENSE	0.000457875	0.00925926	0	1	0	0	0	0	0	0	0	0	0	0	0	0	0	0	0	0	0	0	0	0	0	0	0	0	0	0	0	0	1	0	0	0	0	0	0	0	0	0
12	1005486	C	T	snp	rs117016551	WNK1	MISSENSE	0.00412088	0.00925926	0	1	0	0	0	0	0	0	0	0	0	0	0	0	0	0	0	0	0	0	0	0	0	0	0	0	0	0	0	0	0	0	0	0	0	0	0	0	0	0
12	2224411	G	A	snp	.	CACNA1C	MISSENSE	0.000457875	0.00925926	0	1	0	0	0	0	0	0	0	0	0	0	0	0	0	0	0	0	0	0	0	0	0	0	0	0	0	0	0	0	0	0	0	0	0	0	0	0	0	0
12	2968078	G	A	snp	rs28919870	FOXM1	MISSENSE	0.00595238	0.00925926	0	1	0	0	0	0	0	0	0	0	0	0	0	0	0	0	0	0	0	0	0	1	0	0	0	0	0	0	0	0	0	0	0	0	0	0	0	0	0	0
12	2981378	T	G	snp	rs116425032	FOXM1	MISSENSE	0.00412088	0.00925926	0	1	0	0	0	0	0	0	0	1	0	0	0	0	0	0	0	0	0	0	0	0	0	0	0	0	0	0	0	0	0	0	0	0	0	0	0	0	0	0
12	3149285	C	T	snp	.	TEAD4	MISSENSE	0.00137363	0.00925926	0	1	0	0	0	1	0	0	0	0	0	0	0	0	0	0	0	0	0	0	0	0	0	0	0	0	0	0	0	0	0	0	0	0	0	0	0	0	0	0
12	5604018	G	T	snp	rs73036423	NTF3	MISSENSE	0	0.00925926	0	1	0	0	0	0	0	0	0	0	0	0	0	0	0	0	0	0	0	0	0	0	0	0	0	0	0	0	0	0	0	0	0	0	0	1	0	0	0	0
12	6463654	G	A	snp	.	SCNN1A	MISSENSE	.	0.00925926	0	1	0	0	0	0	0	0	0	0	0	0	0	0	0	0	0	0	0	0	0	0	0	0	0	0	0	0	0	0	0	0	0	0	0	0	0	0	0	1
12	40637358	A	T	snp	rs28365216	LRRK2	MISSENSE	0.000457875	0.00925926	0	1	0	0	0	0	0	0	0	0	0	0	0	0	0	0	0	0	0	0	0	0	0	0	0	0	0	0	0	0	0	0	0	0	0	0	0	0	0	0
12	40702947	C	T	snp	rs72546327	LRRK2	MISSENSE	0.00595238	0.0185185	0	2	0	0	0	0	0	0	0	0	0	0	0	0	0	1	0	0	0	0	0	0	0	0	0	0	0	0	0	0	0	0	0	0	0	0	0	0	0	1
12	42835264	A	G	snp	.	PPHLN1	MISSENSE	0.000457875	0.00925926	0	1	0	0	0	0	0	0	0	0	0	0	0	0	0	0	0	0	0	0	0	0	0	0	0	0	0	0	0	0	1	0	0	0	0	0	0	0	0	0
12	52308249	C	T	snp	.	ACVRL1	MISSENSE	0.00137363	0.00961538	0	1	0	0	0	0	0	0	0	0	0	0	1	0	0	0	0	0	0	0	0	0	0	0	0	0	0	0	0	0	0	0	0	0	0	0	0	0	0	0
12	52882292	C	T	snp	rs61730612	KRT6A	MISSENSE	0.000915751	0.0277778	0	3	1	0	0	0	0	0	0	0	0	0	0	0	0	0	0	0	0	0	0	0	0	0	1	0	1	0	0	0	0	0	0	0	0	0	0	0	0	0
12	52885433	G	T	snp	.	KRT6A	MISSENSE	0.00732601	0.00925926	0	1	0	0	0	0	0	0	0	0	0	0	0	0	0	0	0	0	0	0	0	0	0	0	0	0	0	0	1	0	0	0	0	0	0	0	0	0	0	0
12	53201456	G	A	snp	.	KRT4	MISSENSE	0.000915751	0.0185185	0	2	0	0	0	1	0	0	0	0	0	0	0	0	0	0	0	0	0	0	0	0	0	0	0	0	0	1	0	0	0	0	0	0	0	0	0	0	0	0
12	53207439	G	A	snp	rs17119475	KRT4	MISSENSE	0.00824176	0.0185185	0	2	0	0	0	0	0	0	0	0	0	0	0	0	0	0	0	0	1	0	0	0	0	0	0	0	0	0	0	0	0	0	0	0	0	0	0	0	0	0
12	53682043	C	G	snp	rs61737629	ESPL1	MISSENSE	0.00457875	0.00925926	0	1	0	0	0	0	0	0	0	0	0	0	0	0	0	0	0	0	0	0	0	0	0	0	0	0	0	0	0	0	1	0	0	0	0	0	0	0	0	0
12	53722213	G	A	snp	.	SP7	MISSENSE	.	0.00925926	0	1	0	0	0	0	1	0	0	0	0	0	0	0	0	0	0	0	0	0	0	0	0	0	0	0	0	0	0	0	0	0	0	0	0	0	0	0	0	0
12	56090811	G	A	snp	rs61733050	ITGA7	MISSENSE	0.00412088	0.00925926	0	1	0	0	0	0	0	0	1	0	0	0	0	0	0	0	0	0	0	0	0	0	0	0	0	0	0	0	0	0	0	0	0	0	0	0	0	0	0	0
12	56142553	G	T	snp	rs35639297	GDF11	MISSENSE	0.000915751	0.00925926	0	1	0	0	0	0	0	0	0	0	0	0	0	0	0	0	0	0	0	0	0	0	0	0	0	0	0	0	0	1	0	0	0	0	0	0	0	0	0	0
12	56815523	G	A	snp	rs61753653	TIMELESS	MISSENSE	0.00412088	0.00925926	0	1	0	0	0	0	0	0	0	0	0	0	0	0	0	0	0	0	0	0	0	0	0	0	0	1	0	0	0	0	0	0	0	0	0	0	0	0	0	0
12	57114061	G	C	snp	.	NACA	MISSENSE	0.003663	0.0185185	0	2	0	0	0	0	0	0	0	0	0	0	0	0	0	0	0	0	0	0	0	0	0	0	0	0	0	1	0	0	0	0	0	0	0	0	0	0	1	0
12	57114418	G	C	snp	.	NACA	MISSENSE	0.00228938	0.00925926	0	1	0	0	0	1	0	0	0	0	0	0	0	0	0	0	0	0	0	0	0	0	0	0	0	0	0	0	0	0	0	0	0	0	0	0	0	0	0	0
12	57115084	G	A	snp	rs75059669	NACA	MISSENSE	0.00320513	0.00925926	0	1	0	0	0	0	0	0	0	0	0	0	0	0	0	0	0	0	0	0	0	0	0	0	0	0	0	0	0	0	0	0	0	0	0	0	0	0	1	0
12	58209762	A	G	snp	rs3741426	AVIL	MISSENSE	0.000457875	0.00925926	0	1	0	0	0	0	0	0	0	0	0	0	0	0	0	0	0	0	1	0	0	0	0	0	0	0	0	0	0	0	0	0	0	0	0	0	0	0	0	0
12	66839261	A	C	snp	.	GRIP1	MISSENSE	.	0.00925926	0	1	0	0	0	0	0	0	0	0	0	0	1	0	0	0	0	0	0	0	0	0	0	0	0	0	0	0	0	0	0	0	0	0	0	0	0	0	0	0
12	80239178	G	A	snp	.	PPP1R12A	MISSENSE	0.000915751	0.00925926	0	1	0	0	0	0	0	0	0	0	0	0	0	0	0	0	0	0	0	0	1	0	0	0	0	0	0	0	0	0	0	0	0	0	0	0	0	0	0	0
12	95689924	G	A	snp	.	VEZT	MISSENSE	0.00228938	0.00925926	0	1	0	1	0	0	0	0	0	0	0	0	0	0	0	0	0	0	0	0	0	0	0	0	0	0	0	0	0	0	0	0	0	0	0	0	0	0	0	0
12	99093307	A	T	snp	.	APAF1	MISSENSE	.	0.00961538	0	1	0	0	0	0	0	0	0	0	0	0	0	0	0	0	0	0	0	0	0	0	0	0	0	0	0	0	0	0	0	0	0	0	0	0	0	0	0	1
12	106532269	A	G	snp	.	NUAK1	MISSENSE	.	0.00925926	0	1	0	0	0	0	0	0	1	0	0	0	0	0	0	0	0	0	0	0	0	0	0	0	0	0	0	0	0	0	0	0	0	0	0	0	0	0	0	0
12	109719428	G	T	snp	rs62640914	FOXN4	MISSENSE	0.000915751	0.00925926	0	1	0	0	0	0	0	0	0	0	0	0	0	0	0	0	0	0	0	0	0	0	0	0	0	0	0	0	0	0	0	0	0	1	0	0	0	0	0	0
12	115118856	C	T	snp	.	TBX3	MISSENSE	.	0.00925926	0	1	0	0	0	0	0	0	0	0	0	0	0	0	0	0	0	0	0	0	0	0	1	0	0	0	0	0	0	0	0	0	0	0	0	0	0	0	0	0
12	120241184	G	C	snp	rs117196402	CIT	MISSENSE	0.000915751	0.00925926	0	1	0	0	0	0	0	0	0	0	0	0	0	0	0	0	0	0	0	0	0	0	0	0	0	0	0	0	0	1	0	0	0	0	0	0	0	0	0	0
12	120313967	C	G	snp	.	CIT	MISSENSE	0.000457875	0.00925926	0	1	0	0	0	0	0	0	0	0	0	0	0	0	0	0	0	0	0	1	0	0	0	0	0	0	0	0	0	0	0	0	0	0	0	0	0	0	0	0
12	124904579	T	C	snp	.	NCOR2	MISSENSE	0.000457875	0.00925926	0	1	0	0	0	0	0	0	0	0	0	0	0	0	0	0	0	0	0	0	0	0	0	0	0	0	0	0	0	0	0	0	0	0	0	0	0	0	0	0
12	133202740	C	T	snp	rs5745068	POLE	MISSENSE	0.00595238	0.00925926	0	1	0	0	0	0	0	0	0	0	0	0	0	0	0	0	0	0	0	0	1	0	0	0	0	0	0	0	0	0	0	0	0	0	0	0	0	0	0	0
13	26620893	C	T	snp	rs76381054	SHISA2	MISSENSE	0.00457875	0.00925926	0	1	0	0	0	0	0	1	0	0	0	0	0	0	0	0	0	0	0	0	0	0	0	0	0	0	0	0	0	0	0	0	0	0	0	0	0	0	0	0
13	26620968	C	T	snp	rs114161425	SHISA2	MISSENSE	0.000457875	0.00925926	0	1	0	0	0	0	0	0	0	0	1	0	0	0	0	0	0	0	0	0	0	0	0	0	0	0	0	0	0	0	0	0	0	0	0	0	0	0	0	0
13	48955458	C	G	snp	rs4151539	RB1	MISSENSE	0.00412088	0.00925926	0	1	0	0	0	0	0	0	0	0	0	0	0	0	0	0	0	0	0	1	0	0	0	0	0	0	0	0	0	0	0	0	0	0	0	0	0	0	0	0
13	52534411	A	C	snp	.	ATP7B	MISSENSE	0.000457875	0.00925926	0	1	0	0	0	0	0	0	0	0	0	0	0	0	0	0	0	0	0	0	0	0	0	0	0	0	0	0	0	0	0	0	0	1	0	0	0	0	0	0
13	52548914	G	A	snp	.	ATP7B	MISSENSE	.	0.00925926	0	1	0	0	0	0	0	0	0	0	0	0	0	0	0	0	0	0	0	0	0	0	0	0	0	0	0	0	0	0	0	0	0	0	0	0	0	0	0	0
13	76195833	A	G	snp	.	LMO7	MISSENSE	0.00824176	0.0185185	0	2	0	0	0	1	0	0	0	0	0	0	0	0	0	0	1	0	0	0	0	0	0	0	0	0	0	0	0	0	0	0	0	0	0	0	0	0	0	0
13	111155473	C	T	snp	.	COL4A2	MISSENSE	0.000915751	0.00943396	0	1	0	1	0	0	0	0	0	0	0	0	0	0	0	0	0	0	0	0	0	0	0	0	0	0	0	0	0	0	0	0	0	0	0	0	0	0	0	0
13	114748793	G	A	snp	.	RASA3	MISSENSE	0.00137363	0.00925926	0	1	0	0	0	0	1	0	0	0	0	0	0	0	0	0	0	0	0	0	0	0	0	0	0	0	0	0	0	0	0	0	0	0	0	0	0	0	0	0
14	20925431	G	A	snp	rs33956927	APEX1	MISSENSE	0.00457875	0.0277778	0	3	0	0	0	0	1	0	1	1	0	0	0	0	0	0	0	0	0	0	0	0	0	0	0	0	0	0	0	0	0	0	0	0	0	0	0	0	0	0
14	23855577	G	A	snp	.	MYH6	MISSENSE	0.00228938	0.00925926	0	1	0	0	0	0	0	0	0	0	0	0	0	0	0	0	0	0	0	0	0	0	0	0	0	0	0	0	0	0	0	0	0	0	0	0	0	0	0	0
14	31617968	C	A	snp	rs76272797	HECTD1	MISSENSE	0.000915751	0.00925926	0	1	0	0	0	0	0	0	1	0	0	0	0	0	0	0	0	0	0	0	0	0	0	0	0	0	0	0	0	0	0	0	0	0	0	0	0	0	0	0
14	32561778	C	T	snp	rs115598823	ARHGAP5	MISSENSE	0.00274725	0.00925926	0	1	0	0	0	0	0	0	0	1	0	0	0	0	0	0	0	0	0	0	0	0	0	0	0	0	0	0	0	0	0	0	0	0	0	0	0	0	0	0
14	39645334	C	A	snp	.	PNN	MISSENSE	0.000457875	0.00925926	0	1	0	0	1	0	0	0	0	0	0	0	0	0	0	0	0	0	0	0	0	0	0	0	0	0	0	0	0	0	0	0	0	0	0	0	0	0	0	0
14	59821916	G	A	snp	.	DAAM1	MISSENSE	0.00320513	0.00925926	0	1	0	0	0	0	0	0	0	0	0	0	0	0	0	0	0	0	0	0	0	0	0	0	0	0	0	0	0	0	0	0	0	0	0	0	0	0	0	0
14	61264812	A	C	snp	rs118051600	MNAT1	MISSENSE	0.00137363	0.00925926	0	1	0	0	0	0	0	0	0	0	0	0	0	0	1	0	0	0	0	0	0	0	0	0	0	0	0	0	0	0	0	0	0	0	0	0	0	0	0	0
14	67291268	G	A	snp	.	GPHN	MISSENSE	0.000457875	0.00925926	0	1	0	0	0	0	0	0	0	0	0	0	0	0	0	1	0	0	0	0	0	0	0	0	0	0	0	0	0	0	0	0	0	0	0	0	0	0	0	0
14	70477662	C	T	snp	.	SMOC1	MISSENSE	0.000457875	0.00925926	0	1	0	1	0	0	0	0	0	0	0	0	0	0	0	0	0	0	0	0	0	0	0	0	0	0	0	0	0	0	0	0	0	0	0	0	0	0	0	0
14	81610002	C	T	snp	.	TSHR	MISSENSE	0.00228938	0.0185185	0	2	0	0	0	0	0	0	0	0	0	0	0	0	0	0	0	0	0	0	0	0	0	0	0	0	0	0	0	0	0	0	0	0	0	0	0	0	1	1
14	88406259	A	G	snp	.	GALC	MISSENSE	0.00228938	0.00925926	0	1	0	0	0	0	0	0	0	0	0	0	0	0	0	0	0	0	0	0	0	0	0	0	0	0	0	0	0	0	0	0	0	0	0	0	0	0	0	0
14	88454828	G	A	snp	rs73312829	GALC	MISSENSE	0.000457875	0.00925926	0	1	0	0	0	0	0	0	0	1	0	0	0	0	0	0	0	0	0	0	0	0	0	0	0	0	0	0	0	0	0	0	0	0	0	0	0	0	0	0
14	93963563	C	G	snp	rs79866114	UNC79	MISSENSE	0.00869963	0.00925926	0	1	0	0	0	0	0	0	0	0	0	0	0	0	0	0	0	0	0	0	0	0	0	0	0	0	0	0	0	0	0	0	0	0	0	0	0	0	0	0
14	101348572	C	T	snp	rs112608318	RTL1	MISSENSE	0.00961538	0.00925926	0	1	0	0	0	0	0	0	0	0	0	0	0	0	0	0	0	0	0	0	0	0	0	0	0	0	0	0	0	0	0	0	0	0	1	0	0	0	0	0
14	103395218	A	C	snp	.	AMN	MISSENSE	.	0.01	0	1	0	0	0	0	0	0	0	0	0	0	0	0	0	0	0	0	0	0	0	0	0	0	0	0	1	0	0	0	0	0	0	0	0	0	0	0	0	0
14	104645057	C	T	snp	.	KIF26A	MISSENSE	.	0.00943396	0	1	0	0	0	0	0	0	0	0	0	0	0	0	0	0	0	0	0	0	0	0	0	0	0	0	0	0	0	0	0	0	0	0	0	0	0	0	0	0
15	40309363	T	G	snp	.	EIF2AK4	MISSENSE	0.00137363	0.00925926	0	1	0	0	0	0	0	0	0	0	0	0	1	0	0	0	0	0	0	0	0	0	0	0	0	0	0	0	0	0	0	0	0	0	0	0	0	0	0	0
15	40943767	T	G	snp	rs115973566	CASC5	MISSENSE	0	0.00925926	0	1	0	0	0	0	0	0	0	0	1	0	0	0	0	0	0	0	0	0	0	0	0	0	0	0	0	0	0	0	0	0	0	0	0	0	0	0	0	0
15	41137174	T	A	snp	.	SPINT1	MISSENSE	0.000457875	0.00925926	0	1	0	0	0	0	0	0	0	0	0	1	0	0	0	0	0	0	0	0	0	0	0	0	0	0	0	0	0	0	0	0	0	0	0	0	0	0	0	0
15	41148988	G	A	snp	.	SPINT1	MISSENSE	0.00137363	0.00925926	0	1	0	0	0	0	0	0	0	0	0	0	0	0	0	0	0	0	0	0	0	0	0	0	0	0	0	0	0	0	0	0	0	1	0	0	0	0	0	0
15	43020434	G	A	snp	rs114779238	CDAN1	MISSENSE	0.00824176	0.00925926	0	1	0	0	0	0	0	0	0	0	0	0	0	0	0	1	0	0	0	0	0	0	0	0	0	0	0	0	0	0	0	0	0	0	0	0	0	0	0	0
15	63335092	G	C	snp	.	TPM1	MISSENSE	.	0.00925926	0	1	0	0	0	0	0	0	0	0	0	0	0	0	0	0	0	1	0	0	0	0	0	0	0	0	0	0	0	0	0	0	0	0	0	0	0	0	0	0
15	80743325	C	T	snp	.	ARNT2	MISSENSE	0.000457875	0.00925926	0	1	0	0	0	0	0	0	0	0	0	0	0	0	0	0	0	0	0	0	0	0	0	0	0	0	0	0	0	0	0	0	0	0	0	0	0	0	0	0
15	90173634	G	A	snp	.	KIF7	MISSENSE	.	0.00925926	0	1	0	0	0	0	0	0	0	0	0	0	0	0	0	0	0	0	0	0	0	0	0	1	0	0	0	0	0	0	0	0	0	0	0	0	0	0	0	0
15	90173711	A	G	snp	.	KIF7	MISSENSE	.	0.00925926	0	1	0	0	0	0	0	0	0	0	0	0	0	0	0	0	0	0	0	1	0	0	0	0	0	0	0	0	0	0	0	0	0	0	0	0	0	0	0	0
15	90185592	G	A	snp	.	KIF7	MISSENSE	0.000457875	0.00925926	0	1	1	0	0	0	0	0	0	0	0	0	0	0	0	0	0	0	0	0	0	0	0	0	0	0	0	0	0	0	0	0	0	0	0	0	0	0	0	0
15	91434288	C	T	snp	.	FES	MISSENSE	0.00228938	0.00925926	0	1	0	0	0	0	0	0	0	0	0	0	0	0	0	0	0	0	0	0	0	0	0	0	0	0	0	0	0	0	0	0	0	0	0	0	0	1	0	0
15	91436524	G	A	snp	.	FES	MISSENSE	.	0.00925926	0	1	0	0	0	0	0	0	0	0	0	0	0	0	0	0	0	0	0	1	0	0	0	0	0	0	0	0	0	0	0	0	0	0	0	0	0	0	0	0
15	93567811	G	A	snp	.	CHD2	MISSENSE	0.000457875	0.00925926	0	1	0	0	0	0	0	0	0	0	0	0	0	0	0	1	0	0	0	0	0	0	0	0	0	0	0	0	0	0	0	0	0	0	0	0	0	0	0	0
15	100230605	C	T	snp	.	MEF2A	MISSENSE	0.000457875	0.00925926	0	1	0	0	0	0	0	0	0	0	0	0	0	0	0	0	0	0	0	0	0	0	0	0	0	0	0	0	0	0	0	0	0	0	0	0	0	0	0	0
16	920052	C	T	snp	.	LMF1	MISSENSE	.	0.00925926	0	1	0	0	0	0	0	0	0	0	0	0	0	0	0	0	0	0	0	0	0	0	0	0	0	1	0	0	0	0	0	0	0	0	0	0	0	0	0	0
16	1552118	G	T	snp	rs116528933	TELO2	MISSENSE	0.00824176	0.0185185	0	2	0	0	0	0	0	0	0	0	0	0	0	0	0	0	0	1	0	0	0	0	0	0	0	0	0	1	0	0	0	0	0	0	0	0	0	0	0	0
16	1818322	G	C	snp	.	MAPK8IP3	MISSENSE	.	0.00961538	0	1	0	0	0	0	0	0	0	0	0	0	0	0	0	0	0	0	0	0	0	0	0	0	0	0	0	0	0	0	0	0	0	0	0	1	0	0	0	0
16	2120487	G	A	snp	rs1800729	TSC2	MISSENSE	0.000915751	0.00925926	0	1	0	0	0	0	0	0	0	0	0	0	0	0	0	0	0	0	0	0	0	0	0	0	0	0	0	0	0	0	0	0	1	0	0	0	0	0	0	0
16	2139814	G	A	snp	rs114251396	PKD1	MISSENSE	0.00320513	0.00943396	0	1	0	0	0	0	0	0	0	0	0	0	0	0	0	0	0	0	0	0	0	0	0	0	0	0	0	0	0	0	0	0	0	0	0	1	0	0	0	0
16	2331446	C	T	snp	.	ABCA3	MISSENSE	0.000457875	0.00925926	0	1	0	0	0	0	0	0	0	0	0	0	0	0	0	0	0	0	0	0	0	1	0	0	0	0	0	0	0	0	0	0	0	0	0	0	0	0	0	0
16	2347859	G	C	snp	.	ABCA3	MISSENSE	0.00274725	0.00925926	0	1	0	0	0	0	0	0	0	0	0	0	0	0	0	0	0	0	0	0	0	0	0	0	0	0	0	0	0	0	0	0	0	0	0	0	0	0	0	0
16	3306464	G	A	snp	rs61754767	MEFV	MISSENSE	0.00137363	0.00925926	0	1	0	0	0	0	0	1	0	0	0	0	0	0	0	0	0	0	0	0	0	0	0	0	0	0	0	0	0	0	0	0	0	0	0	0	0	0	0	0
16	8891764	T	G	snp	.	PMM2	MISSENSE	.	0.00943396	0	1	0	0	0	0	0	0	0	0	0	0	0	0	0	0	0	0	0	0	0	0	0	0	0	0	0	0	0	0	0	0	0	0	0	0	0	0	0	0
16	8905010	G	A	snp	rs28936415	PMM2	MISSENSE	0.00778388	0.00925926	0	1	0	0	0	0	0	0	0	0	0	0	0	0	0	0	0	0	0	0	0	0	0	0	0	0	0	0	0	0	0	0	0	0	1	0	0	0	0	0
16	8941588	A	G	snp	rs78290141	PMM2	MISSENSE	0.000457875	0.00925926	0	1	0	0	0	0	0	0	1	0	0	0	0	0	0	0	0	0	0	0	0	0	0	0	0	0	0	0	0	0	0	0	0	0	0	0	0	0	0	0
16	15814883	C	T	snp	.	MYH11	MISSENSE	0.000457875	0.00925926	0	1	0	0	0	0	0	0	0	0	0	0	0	0	0	0	0	0	0	0	0	0	0	0	0	0	0	0	0	0	0	0	0	0	0	0	0	0	0	0
16	23392082	T	A	snp	rs72654356	SCNN1B	MISSENSE	.	0.00925926	0	1	0	0	0	0	0	0	0	0	0	0	0	0	0	0	0	0	1	0	0	0	0	0	0	0	0	0	0	0	0	0	0	0	0	0	0	0	0	0
16	30100401	C	T	snp	rs56098093	TBX6	MISSENSE	0.000457875	0.00925926	0	1	0	0	0	0	0	0	0	0	0	0	0	0	0	0	0	0	0	0	0	0	0	0	0	0	0	0	0	0	0	0	0	0	0	1	0	0	0	0
16	30998266	G	A	snp	.	HSD3B7	MISSENSE	0.000915751	0.00925926	0	1	0	0	0	0	0	0	0	0	0	0	0	0	0	0	0	0	0	0	0	0	0	0	0	1	0	0	0	0	0	0	0	0	0	0	0	0	0	0
16	51171270	T	C	snp	.	SALL1	MISSENSE	.	0.00925926	0	1	0	0	0	0	0	0	0	0	0	0	0	0	0	0	0	0	0	0	0	0	0	0	0	0	0	0	0	0	0	0	0	0	0	0	0	1	0	0
16	57931415	G	A	snp	.	CNGB1	MISSENSE	0.000915751	0.00925926	0	1	0	0	0	0	0	0	0	0	0	0	0	0	0	0	0	0	0	0	0	0	0	0	0	0	0	1	0	0	0	0	0	0	0	0	0	0	0	0
16	70843712	G	A	snp	rs79607350	HYDIN	MISSENSE	0.00228938	0.0185185	0	2	0	0	0	0	0	0	0	0	0	0	0	0	0	0	0	0	0	0	0	0	0	0	0	0	0	0	0	0	0	0	0	0	0	0	0	0	0	0
16	70894739	G	C	snp	.	HYDIN	MISSENSE	.	0.00925926	0	1	0	0	0	0	0	0	0	0	0	0	0	0	0	0	0	0	0	0	0	0	0	0	0	0	0	0	0	0	0	0	0	0	0	0	0	0	0	0
16	70937923	A	G	snp	rs58098614	HYDIN	MISSENSE	.	0.00925926	0	1	0	0	0	0	0	0	1	0	0	0	0	0	0	0	0	0	0	0	0	0	0	0	0	0	0	0	0	0	0	0	0	0	0	0	0	0	0	0
16	70954682	G	A	snp	.	HYDIN	MISSENSE	0.003663	0.00925926	0	1	0	0	0	0	0	0	0	0	0	0	0	0	0	0	1	0	0	0	0	0	0	0	0	0	0	0	0	0	0	0	0	0	0	0	0	0	0	0
16	71052128	G	A	snp	.	HYDIN	MISSENSE	.	0.00925926	0	1	1	0	0	0	0	0	0	0	0	0	0	0	0	0	0	0	0	0	0	0	0	0	0	0	0	0	0	0	0	0	0	0	0	0	0	0	0	0
16	71052248	A	G	snp	rs11075834	HYDIN	MISSENSE	.	0.00925926	0	1	0	0	0	0	0	0	0	0	0	0	0	0	0	0	0	1	0	0	0	0	0	0	0	0	0	0	0	0	0	0	0	0	0	0	0	0	0	0
16	71787761	T	A	snp	.	AP1G1	MISSENSE	.	0.00925926	0	1	0	0	0	0	0	0	0	0	0	0	0	0	0	0	0	0	0	0	0	0	0	0	0	0	0	0	0	0	0	0	0	0	0	0	0	0	0	0
16	82104682	C	T	snp	.	HSD17B2	MISSENSE	.	0.00925926	0	1	0	0	0	0	0	0	0	0	0	0	0	0	0	0	0	0	0	0	0	0	0	0	0	0	0	0	0	0	0	0	0	0	0	0	0	0	0	0
17	8167851	G	A	snp	.	PFAS	MISSENSE	0.00320513	0.00925926	0	1	0	0	0	0	0	0	0	0	0	0	0	0	0	0	0	0	0	0	0	0	0	0	0	0	0	0	0	0	0	0	0	0	0	0	0	0	0	0
17	17698786	C	T	snp	.	RAI1	MISSENSE	.	0.00925926	0	1	0	0	0	0	0	0	0	0	0	0	0	0	0	0	0	0	0	0	0	0	0	0	0	0	0	0	1	0	0	0	0	0	0	0	0	0	0	0
17	18194242	C	T	snp	rs61753153	TOP3A	MISSENSE	0.00641026	0.00925926	0	1	0	0	0	0	0	0	0	0	0	0	0	0	0	0	0	0	0	0	0	0	0	1	0	0	0	0	0	0	0	0	0	0	0	0	0	0	0	0
17	19284468	G	A	snp	.	MAPK7	MISSENSE	.	0.00943396	0	1	0	0	0	0	0	0	0	0	0	1	0	0	0	0	0	0	0	0	0	0	0	0	0	0	0	0	0	0	0	0	0	0	0	0	0	0	0	0
17	26864264	G	A	snp	rs73278523	FOXN1	MISSENSE	0.00137363	0.00925926	0	1	0	0	0	0	0	0	0	0	1	0	0	0	0	0	0	0	0	0	0	0	0	0	0	0	0	0	0	0	0	0	0	0	0	0	0	0	0	0
17	29161245	C	T	snp	.	ATAD5	MISSENSE	0.000457875	0.00925926	0	1	0	0	0	0	0	0	0	0	0	0	0	0	0	0	0	0	0	0	0	0	1	0	0	0	0	0	0	0	0	0	0	0	0	0	0	0	0	0
17	33463462	G	A	snp	rs34325923	NLE1	MISSENSE	0.00274725	0.00925926	0	1	0	0	0	0	0	0	0	0	0	0	0	0	0	0	0	0	0	0	0	0	0	0	0	0	0	0	0	0	0	0	0	0	0	0	0	0	0	0
17	33466874	G	A	snp	rs115162358	NLE1	MISSENSE	0.00274725	0.00925926	0	1	0	0	0	0	0	0	0	0	0	0	0	0	0	0	0	1	0	0	0	0	0	0	0	0	0	0	0	0	0	0	0	0	0	0	0	0	0	0
17	33491149	G	A	snp	.	UNC45B	MISSENSE	.	0.00925926	0	1	0	0	0	0	0	0	0	0	0	0	0	0	0	0	0	0	0	0	0	0	0	0	0	0	0	0	0	0	0	0	0	0	0	0	0	0	0	0
17	33504629	G	A	snp	.	UNC45B	MISSENSE	0.000457875	0.00925926	0	1	0	0	0	0	0	0	0	0	0	0	0	0	0	0	0	0	0	0	0	0	0	0	0	0	0	0	0	0	0	0	0	0	0	0	0	0	0	0
17	33507673	G	A	snp	rs76329788	UNC45B	MISSENSE	0.00778388	0.00943396	0	1	0	0	0	0	0	0	1	0	0	0	0	0	0	0	0	0	0	0	0	0	0	0	0	0	0	0	0	0	0	0	0	0	0	0	0	0	0	0
17	33510470	G	C	snp	.	UNC45B	MISSENSE	0.0018315	0.00925926	0	1	0	0	0	0	0	0	0	0	0	0	0	0	0	0	0	0	0	0	0	0	0	0	0	0	0	0	0	0	0	0	0	0	0	0	0	0	0	0
17	35297925	C	A	snp	rs77646323	LHX1	MISSENSE	0.00503663	0.00925926	0	1	0	0	0	0	0	0	1	0	0	0	0	0	0	0	0	0	0	0	0	0	0	0	0	0	0	0	0	0	0	0	0	0	0	0	0	0	0	0
17	37864584	A	C	snp	rs61737968	ERBB2	MISSENSE	0.00274725	0.00925926	0	1	0	0	0	0	0	0	0	0	0	0	0	0	0	0	0	1	0	0	0	0	0	0	0	0	0	0	0	0	0	0	0	0	0	0	0	0	0	0
17	37884259	G	A	snp	.	ERBB2	MISSENSE	0.000457875	0.00925926	0	1	0	0	0	0	0	0	0	0	0	0	0	0	0	1	0	0	0	0	0	0	0	0	0	0	0	0	0	0	0	0	0	0	0	0	0	0	0	0
17	39681195	C	T	snp	rs117671585	KRT19	MISSENSE	0.000915751	0.00925926	0	1	0	0	0	0	0	0	0	0	0	0	0	0	0	0	0	0	0	0	0	0	0	0	0	0	0	0	1	0	0	0	0	0	0	0	0	0	0	0
17	39684263	G	C	snp	.	KRT19	MISSENSE	0.000457875	0.00925926	0	1	0	0	0	0	0	0	0	0	0	0	0	0	0	1	0	0	0	0	0	0	0	0	0	0	0	0	0	0	0	0	0	0	0	0	0	0	0	0
17	40039455	G	A	snp	.	ACLY	MISSENSE	.	0.00925926	0	1	0	0	0	0	0	0	0	0	0	0	0	0	0	0	0	0	0	0	0	0	0	0	0	0	0	1	0	0	0	0	0	0	0	0	0	0	0	0
17	40263900	C	T	snp	.	DHX58	MISSENSE	.	0.00925926	0	1	0	0	0	0	0	0	0	0	0	0	0	0	0	0	0	0	0	0	0	0	0	0	0	1	0	0	0	0	0	0	0	0	0	0	0	0	0	0
17	40833834	G	A	snp	.	CCR10	MISSENSE	0.000915751	0.00925926	0	1	0	0	0	0	0	0	0	0	0	0	0	0	0	0	0	0	0	0	0	0	0	0	0	0	0	0	0	0	0	0	0	0	0	0	0	0	0	0
17	42331913	G	C	snp	.	SLC4A1	MISSENSE	0.000457875	0.00925926	0	1	0	0	0	0	0	0	0	0	0	0	0	0	0	0	0	0	0	0	0	0	1	0	0	0	0	0	0	0	0	0	0	0	0	0	0	0	0	0
17	42334822	C	T	snp	rs45568837	SLC4A1	MISSENSE	0.00274725	0.00925926	0	1	0	0	0	1	0	0	0	0	0	0	0	0	0	0	0	0	0	0	0	0	0	0	0	0	0	0	0	0	0	0	0	0	0	0	0	0	0	0
17	44952508	G	A	snp	rs116126279	WNT9B	MISSENSE	0.00503663	0.00925926	0	1	0	0	0	0	0	0	0	0	0	0	0	0	0	0	0	0	0	0	0	0	0	0	0	1	0	0	0	0	0	0	0	0	0	0	0	0	0	0
17	45360889	A	G	snp	rs78408552	ITGB3	MISSENSE	0	0.00925926	0	1	0	0	0	0	0	0	0	0	1	0	0	0	0	0	0	0	0	0	0	0	0	0	0	0	0	0	0	0	0	0	0	0	0	0	0	0	0	0
17	48166489	C	T	snp	.	ITGA3	MISSENSE	0.00320513	0.00925926	0	1	0	0	0	0	0	0	0	0	0	0	0	0	0	0	0	0	0	0	0	0	0	0	0	0	0	0	0	0	0	0	0	0	0	0	0	0	0	0
17	61557773	A	G	snp	rs3730025	ACE	MISSENSE	0.00778388	0.00925926	0	1	0	0	0	0	0	0	0	0	0	0	0	0	0	0	0	0	0	0	0	0	0	0	0	0	0	0	0	0	0	0	0	0	1	0	0	0	0	0
17	61558539	T	C	snp	.	ACE	MISSENSE	0.000457875	0.00925926	0	1	0	0	0	0	0	0	0	0	0	1	0	0	0	0	0	0	0	0	0	0	0	0	0	0	0	0	0	0	0	0	0	0	0	0	0	0	0	0
17	61558951	C	T	snp	rs35141294	ACE	MISSENSE	0.00732601	0.0277778	0	3	0	0	0	0	0	1	1	0	0	0	0	0	0	1	0	0	0	0	0	0	0	0	0	0	0	0	0	0	0	0	0	0	0	0	0	0	0	0
17	61571755	C	A	snp	.	ACE	MISSENSE	0.0018315	0.00943396	0	1	0	0	0	0	0	0	0	0	0	0	0	0	0	0	0	0	0	0	0	0	0	0	0	0	0	1	0	0	0	0	0	0	0	0	0	0	0	0
17	62049082	G	A	snp	.	SCN4A	MISSENSE	0.000457875	0.00925926	0	1	0	0	0	1	0	0	0	0	0	0	0	0	0	0	0	0	0	0	0	0	0	0	0	0	0	0	0	0	0	0	0	0	0	0	0	0	0	0
17	72759512	G	A	snp	.	SLC9A3R1	MISSENSE	.	0.01	0	1	0	0	0	0	0	0	0	0	0	0	0	0	0	0	0	0	0	0	0	0	0	0	0	1	0	0	0	0	0	0	0	0	0	0	0	0	0	0
17	73564727	C	T	snp	rs75173279	LLGL2	MISSENSE	0.000457875	0.00925926	0	1	0	0	0	0	0	0	1	0	0	0	0	0	0	0	0	0	0	0	0	0	0	0	0	0	0	0	0	0	0	0	0	0	0	0	0	0	0	0
17	73738489	C	T	snp	.	ITGB4	MISSENSE	0.00137363	0.00925926	0	1	0	0	0	0	0	0	0	0	0	0	0	0	0	0	0	0	0	1	0	0	0	0	0	0	0	0	0	0	0	0	0	0	0	0	0	0	0	0
17	73746927	G	A	snp	.	ITGB4	MISSENSE	0.000457875	0.00925926	0	1	0	0	0	0	0	0	0	0	0	0	0	0	0	0	0	0	0	0	0	0	0	0	0	1	0	0	0	0	0	0	0	0	0	0	0	0	0	0
17	76212052	C	T	snp	rs115296168	BIRC5	MISSENSE	0	0.00925926	0	1	0	0	0	0	0	0	0	1	0	0	0	0	0	0	0	0	0	0	0	0	0	0	0	0	0	0	0	0	0	0	0	0	0	0	0	0	0	0
17	78024032	G	A	snp	rs77027689	CCDC40	MISSENSE	0.00137363	0.00925926	0	1	0	0	0	0	0	0	0	0	0	0	0	1	0	0	0	0	0	0	0	0	0	0	0	0	0	0	0	0	0	0	0	0	0	0	0	0	0	0
17	79429007	C	T	snp	rs74782049	BAHCC1	MISSENSE	0.000457875	0.00925926	0	1	0	0	0	0	0	0	0	0	0	0	0	1	0	0	0	0	0	0	0	0	0	0	0	0	0	0	0	0	0	0	0	0	0	0	0	0	0	0
17	80041188	G	A	snp	.	FASN	MISSENSE	.	0.00925926	0	1	0	0	0	0	0	0	0	0	0	0	0	0	0	0	0	0	0	0	0	0	0	0	0	0	0	0	0	0	0	0	0	0	0	0	0	0	0	0
17	80041887	C	T	snp	.	FASN	MISSENSE	.	0.00925926	0	1	0	0	0	0	0	0	0	0	0	0	0	0	0	0	0	0	0	0	0	0	0	0	0	0	0	0	0	0	0	0	0	0	0	0	0	0	0	1
18	6965341	G	A	snp	.	LAMA1	MISSENSE	0.00320513	0.00925926	0	1	0	0	0	0	0	0	0	0	0	0	0	0	0	0	0	0	0	0	0	0	0	0	0	0	0	0	0	0	0	0	0	0	0	0	0	0	0	0
18	7036071	C	A	snp	.	LAMA1	MISSENSE	0.000457875	0.00925926	0	1	0	0	0	0	0	0	0	0	0	0	0	0	0	0	0	0	0	0	0	0	0	0	0	0	0	0	0	0	0	0	0	0	1	0	0	0	0	0
18	12329644	G	A	snp	rs117182113	AFG3L2	MISSENSE	0.0018315	0.00925926	0	1	0	0	0	0	0	0	0	0	0	0	0	0	0	0	0	0	0	0	0	0	0	0	0	0	0	0	0	0	0	1	0	0	0	0	0	0	0	0
18	13884766	C	T	snp	.	MC2R	MISSENSE	.	0.00925926	0	1	0	0	0	0	0	0	0	0	0	0	0	0	0	0	0	0	0	0	0	0	0	0	0	0	0	1	0	0	0	0	0	0	0	0	0	0	0	0
18	18619444	G	A	snp	rs113763420	ROCK1	MISSENSE	0.00137363	0.00925926	0	1	0	0	0	0	0	0	0	0	0	0	0	0	0	0	0	0	0	0	0	0	0	0	0	0	0	0	0	0	0	0	0	0	0	0	0	0	1	0
18	21394409	A	C	snp	rs115563929	LAMA3	MISSENSE	0.00137363	0.00925926	0	1	0	0	1	0	0	0	0	0	0	0	0	0	0	0	0	0	0	0	0	0	0	0	0	0	0	0	0	0	0	0	0	0	0	0	0	0	0	0
18	21512212	G	A	snp	.	LAMA3	MISSENSE	0.0018315	0.00925926	0	1	0	0	0	0	0	0	0	0	0	0	0	0	0	0	0	0	0	0	0	0	0	0	0	0	0	0	0	0	0	0	0	0	0	0	0	0	0	0
18	29100815	A	G	snp	rs2230232	DSG2	MISSENSE	0.00228938	0.0185185	0	2	0	0	0	0	0	0	0	0	0	0	0	0	0	0	0	0	0	0	0	0	0	0	1	0	1	0	0	0	0	0	0	0	0	0	0	0	0	0
18	29790530	G	T	snp	.	MEP1B	MISSENSE	.	0.00925926	0	1	0	0	0	0	0	0	0	0	0	0	0	0	0	0	0	0	0	0	0	0	0	0	0	0	1	0	0	0	0	0	0	0	0	0	0	0	0	0
18	57020468	C	T	snp	.	LMAN1	MISSENSE	0.00549451	0.00925926	0	1	0	0	0	0	0	0	0	0	0	0	0	0	0	0	0	0	0	0	0	0	0	0	0	0	1	0	0	0	0	0	0	0	0	0	0	0	0	0
18	77211081	G	A	snp	rs73007698	NFATC1	MISSENSE	0	0.00925926	0	1	0	0	0	0	0	0	0	0	0	0	0	0	0	0	0	0	0	0	0	0	0	0	0	0	0	0	0	0	0	0	0	0	0	1	0	0	0	0
19	932605	G	T	snp	.	ARID3A	MISSENSE	.	0.00943396	0	1	0	0	0	0	0	0	0	0	0	0	0	0	0	0	0	0	0	0	0	0	0	0	0	0	0	0	0	0	0	0	0	0	0	0	0	0	0	0
19	1220461	C	T	snp	.	STK11	MISSENSE	.	0.00925926	0	1	0	0	0	0	0	0	0	0	0	0	0	0	0	0	0	0	0	0	0	0	0	0	0	0	0	0	0	0	0	0	0	0	0	0	0	0	0	0
19	4422705	G	T	snp	.	CHAF1A	MISSENSE	0.000457875	0.00925926	0	1	0	0	0	0	0	0	0	0	0	0	0	0	0	0	0	0	0	0	0	0	1	0	0	0	0	0	0	0	0	0	0	0	0	0	0	0	0	0
19	5208335	G	A	snp	.	PTPRS	MISSENSE	0.00137363	0.00925926	0	1	0	0	1	0	0	0	0	0	0	0	0	0	0	0	0	0	0	0	0	0	0	0	0	0	0	0	0	0	0	0	0	0	0	0	0	0	0	0
19	7685310	G	A	snp	rs117645581	XAB2	MISSENSE	0.00457875	0.00925926	0	1	0	0	0	0	0	0	0	0	0	0	0	0	0	0	0	0	0	0	0	0	0	0	0	0	0	0	0	0	0	0	0	0	0	0	0	0	0	0
19	8434157	T	C	snp	.	ANGPTL4	MISSENSE	.	0.00925926	0	1	0	0	0	0	0	0	0	0	0	0	0	0	0	0	0	0	0	0	0	0	0	0	0	0	0	0	0	0	0	0	0	0	0	0	0	0	0	0
19	10897259	G	A	snp	rs117398902	DNM2	MISSENSE	0.000457875	0.00925926	0	1	0	0	0	0	0	0	0	0	0	0	0	0	0	0	0	0	0	0	0	0	0	0	0	0	0	0	0	0	0	1	0	0	0	0	0	0	0	0
19	10906826	A	T	snp	.	DNM2	MISSENSE	0.000915751	0.00925926	0	1	0	0	0	0	0	0	0	0	0	0	0	0	0	0	0	0	0	0	0	0	0	0	0	0	0	0	0	0	0	0	0	0	0	0	0	0	0	0
19	14038731	G	T	snp	rs77389229	CC2D1A	MISSENSE	0.003663	0.00925926	0	1	0	0	0	0	0	0	0	0	0	0	0	1	0	0	0	0	0	0	0	0	0	0	0	0	0	0	0	0	0	0	0	0	0	0	0	0	0	0
19	16338421	C	T	snp	.	AP1M1	MISSENSE	0	0.00925926	0	1	0	0	0	0	0	0	0	0	0	0	0	0	0	0	0	0	0	0	0	0	0	0	0	0	0	0	0	0	0	0	0	0	0	0	0	0	0	0
19	16989531	C	T	snp	rs79625040	SIN3B	MISSENSE	0.00137363	0.00925926	0	1	0	0	0	0	0	0	1	0	0	0	0	0	0	0	0	0	0	0	0	0	0	0	0	0	0	0	0	0	0	0	0	0	0	0	0	0	0	0
19	19616251	C	T	snp	.	GATAD2A	MISSENSE	0.000457875	0.00925926	0	1	0	0	0	0	0	0	0	0	0	0	0	0	0	0	0	0	0	0	0	0	0	0	0	0	0	0	0	0	0	0	0	0	0	0	0	0	0	1
19	34868420	G	A	snp	.	GPI	MISSENSE	.	0.00925926	0	1	0	0	0	0	0	0	0	0	0	0	0	0	0	0	0	0	0	0	0	0	0	0	0	0	0	0	0	0	0	0	0	0	0	0	0	0	0	1
19	35758440	G	T	snp	.	LSR	MISSENSE	0.000915751	0.00925926	0	1	1	0	0	0	0	0	0	0	0	0	0	0	0	0	0	0	0	0	0	0	0	0	0	0	0	0	0	0	0	0	0	0	0	0	0	0	0	0
19	38966089	C	T	snp	.	RYR1	MISSENSE	0.000457875	0.00925926	0	1	0	0	0	0	0	0	0	0	0	0	0	0	0	0	0	0	0	0	0	0	0	1	0	0	0	0	0	0	0	0	0	0	0	0	0	0	0	0
19	39665676	G	A	snp	.	PAK4	MISSENSE	.	0.00925926	0	1	0	0	0	0	0	0	0	0	0	0	0	0	0	0	0	0	0	0	0	0	0	0	0	0	0	0	0	0	0	0	0	0	0	0	0	0	0	0
19	41119054	T	C	snp	.	LTBP4	MISSENSE	.	0.00943396	0	1	0	0	0	0	0	0	0	0	0	0	0	0	0	0	0	0	0	0	0	0	0	0	0	0	0	0	1	0	0	0	0	0	0	0	0	0	0	0
19	44048333	G	A	snp	.	XRCC1	MISSENSE	.	0.00925926	0	1	0	0	0	0	0	0	0	0	0	0	0	0	0	0	0	0	0	0	0	0	0	0	0	0	0	0	0	0	0	0	0	0	0	0	0	0	0	0
19	49477975	G	C	snp	.	GYS1	MISSENSE	0.000915751	0.00925926	0	1	0	0	0	0	1	0	0	0	0	0	0	0	0	0	0	0	0	0	0	0	0	0	0	0	0	0	0	0	0	0	0	0	0	0	0	0	0	0
19	50906394	G	A	snp	.	POLD1	MISSENSE	.	0.00925926	0	1	0	0	0	0	0	0	0	0	0	0	0	0	0	0	0	0	0	0	0	0	0	0	0	0	0	0	0	0	0	0	0	0	0	0	0	0	0	0
19	55667607	G	A	snp	rs77615401	TNNI3	MISSENSE	0.00320513	0.0151515	0	1	0	0	0	0	0	0	0	0	0	0	0	0	0	0	0	0	0	0	0	0	0	0	0	0	0	1	0	0	0	0	0	0	0	0	0	0	0	0
19	55687243	A	G	snp	.	SYT5	MISSENSE	.	0.00943396	0	1	0	0	0	0	0	0	0	0	1	0	0	0	0	0	0	0	0	0	0	0	0	0	0	0	0	0	0	0	0	0	0	0	0	0	0	0	0	0
19	58718505	C	T	snp	.	ZNF274	MISSENSE	0.000457875	0.00925926	0	1	0	0	0	0	0	0	0	0	0	0	0	0	0	0	0	0	0	0	0	0	0	1	0	0	0	0	0	0	0	0	0	0	0	0	0	0	0	0
20	5283308	C	G	snp	.	PROKR2	MISSENSE	0.000457875	0.00925926	0	1	0	0	0	0	0	0	0	0	0	0	0	0	0	0	0	0	0	0	0	0	0	0	0	0	0	0	0	0	0	0	0	0	0	0	0	0	0	0
20	5294763	G	C	snp	.	PROKR2	MISSENSE	0.0018315	0.00925926	0	1	0	0	0	0	0	0	0	0	0	0	0	0	0	0	0	0	0	0	0	0	0	0	1	0	0	0	0	0	0	0	0	0	0	0	0	0	0	0
20	16360240	G	A	snp	rs117959133	KIF16B	MISSENSE	0.0018315	0.00925926	0	1	0	0	0	0	0	0	0	0	0	0	0	0	0	0	0	0	0	0	0	0	0	0	0	0	0	0	0	1	0	0	0	0	0	0	0	0	0	0
20	16509035	G	A	snp	.	KIF16B	MISSENSE	0.000457875	0.00925926	0	1	0	0	0	0	0	0	0	0	0	0	0	0	0	0	0	1	0	0	0	0	0	0	0	0	0	0	0	0	0	0	0	0	0	0	0	0	0	0
20	30822388	G	A	snp	.	POFUT1	MISSENSE	0.000915751	0.00925926	0	1	0	0	0	0	1	0	0	0	0	0	0	0	0	0	0	0	0	0	0	0	0	0	0	0	0	0	0	0	0	0	0	0	0	0	0	0	0	0
20	33519777	G	A	snp	.	GSS	MISSENSE	.	0.00925926	0	1	0	0	0	0	0	0	0	0	0	0	0	0	0	0	0	0	0	0	0	0	0	0	0	0	0	0	0	0	0	0	0	0	0	0	0	0	0	0
20	42252537	G	C	snp	.	IFT52	MISSENSE	0.00137363	0.00925926	0	1	0	0	0	0	0	0	0	0	0	0	0	0	0	0	0	0	0	0	0	0	0	0	0	0	0	0	0	0	0	0	0	0	0	0	0	0	0	0
20	46292247	G	A	snp	rs114428656	SULF2	MISSENSE	0.000457875	0.00925926	0	1	0	0	0	0	0	0	0	0	0	1	0	0	0	0	0	0	0	0	0	0	0	0	0	0	0	0	0	0	0	0	0	0	0	0	0	0	0	0
20	50408376	C	T	snp	rs45621331	SALL4	MISSENSE	.	0.00925926	0	1	0	0	0	0	0	0	0	0	0	0	0	0	0	0	0	0	0	0	0	0	0	0	0	0	0	0	1	0	0	0	0	0	0	0	0	0	0	0
20	51872735	C	T	snp	.	TSHZ2	MISSENSE	.	0.00925926	0	1	0	0	0	0	0	0	0	0	0	0	0	0	0	0	0	1	0	0	0	0	0	0	0	0	0	0	0	0	0	0	0	0	0	0	0	0	0	0
20	52775622	C	T	snp	rs116548533	CYP24A1	MISSENSE	0.00137363	0.00925926	0	1	0	1	0	0	0	0	0	0	0	0	0	0	0	0	0	0	0	0	0	0	0	0	0	0	0	0	0	0	0	0	0	0	0	0	0	0	0	0
20	60551270	C	T	snp	.	TAF4	MISSENSE	0.000915751	0.00925926	0	1	0	0	0	0	0	0	0	0	0	0	0	0	0	0	0	0	0	0	0	0	0	0	0	0	0	0	0	0	0	0	0	0	0	0	0	0	0	0
20	60575657	A	C	snp	.	TAF4	MISSENSE	.	0.00925926	0	1	0	0	0	0	0	0	0	0	0	0	0	0	0	0	0	0	0	0	0	0	0	0	0	0	0	0	0	0	0	0	0	0	0	0	0	1	0	0
20	60884427	C	T	snp	.	LAMA5	MISSENSE	.	0.00943396	0	1	0	0	0	0	0	0	0	0	0	0	0	0	0	0	0	0	0	0	0	1	0	0	0	0	0	0	0	0	0	0	0	0	0	0	0	0	0	0
20	60889727	G	A	snp	.	LAMA5	MISSENSE	0.00228938	0.00925926	0	1	0	0	0	0	0	0	0	0	0	1	0	0	0	0	0	0	0	0	0	0	0	0	0	0	0	0	0	0	0	0	0	0	0	0	0	0	0	0
20	60902604	G	A	snp	.	LAMA5	MISSENSE	0.000457875	0.00925926	0	1	0	0	0	0	0	0	0	0	0	0	0	0	0	0	0	0	0	0	0	0	0	0	0	0	0	0	0	0	0	0	0	1	0	0	0	0	0	0
21	15537589	A	G	snp	rs61740029	LIPI	MISSENSE	0.00457875	0.00925926	0	1	0	0	0	0	0	0	0	0	0	0	0	0	0	0	0	0	0	0	0	0	1	0	0	0	0	0	0	0	0	0	0	0	0	0	0	0	0	0
21	30343003	C	T	snp	rs61753613	LTN1	MISSENSE	0.00549451	0.0185185	0	2	0	1	0	0	1	0	0	0	0	0	0	0	0	0	0	0	0	0	0	0	0	0	0	0	0	0	0	0	0	0	0	0	0	0	0	0	0	0
21	38092195	C	T	snp	.	SIM2	MISSENSE	0.000457875	0.00925926	0	1	0	0	0	0	0	0	0	0	0	0	0	0	0	0	0	0	0	0	0	0	0	0	0	0	0	0	0	0	0	0	0	0	0	0	0	0	0	0
21	38120367	T	C	snp	.	SIM2	MISSENSE	.	0.01	0	1	0	0	0	0	0	0	0	0	0	0	0	0	0	0	0	0	0	0	0	0	0	0	0	0	0	0	0	0	0	0	0	0	0	0	0	1	0	0
21	44479029	C	T	snp	.	CBS	MISSENSE	.	0.00925926	0	1	0	0	0	0	0	0	0	0	0	0	0	0	0	0	0	0	0	0	0	0	0	0	0	0	0	0	0	0	0	0	0	0	0	0	0	0	0	0
21	46309312	G	A	snp	rs5030672	ITGB2	MISSENSE	0.00412088	0.00925926	0	1	0	0	0	0	0	0	0	0	0	0	0	0	0	0	0	0	0	0	0	0	0	0	0	0	0	0	0	0	0	0	0	0	0	1	0	0	0	0
22	24562838	C	T	snp	.	CABIN1	MISSENSE	0.000457875	0.00925926	0	1	0	0	0	0	0	0	0	0	0	0	0	0	0	0	0	0	0	0	0	0	0	0	0	0	0	1	0	0	0	0	0	0	0	0	0	0	0	0
22	26164292	C	T	snp	.	MYO18B	MISSENSE	.	0.00943396	0	1	0	0	0	0	0	0	0	0	0	0	0	0	0	0	0	0	0	0	0	0	0	0	0	0	0	0	0	0	0	0	0	0	0	0	0	0	0	0
22	26173670	G	C	snp	.	MYO18B	MISSENSE	.	0.00925926	0	1	0	0	0	0	0	0	0	0	0	0	0	0	0	0	0	0	0	0	0	0	0	0	0	0	0	0	0	0	0	0	0	0	0	0	0	0	0	0
22	26304379	C	T	snp	.	MYO18B	MISSENSE	.	0.00925926	0	1	0	0	0	0	0	0	0	0	0	0	0	0	0	0	0	0	0	0	0	1	0	0	0	0	0	0	0	0	0	0	0	0	0	0	0	0	0	0
22	26317243	A	G	snp	.	MYO18B	MISSENSE	.	0.00925926	0	1	0	0	0	0	0	0	0	0	0	0	0	0	0	0	0	0	0	0	0	0	0	0	0	0	0	0	0	0	0	0	0	0	0	0	0	0	0	0
22	32019696	G	A	snp	rs57725422	PISD	MISSENSE	0.00824176	0.037037	0	4	1	0	0	0	0	0	0	1	0	0	0	0	0	0	0	0	0	0	0	0	0	0	1	0	0	0	0	0	0	0	0	0	0	0	0	0	0	1
22	32019806	C	T	snp	rs35341171	PISD	MISSENSE	0.00778388	0.0185185	0	2	0	1	0	0	0	0	0	0	0	0	0	0	0	0	0	0	0	0	0	0	0	0	0	0	0	0	0	0	0	0	0	0	0	0	0	1	0	0
22	33673125	C	T	snp	rs1046166	LARGE	MISSENSE	0.003663	0.00925926	0	1	0	0	0	0	0	0	0	0	0	0	0	0	0	0	0	0	0	0	0	0	0	0	0	0	0	0	0	0	0	0	0	0	0	1	0	0	0	0
22	35779162	G	T	snp	rs77672261	HMOX1	MISSENSE	0.000915751	0.00925926	0	1	0	0	0	0	0	1	0	0	0	0	0	0	0	0	0	0	0	0	0	0	0	0	0	0	0	0	0	0	0	0	0	0	0	0	0	0	0	0
22	36688178	G	A	snp	rs76368635	MYH9	MISSENSE	0	0.00925926	0	1	0	0	0	0	0	0	0	0	0	0	0	0	0	0	0	0	0	0	0	0	0	0	0	0	0	0	0	0	0	0	0	0	0	0	1	0	0	0
22	37467001	C	T	snp	rs76970337	TMPRSS6	MISSENSE	0.00412088	0.00925926	0	1	0	1	0	0	0	0	0	0	0	0	0	0	0	0	0	0	0	0	0	0	0	0	0	0	0	0	0	0	0	0	0	0	0	0	0	0	0	0
22	37492078	G	A	snp	rs116092750	TMPRSS6	MISSENSE	0.000915751	0.00925926	0	1	0	0	0	0	0	0	0	0	0	0	0	0	0	0	0	0	0	0	0	0	0	0	0	0	1	0	0	0	0	0	0	0	0	0	0	0	0	0
22	37887847	G	A	snp	.	CARD10	MISSENSE	0.000457875	0.00943396	0	1	0	0	0	0	0	0	0	0	0	0	0	0	0	0	0	0	0	0	0	0	0	0	0	0	0	0	0	0	0	0	0	0	0	0	0	0	0	0
22	38120955	C	T	snp	.	TRIOBP	MISSENSE	0.00732601	0.0185185	0	2	0	0	0	0	0	0	0	0	0	0	0	0	0	0	0	0	0	0	0	0	0	0	0	0	0	0	0	0	0	0	0	0	0	0	0	0	1	1
22	39826049	C	T	snp	rs118074217	TAB1	MISSENSE	0.000457875	0.00925926	0	1	0	0	0	0	0	0	0	0	0	0	0	0	0	0	0	0	0	0	0	0	0	0	0	0	0	0	0	0	0	1	0	0	0	0	0	0	0	0
22	45960864	G	T	snp	rs112501521	FBLN1	MISSENSE	0.00641026	0.00925926	0	1	0	0	0	0	0	0	0	0	0	0	0	0	0	0	0	0	0	1	0	0	0	0	0	0	0	0	0	0	0	0	0	0	0	0	0	0	0	0
22	46772988	G	T	snp	rs116079347	CELSR1	MISSENSE	.	0.00925926	0	1	0	0	0	0	0	0	0	0	0	0	0	0	0	0	0	0	0	0	0	0	0	0	0	0	0	0	0	0	0	0	0	0	0	0	0	1	0	0
22	46773124	T	C	snp	rs73177077	CELSR1	MISSENSE	0	0.00925926	0	1	0	0	0	0	0	0	0	0	0	0	0	0	0	0	0	0	0	0	0	0	0	0	0	0	0	0	0	0	0	0	0	0	0	0	1	0	0	0
22	46929874	T	C	snp	.	CELSR1	MISSENSE	.	0.00925926	0	1	0	0	0	0	0	0	0	0	0	0	0	0	0	0	0	0	0	0	0	0	0	0	0	0	0	0	0	0	0	0	0	0	0	0	0	0	0	0
22	50893690	G	A	snp	.	SBF1	MISSENSE	.	0.00925926	0	1	0	0	1	0	0	0	0	0	0	0	0	0	0	0	0	0	0	0	0	0	0	0	0	0	0	0	0	0	0	0	0	0	0	0	0	0	0	0
22	50901337	C	A	snp	.	SBF1	MISSENSE	.	0.00925926	0	1	0	0	0	0	0	0	0	0	0	0	0	0	0	0	0	0	0	0	0	0	0	0	0	1	0	0	0	0	0	0	0	0	0	0	0	0	0	0
22	51007847	C	T	snp	.	CPT1B	MISSENSE	0.000457875	0.00925926	0	1	0	0	0	0	0	0	0	0	0	1	0	0	0	0	0	0	0	0	0	0	0	0	0	0	0	0	0	0	0	0	0	0	0	0	0	0	0	0
22	51008055	C	T	snp	rs114814733	CPT1B	MISSENSE	0.00137363	0.00925926	0	1	0	0	1	0	0	0	0	0	0	0	0	0	0	0	0	0	0	0	0	0	0	0	0	0	0	0	0	0	0	0	0	0	0	0	0	0	0	0
X	32717357	G	T	snp	.	DMD	MISSENSE	0.000602773	0.00925926	0	1	0	0	0	0	0	0	0	0	0	0	0	0	0	0	0	0	0	0	0	0	0	0	0	0	0	0	0	0	0	0	0	0	0	0	0	0	0	0
X	54950960	C	T	snp	.	TRO	MISSENSE	0	0.00925926	0	1	0	0	0	0	0	0	0	0	0	0	0	0	0	0	0	0	0	0	0	0	0	0	0	0	0	0	1	0	0	0	0	0	0	0	0	0	0	0
X	77264714	A	G	snp	rs61742278	ATP7A	MISSENSE	0.00602773	0.0185185	1	0	0	0	0	0	0	0	0	0	0	0	0	0	0	0	0	0	0	0	0	0	0	0	0	0	2	0	0	0	0	0	0	0	0	0	0	0	0	0
X	78010526	C	A	snp	.	LPAR4	MISSENSE	0.00361664	0.0185185	1	0	2	0	0	0	0	0	0	0	0	0	0	0	0	0	0	0	0	0	0	0	0	0	0	0	0	0	0	0	0	0	0	0	0	0	0	0	0	0
X	138644225	A	C	snp	rs4149751	F9	MISSENSE	0.00602773	0.0185185	1	0	0	0	0	0	0	0	0	0	0	0	0	0	0	0	0	0	0	0	0	0	0	0	0	0	2	0	0	0	0	0	0	0	0	0	0	0	0	0
X	150912705	T	G	snp	.	CNGA2	MISSENSE	.	0.00925926	0	1	0	0	0	0	0	0	0	0	0	0	0	0	0	0	0	0	0	0	0	0	0	0	0	0	0	1	0	0	0	0	0	0	0	0	0	0	0	0
X	153588714	A	G	snp	.	FLNA	MISSENSE	.	0.00925926	0	1	0	0	0	0	0	0	0	0	0	0	0	0	0	0	0	0	0	0	0	0	0	0	0	0	0	0	0	0	0	0	0	0	0	0	0	0	0	0
[truncated: 16 more columns]
