# Supplementary material for: From Mouse to Human: Evolutionary Genomics Analysis of Human Orthologs of Essential Genes
Source: PLoS Genet. 2013 May 9;9(5):e1003484. doi: 10.1371/journal.pgen.1003484 (PMC3649967; doi:10.1371/journal.pgen.1003484)
Supplement: Table S10 — List of 84 rare (<1%) loss-of-function variants within essential genes identified in 54 CGI whole-genome sequences of HapMap individuals. (XLS) [file pgen.1003484.s026.xls]

## Sheet: Sheet1
Chrom	Begin	Ref	Alt	Type	dbSNP	Gene name	Effect	1000G freq	HapMap 54 freq.	# hom samples	# het samples
1	16255007	C	T	snp	rs72649638	SPEN	NONSENSE	0	0.00925926	0	1
1	35220798	T	C	snp	rs114201952	GJB5	DISRUPT	0.0018315	0.00925926	0	1
1	85733491	A	T	snp	.	BCL10	NONSENSE	0.000457875	0.00925926	0	1
1	103491354	A	G	snp	.	COL11A1	DISRUPT	0.0018315	0.00925926	0	1
1	152280023	G	A	snp	.	FLG	NONSENSE	0.00228938	0.00943396	0	1
1	152280173	G	A	snp	.	FLG	NONSENSE	.	0.00980392	0	1
1	237948185	C	A	snp	.	RYR2	NONSENSE	.	0.00925926	0	1
1	247007232	T	A	snp	.	AHCTF1	DISRUPT	0.00595238	0.00961538	0	1
1	247030545	C	A	snp	.	AHCTF1	DISRUPT	.	0.00925926	0	1
2	21231489	C	A	snp	.	APOB	NONSENSE	0.000457875	0.00925926	0	1
2	43452453	C	A	snp	.	ZFP36L2	NONSENSE	.	0.00961538	0	1
2	49195836	C	T	snp	rs116444729	FSHR	DISRUPT	0.000457875	0.00925926	0	1
2	109237865	C	T	snp	rs56186549	LIMS1	NONSENSE	0.000915751	0.00925926	0	1
2	167759994	T	C	snp	rs117360413	XIRP2	MISSTART	0.003663	0.00925926	0	1
2	167760224	A	T	snp	.	XIRP2	NONSENSE	.	0.00925926	0	1
2	168105881	T	A	snp	.	XIRP2	NONSENSE	0.000457875	0.00925926	0	1
2	190044330	T	C	snp	.	COL5A2	MISSTART	.	0.00925926	0	1
2	209204280	G	A	snp	.	PIKFYVE	DISRUPT	0.000457875	0.00925926	0	1
2	211168267	A	G	snp	.	MYL1	MISSTART	0.0018315	0.00925926	0	1
3	10107077	G	A	snp	.	FANCD2	DISRUPT	0.000457875	0.0104167	0	1
3	10183534	G	A	snp	mut	VHL	MISSTART	.	0.00925926	0	1
3	11596284	G	T	snp	.	ATG7	DISRUPT	.	0.00925926	0	1
3	49934828	G	A	snp	rs61734381	MST1R	NONSENSE	0.00412088	0.0277778	1	1
3	49935503	T	A	snp	rs9819888	MST1R	NONSENSE	0.00320513	0.0185185	0	2
3	69812844	G	T	snp	rs72950037	MITF	DISRUPT	0.00915751	0.0277778	1	1
3	187463196	A	C	snp	.	BCL6	DISRUPT	.	0.00925926	0	1
3	187463196	A	T	snp	.	BCL6	DISRUPT	.	0.00925926	0	1
4	106157023	C	T	snp	.	TET2	NONSENSE	0.000457875	0.00925926	0	1
4	110427483	G	A	snp	.	SEC24B	DISRUPT	.	0.00925926	0	1
5	13859674	G	A	snp	.	DNAH5	NONSENSE	.	0.00925926	0	1
5	35646787	C	T	snp	.	SPEF2	NONSENSE	0.000457875	0.00925926	0	1
5	38530722	G	A	snp	rs3729732	LIFR	NONSENSE	0.000457875	0.00925926	0	1
5	61657067	A	G	snp	.	KIF2A	DISRUPT	.	0.00925926	0	1
5	176815192	T	G	snp	.	SLC34A1	DISRUPT	0.000457875	0.00925926	0	1
6	135818325	C	A	snp	.	AHI1	DISRUPT	0.003663	0.00925926	0	1
7	1976322	C	A	snp	.	MAD1L1	DISRUPT	.	0.00925926	0	1
7	2255924	T	C	snp	.	MAD1L1	DISRUPT	.	0.00925926	0	1
7	117227792	G	A	snp	rs76713772	CFTR	DISRUPT	0.000457875	0.00925926	0	1
8	22058684	C	T	snp	rs116360985	BMP1	NONSENSE	0.00137363	0.00925926	0	1
8	117879001	C	T	snp	rs16889042	RAD21	DISRUPT	0.00137363	0.00925926	0	1
8	145009178	C	T	snp	.	PLEC	DISRUPT	.	0.00925926	0	1
9	71867729	A	C	snp	rs41277909	TJP2	DISRUPT	0.000457875	0.00925926	0	1
9	90341314	G	T	snp	.	CTSL1	DISRUPT	0.000457875	0.00943396	0	1
9	124045671	G	A	snp	.	GSN	DISRUPT	0.00549451	0.00925926	0	1
9	130166017	C	T	snp	rs41276194	SLC2A8	NONSENSE	0.000915751	0.0185185	0	2
11	6638385	C	T	snp	rs56144125	TPP1	DISRUPT	0	0.00925926	0	1
11	18261518	T	G	snp	rs72865103	SAA2	DISRUPT	.	0.00925926	0	1
11	21251001	G	T	snp	.	NELL1	DISRUPT	0.000457875	0.00925926	0	1
11	125831619	C	A	snp	.	CDON	NONSENSE	.	0.00925926	0	1
12	3049797	G	T	snp	.	TULP3	NONSENSE	0.00961538	0.0185185	0	2
12	7362839	G	C	snp	.	PEX5	DISRUPT	0.00228938	0.00925926	0	1
12	40704362	C	T	snp	rs114908017	LRRK2	NONSENSE	0.000457875	0.00925926	0	1
12	48499239	C	A	snp	rs115646828	SENP1	DISRUPT	0.00274725	0.00925926	0	1
12	58204298	G	A	snp	.	AVIL	NONSENSE	0.003663	0.00925926	0	1
12	104609581	A	G	snp	.	TXNRD1	MISSTART	.	0.00925926	0	1
13	33349185	C	T	snp	.	PDS5B	NONSENSE	0.000915751	0.00925926	0	1
13	113832487	C	T	snp	.	PCID2	DISRUPT	0.000457875	0.00925926	0	1
14	39583512	G	T	snp	rs77649673	GEMIN2	MISSTART	0.000457875	0.00943396	0	1
15	22956277	G	A	snp	rs116420052	CYFIP1	NONSENSE	0.00228938	0.0185185	0	2
15	25131738	T	C	snp	.	SNRPN	DISRUPT	0.00549451	0.00925926	0	1
15	40898652	T	G	snp	rs75255308	CASC5	DISRUPT	0.0018315	0.00925926	0	1
15	50593417	C	A	snp	rs80042819	GABPB1	DISRUPT	0.00274725	0.00925926	0	1
15	89417256	G	A	snp	.	ACAN	DISRUPT	.	0.00925926	0	1
15	93616946	A	G	snp	rs3942115	RGMA	DISRUPT	0.00457875	0.0185185	0	2
15	101905203	C	T	snp	rs75010033	PCSK6	DISRUPT	0.00595238	0.00925926	0	1
16	983990	C	T	snp	rs72759474	LMF1	DISRUPT	.	0.00925926	0	1
16	51175841	T	C	snp	rs28643388	SALL1	MISSTART	0.00228938	0.00943396	0	1
16	75286131	A	G	snp	rs74024754	BCAR1	DISRUPT	0.00274725	0.0185185	0	2
16	75298398	T	G	snp	.	BCAR1	MISSTART	.	0.00925926	0	1
16	78312552	A	C	snp	rs111447549	WWOX	NONSTOP	0.00228938	0.00925926	0	1
17	15165744	A	G	snp	rs111410548	PMP22	DISRUPT	0.000457875	0.00925926	0	1
17	33479915	C	T	snp	.	UNC45B	NONSENSE	0.000457875	0.00925926	0	1
18	6993752	C	T	snp	.	LAMA1	DISRUPT	.	0.00925926	0	1
18	28576756	C	T	snp	.	DSC3	DISRUPT	0.000915751	0.00925926	0	1
19	39014554	G	A	snp	.	RYR1	DISRUPT	.	0.00925926	0	1
19	45916903	C	T	snp	rs116640350	ERCC1	NONSENSE	0.00778388	0.0277778	0	3
20	33303127	T	A	snp	.	NCOA6	NONSTOP	0	0.00925926	0	1
21	36421256	C	T	snp	.	RUNX1	DISRUPT	0.00228938	0.00925926	0	1
21	38390226	C	T	snp	.	DSCR6	NONSENSE	0.000915751	0.00925926	0	1
22	24530355	C	A	snp	rs115976311	CABIN1	NONSENSE	0	0.00925926	0	1
22	30079688	A	G	snp	rs75296199	NF2	DISRUPT	0.000457875	0.00925926	0	1
22	31533855	G	A	snp	.	PLA2G3	NONSENSE	0.000457875	0.00925926	0	1
X	74334588	C	T	snp	rs61323727	ABCB7	DISRUPT	0.0066305	0.0185185	1	0
X	110970559	G	T	snp	.	ALG13	DISRUPT	.	0.00925926	0	1
