# Supplementary material for: From Mouse to Human: Evolutionary Genomics Analysis of Human Orthologs of Essential Genes
Source: PLoS Genet. 2013 May 9;9(5):e1003484. doi: 10.1371/journal.pgen.1003484 (PMC3649967; doi:10.1371/journal.pgen.1003484)
Supplement: Table S11 — List of 179 essential genes with de novo variants in ASD cases and no variants in family-based controls. (XLS) [file pgen.1003484.s027.xls]

## Sheet: Sheet1
ABCA12
ACLY
ACTN4
ADAM22
ADNP
AFF4
ALOX12B
ANK2
AP3D1
APAF1
APH1A
APLNR
APOB
ARNT
ARNT2
BCL6
BIRC6
BMP1
BRCA2
BRD1
C2CD3
CACNA1A
CACNA1S
CACNA2D2
CADPS
CASK
CD247
CDH5
CDON
CDX2
CHD2
CHD7
CHD8
CIT
CLCN7
CNGB1
CNOT3
COL12A1
CTNNB1
CUBN
CUL3
CYP1A2
DAB2
DAG1
DBNL
DDB1
DDX20
DGCR8
DHX9
DICER1
DNAH5
DNMT3A
DYRK1A
EGFR
ELL
ENPP2
EP400
EWSR1
FAT1
FBXL5
FN1
FOXP1
GABRB3
GAD1
GALC
GNAS
GRIN2B
GTF2IRD1
GTF3C1
HDAC1
HTR4
IKBKAP
INCENP
INTU
ISLR2
ITGA3
ITGA5
ITGA7
ITGB2
ITPR1
JUP
LAMB2
LAMB3
LLGL1
LRP2
LTBP1
LUZP1
MARK2
MCM2
MCOLN3
MCPH1
MDM2
MEF2C
MKL2
MLL
MLL3
MST1R
MTMR2
MYB
MYCBP2
MYH10
MYH9
NCKAP1
NCOR1
NFASC
NFIA
NR2F1
NR3C2
NR4A2
NR5A2
NUAK1
NUP133
NUP98
OXCT1
PBRM1
PFKM
PIAS1
PLEC
PLOD3
POLR2A
PPM1D
PPP1R15B
PROS1
PSEN1
PTEN
PTK7
RELN
REST
RGMA
RIC8A
ROBO1
ROCK1
RYR1
SAFB
SBF1
SCHIP1
SCN1A
SCN2A
SCRIB
SEL1L
SETD2
SF1
SH2B1
SH2D3C
SLC17A6
SLC40A1
SLC4A2
SLC6A4
SLC7A7
SLC9A1
SMAD2
SMARCC1
SMCHD1
SP7
STIL
STK11
STK36
STXBP1
STXBP3
SUV420H1
SYNE1
TANC2
TBR1
TBX18
TBX4
TCF3
TCF4
TCF7L1
TOP1
TRIO
TRPM7
TRRAP
TSC2
TUBG1
UBR3
UPF1
WDR55
WNT5A
ZNF335
